# Supplementary material for: A taxonomic review of the pericaline ground-beetles in Taiwan, with descriptions of new species (Coleoptera, Carabidae, Lebiini)
Source: Zookeys. 2019 Jan 14;(816):1–164. doi: 10.3897/zookeys.816.29738 (PMC6341056; doi:10.3897/zookeys.816.29738)
Supplement: XML Treatment for Amphimenes [file zookeys.816.29738-treatment1.xml]

<!DOCTYPE tp:taxon-treatment
  PUBLIC "-//TaxonX//DTD Taxonomic Treatment Publishing DTD v0 20100105//EN" "tax-treatment-NSO.dtd">
<tp:taxon-treatment xmlns:tp="http://www.plazi.org/taxpub"><tp:treatment-meta><kwd-group><label>Taxon classification</label><kwd><named-content xmlns:xlink="http://www.w3.org/1999/xlink" content-type="kingdom">Animalia</named-content></kwd><kwd><named-content xmlns:xlink="http://www.w3.org/1999/xlink" content-type="order">Coleoptera</named-content></kwd><kwd><named-content xmlns:xlink="http://www.w3.org/1999/xlink" content-type="family">Carabidae</named-content></kwd></kwd-group><mixed-citation publication-type="journal"><person-group><name><surname>Hunting</surname><given-names>Wesley</given-names></name><name><surname>Yang</surname><given-names>Man-Miao</given-names></name></person-group><article-title>A taxonomic review of the pericaline ground-beetles in Taiwan, with descriptions of new species (<tp:taxon-name><tp:taxon-name-part taxon-name-part-type="order">Coleoptera</tp:taxon-name-part></tp:taxon-name>, <tp:taxon-name><tp:taxon-name-part taxon-name-part-type="family">Carabidae</tp:taxon-name-part></tp:taxon-name>, <tp:taxon-name><tp:taxon-name-part taxon-name-part-type="tribe">Lebiini</tp:taxon-name-part></tp:taxon-name>)</article-title><source>Zookeys</source><day>14</day><month>1</month><year>2019</year><volume>2019</volume><issue>816</issue><fpage>1</fpage><lpage>164</lpage><pub-id pub-id-type="doi">10.3897/zookeys.816.29738</pub-id></mixed-citation></tp:treatment-meta><tp:nomenclature><label>Genus</label><tp:taxon-name>
                      <tp:taxon-name-part taxon-name-part-type="genus" reg="Amphimenes">Amphimenes</tp:taxon-name-part>
                    </tp:taxon-name><tp:taxon-authority>Bates</tp:taxon-authority><tp:nomenclature-citation-list><tp:nomenclature-citation><tp:taxon-name>
                          <tp:taxon-name-part taxon-name-part-type="genus" reg="Amphimenes">Amphimenes</tp:taxon-name-part>
                        </tp:taxon-name><comment>Bates, 1873: 322; <xref ref-type="bibr" rid="B33">Csiki 1932</xref>: 1353; <xref ref-type="bibr" rid="B69">Jedlička 1963</xref>: 366; <xref ref-type="bibr" rid="B52">Habu 1964</xref>: 472; <xref ref-type="bibr" rid="B53">1967</xref>: 113; <xref ref-type="bibr" rid="B57">1982</xref>: 90; <xref ref-type="bibr" rid="B87">Nakane 1957</xref>: 43; <xref ref-type="bibr" rid="B79">Lorenz 2005</xref>: 456; <xref ref-type="bibr" rid="B41">Fedorenko 2010</xref>: 17; <xref ref-type="bibr" rid="B42">2014</xref>: 305.</comment></tp:nomenclature-citation><tp:nomenclature-citation><tp:taxon-name>
                          <tp:taxon-name-part taxon-name-part-type="genus" reg="Pseudosinurus">Pseudosinurus</tp:taxon-name-part>
                        </tp:taxon-name><comment>Kirschenhofer, 1999: 74.</comment></tp:nomenclature-citation></tp:nomenclature-citation-list></tp:nomenclature><tp:treatment-sec sec-type="type species" id="SECID0EIZAG"><title>Type species.</title><p><italic><tp:taxon-name><tp:taxon-name-part taxon-name-part-type="genus" reg="Amphimenes">Amphimenes</tp:taxon-name-part><tp:taxon-name-part taxon-name-part-type="species" reg="piceolus">piceolus</tp:taxon-name-part></tp:taxon-name></italic> Bates, 1873 (monobasic).</p></tp:treatment-sec><tp:treatment-sec sec-type="type locality" id="SECID0EZZAG"><title>Type locality.</title><p>Nagasaki, Japan</p></tp:treatment-sec><tp:treatment-sec sec-type="Recognition of Taiwanese species of Amphimenes" id="SECID0E5ZAG"><title>Recognition of Taiwanese species of <italic><tp:taxon-name><tp:taxon-name-part taxon-name-part-type="genus" reg="Amphimenes">Amphimenes</tp:taxon-name-part></tp:taxon-name></italic></title><p><italic>Color.</italic> Various.</p><p><italic>Pilosity</italic>. Dorsum of head and pronotum glabrous.</p><p><italic>Fixed setae.</italic> Two pairs of supraorbital setae; clypeus with two lateral setae; labrum with six setae along apical margin; one pair of suborbital setae; pronotum with two setae along each margin; elytra with one seta in basal third of stria 3, two setae in apical third of stria 2; 16–17 lateral (umbilical) setae in interval 9; two setae on each of abdominal sterna III to VI, two setae along apical margin of sternum VII in males, four setae along apical margin of sternum VII in females.</p><!--PageBreak--><p><italic>Luster</italic>. Head capsule and pronotum dull.</p><p><italic>Head</italic>. Mentum with single broad tooth; labium and palpi typical for genus <italic><tp:taxon-name><tp:taxon-name-part taxon-name-part-type="genus" reg="Amphimenes">Amphimenes</tp:taxon-name-part></tp:taxon-name></italic>.</p><p><italic>Pronotum</italic>. Anterior and posterior transverse impressions shallow; median longitudinal impression shallow; apical margin curved forming two latero-apical lobes.</p><p><italic>Elytra</italic>. Striae moderately impressed; elytral apices truncate.</p><p><italic>Legs</italic>. Tarsal claws pectinate, three to five denticles per claw. Males with adhesive vestiture ventrally, two rows of squamo-setae on tarsomeres 1–3 of fore-leg.</p><p><italic>Male.</italic> Ostium left pleuropic. Phallus cylindrical.</p><p><italic>Female genitalia</italic>. Gonocoxite 2 (gc2) long and narrow; two lateral ensiform (les) setae and one dorsal ensiform seta (des) present. Sensory furrow, furrow pegs and associated nematiform setae not observed.</p></tp:treatment-sec><tp:treatment-sec sec-type="Taxonomic notes" id="SECID0E42AG"><title>Taxonomic notes.</title><p><xref ref-type="bibr" rid="B69">Jedlička (1963)</xref> recorded the type species, <italic><tp:taxon-name><tp:taxon-name-part taxon-name-part-type="genus" reg="Amphimenes">A.</tp:taxon-name-part><tp:taxon-name-part taxon-name-part-type="species" reg="piceolus">piceolus</tp:taxon-name-part></tp:taxon-name></italic> Bates from both Taiwan and Fukien, China. The type of <italic><tp:taxon-name><tp:taxon-name-part taxon-name-part-type="genus" reg="Amphimenes">A.</tp:taxon-name-part><tp:taxon-name-part taxon-name-part-type="species" reg="piceolus">piceolus</tp:taxon-name-part></tp:taxon-name></italic> from BMNH, London was examined as well as the material from both Taiwan and Fukien, China that Jedlička was referring to in his work at <named-content xmlns:xlink="http://www.w3.org/1999/xlink" content-type="dwc:institutional_code" xlink:type="simple">NMPC</named-content>, Prague. After dissection and comparison of these specimens the example that Jedlička had from Taiwan was not <italic><tp:taxon-name><tp:taxon-name-part taxon-name-part-type="genus" reg="Amphimenes">A.</tp:taxon-name-part><tp:taxon-name-part taxon-name-part-type="species" reg="piceolus">piceolus</tp:taxon-name-part></tp:taxon-name></italic>, but rather <italic><tp:taxon-name><tp:taxon-name-part taxon-name-part-type="genus" reg="Amphimenes">A.</tp:taxon-name-part><tp:taxon-name-part taxon-name-part-type="species" reg="carinacaulis">carinacaulis</tp:taxon-name-part></tp:taxon-name></italic> sp. n. The specimen from Fukien, China, was also not <italic><tp:taxon-name><tp:taxon-name-part taxon-name-part-type="genus" reg="Amphimenes">A.</tp:taxon-name-part><tp:taxon-name-part taxon-name-part-type="species" reg="piceolus">piceolus</tp:taxon-name-part></tp:taxon-name></italic>, but something different from all other species examined from Asia and likely an undescribed species. After also examining the types of <italic><tp:taxon-name><tp:taxon-name-part taxon-name-part-type="genus" reg="Amphimenes">A.</tp:taxon-name-part><tp:taxon-name-part taxon-name-part-type="species" reg="asahinai">asahinai</tp:taxon-name-part></tp:taxon-name></italic> Nakane, <italic><tp:taxon-name><tp:taxon-name-part taxon-name-part-type="genus" reg="Amphimenes">A.</tp:taxon-name-part><tp:taxon-name-part taxon-name-part-type="species" reg="ryukuensis">ryukuensis</tp:taxon-name-part></tp:taxon-name></italic> Habu and undetermined material from several collections, it appears that <italic><tp:taxon-name><tp:taxon-name-part taxon-name-part-type="genus" reg="Amphimenes">A.</tp:taxon-name-part><tp:taxon-name-part taxon-name-part-type="species" reg="piceolus">piceolus</tp:taxon-name-part></tp:taxon-name></italic> is likely restricted to Japan only. One other specimen examined from Okinawa, Japan, on loan from <named-content xmlns:xlink="http://www.w3.org/1999/xlink" content-type="dwc:institutional_code" xlink:type="simple">NCHU</named-content>, also appears to be an undescribed species.</p></tp:treatment-sec><ref-list><ref id="B33"><mixed-citation xmlns:xlink="http://www.w3.org/1999/xlink" xlink:type="simple"><person-group><name name-style="western"><surname>Csiki</surname><given-names>E</given-names></name></person-group> (<year>1932</year>) Coleopterorum catalogus, pars 124, <tp:taxon-name><tp:taxon-name-part taxon-name-part-type="family">Carabidae</tp:taxon-name-part></tp:taxon-name>: <tp:taxon-name><tp:taxon-name-part taxon-name-part-type="subfamily">Harpalinae</tp:taxon-name-part></tp:taxon-name> VII, Vol. III, 1279–1598.</mixed-citation></ref><ref id="B69"><mixed-citation xmlns:xlink="http://www.w3.org/1999/xlink" xlink:type="simple"><person-group><name name-style="western"><surname>Jedlička</surname><given-names>A</given-names></name></person-group> (<year>1963</year>) <article-title>Monographie der Truncatipennen aus Ostasien. <tp:taxon-name><tp:taxon-name-part taxon-name-part-type="subfamily">Lebiinae</tp:taxon-name-part></tp:taxon-name>- <tp:taxon-name>Odacanthinae</tp:taxon-name>-<tp:taxon-name>Brachyninae</tp:taxon-name> (<tp:taxon-name><tp:taxon-name-part taxon-name-part-type="order">Coleoptera</tp:taxon-name-part></tp:taxon-name>, <tp:taxon-name><tp:taxon-name-part taxon-name-part-type="family">Carabidae</tp:taxon-name-part></tp:taxon-name>). Entomologische Abhandlungen und Berichte aus dem Staatlichen Museum fur Tierkunde in Dresden, Bd.</article-title><volume>28</volume>(<issue>7</issue>): <fpage>269</fpage>–<lpage>579</lpage>.</mixed-citation></ref><ref id="B52"><mixed-citation xmlns:xlink="http://www.w3.org/1999/xlink" xlink:type="simple"><person-group><name name-style="western"><surname>Habu</surname><given-names>A</given-names></name></person-group> (<year>1964</year>) On the species of the genus <italic><tp:taxon-name><tp:taxon-name-part taxon-name-part-type="genus">Amphimenes</tp:taxon-name-part></tp:taxon-name></italic> (<tp:taxon-name><tp:taxon-name-part taxon-name-part-type="order">Coleoptera</tp:taxon-name-part></tp:taxon-name>, <tp:taxon-name><tp:taxon-name-part taxon-name-part-type="family">Carabidae</tp:taxon-name-part></tp:taxon-name>) Kontyu 32: 472–478.</mixed-citation></ref><ref id="B53"><mixed-citation xmlns:xlink="http://www.w3.org/1999/xlink" xlink:type="simple"><person-group><name name-style="western"><surname>Habu</surname><given-names>A</given-names></name></person-group> (<year>1967</year>) <source><tp:taxon-name><tp:taxon-name-part taxon-name-part-type="family">Carabidae</tp:taxon-name-part></tp:taxon-name>. Truncatipennes group. (<tp:taxon-name><tp:taxon-name-part taxon-name-part-type="class">Insecta</tp:taxon-name-part></tp:taxon-name>: <tp:taxon-name><tp:taxon-name-part taxon-name-part-type="order">Coleoptera</tp:taxon-name-part></tp:taxon-name>). Fauna Japonica.</source><publisher-name>Tokyo Electrical Engineering College Press</publisher-name>, <publisher-loc>Tokyo</publisher-loc>, <size units="page">338 pp</size>. [27 pls]</mixed-citation></ref><ref id="B57"><mixed-citation xmlns:xlink="http://www.w3.org/1999/xlink" xlink:type="simple"><person-group><name name-style="western"><surname>Habu</surname><given-names>A</given-names></name></person-group> (<year>1982</year>) <article-title>Revised and supplementary notes on and descriptions of the Truncatipennes group of Japan (2).</article-title><source>The Entomological Review of Japan</source><volume>37</volume>(<issue>2</issue>): <fpage>83</fpage>–<lpage>152</lpage>.</mixed-citation></ref><ref id="B87"><mixed-citation xmlns:xlink="http://www.w3.org/1999/xlink" xlink:type="simple"><person-group><name name-style="western"><surname>Nakane</surname><given-names>T</given-names></name></person-group> (<year>1957</year>) New or little-known <tp:taxon-name><tp:taxon-name-part taxon-name-part-type="order">Coleoptera</tp:taxon-name-part></tp:taxon-name> from Japan and its adjacent regions, XIV. Scientific Reports of the Saikyo University (Natural Science &amp; Living Science) 2: 41–46 (A235-A240).</mixed-citation></ref><ref id="B79"><mixed-citation xmlns:xlink="http://www.w3.org/1999/xlink" xlink:type="simple"><person-group><name name-style="western"><surname>Lorenz</surname><given-names>W</given-names></name></person-group> (<year>2005</year>) <source>Systematic List of Extant Ground Beetles of the World. (<tp:taxon-name><tp:taxon-name-part taxon-name-part-type="class">Insecta</tp:taxon-name-part></tp:taxon-name>, <tp:taxon-name><tp:taxon-name-part taxon-name-part-type="order">Coleoptera</tp:taxon-name-part></tp:taxon-name>, <tp:taxon-name><tp:taxon-name-part taxon-name-part-type="suborder">Adephaga</tp:taxon-name-part></tp:taxon-name>: <tp:taxon-name><tp:taxon-name-part taxon-name-part-type="family">Trachypachidae</tp:taxon-name-part></tp:taxon-name> &amp; <tp:taxon-name><tp:taxon-name-part taxon-name-part-type="family">Carabidae</tp:taxon-name-part></tp:taxon-name> incl.</source><publisher-name>Paussinae</publisher-name>, <publisher-loc>Cicindelinae, Rhysodinae). Second ed. Germany</publisher-loc>, <size units="page">530 pp</size>.</mixed-citation></ref><ref id="B41"><mixed-citation xmlns:xlink="http://www.w3.org/1999/xlink" xlink:type="simple"><person-group><name name-style="western"><surname>Fedorenko</surname><given-names>DN</given-names></name></person-group> (<year>2010</year>) <article-title>New or little-known species of the genus <italic><tp:taxon-name><tp:taxon-name-part taxon-name-part-type="genus">Amphimenes</tp:taxon-name-part></tp:taxon-name></italic> Bates, 1873 (<tp:taxon-name><tp:taxon-name-part taxon-name-part-type="order">Coleoptera</tp:taxon-name-part></tp:taxon-name>, <tp:taxon-name><tp:taxon-name-part taxon-name-part-type="family">Carabidae</tp:taxon-name-part></tp:taxon-name>, <tp:taxon-name><tp:taxon-name-part taxon-name-part-type="subfamily">Lebiinae</tp:taxon-name-part></tp:taxon-name>) from Vietnam.</article-title><source>ZooKeys</source><volume>65</volume>: <fpage>17</fpage>–<lpage>50</lpage>. <ext-link xlink:type="simple" ext-link-type="doi" xlink:href="10.3897/zookeys.65.503">https://doi.org/10.3897/zookeys.65.503</ext-link></mixed-citation></ref><ref id="B42"><mixed-citation xmlns:xlink="http://www.w3.org/1999/xlink" xlink:type="simple"><person-group><name name-style="western"><surname>Fedorenko</surname><given-names>DN</given-names></name></person-group> (<year>2014</year>) <article-title>New or little-known <tp:taxon-name><tp:taxon-name-part taxon-name-part-type="genus">Pericalina</tp:taxon-name-part></tp:taxon-name> and <tp:taxon-name><tp:taxon-name-part taxon-name-part-type="subtribe">Cymindidina</tp:taxon-name-part></tp:taxon-name> (<tp:taxon-name><tp:taxon-name-part taxon-name-part-type="order">Coleoptera</tp:taxon-name-part></tp:taxon-name>, <tp:taxon-name><tp:taxon-name-part taxon-name-part-type="family">Carabidae</tp:taxon-name-part></tp:taxon-name>, <tp:taxon-name><tp:taxon-name-part taxon-name-part-type="subfamily">Lebiinae</tp:taxon-name-part></tp:taxon-name>) from the Oriental region.</article-title><source>Russian Entomological Journal</source><volume>24</volume>(<issue>4</issue>): <fpage>305</fpage>–<lpage>315</lpage>. <ext-link xlink:type="simple" ext-link-type="uri" xlink:href="http://kmkjournals.com/upload/PDF/REJ/23/ent23_4_305_315_Fedorenko_for_Inet.pdf">http://kmkjournals.com/upload/PDF/REJ/23/ent23_4_305_315_Fedorenko_for_Inet.pdf</ext-link></mixed-citation></ref></ref-list></tp:taxon-treatment>
