# Supplementary material for: A taxonomic review of the pericaline ground-beetles in Taiwan, with descriptions of new species (Coleoptera, Carabidae, Lebiini)
Source: Zookeys. 2019 Jan 14;(816):1–164. doi: 10.3897/zookeys.816.29738 (PMC6341056; doi:10.3897/zookeys.816.29738)
Supplement: XML Treatment for Amphimenes asahinai [file zookeys.816.29738-treatment2.xml]

<!DOCTYPE tp:taxon-treatment
  PUBLIC "-//TaxonX//DTD Taxonomic Treatment Publishing DTD v0 20100105//EN" "tax-treatment-NSO.dtd">
<tp:taxon-treatment xmlns:tp="http://www.plazi.org/taxpub"><tp:treatment-meta><kwd-group><label>Taxon classification</label><kwd><named-content xmlns:xlink="http://www.w3.org/1999/xlink" content-type="kingdom">Animalia</named-content></kwd><kwd><named-content xmlns:xlink="http://www.w3.org/1999/xlink" content-type="order">Coleoptera</named-content></kwd><kwd><named-content xmlns:xlink="http://www.w3.org/1999/xlink" content-type="family">Carabidae</named-content></kwd></kwd-group><mixed-citation publication-type="journal"><person-group><name><surname>Hunting</surname><given-names>Wesley</given-names></name><name><surname>Yang</surname><given-names>Man-Miao</given-names></name></person-group><article-title>A taxonomic review of the pericaline ground-beetles in Taiwan, with descriptions of new species (<tp:taxon-name><tp:taxon-name-part taxon-name-part-type="order">Coleoptera</tp:taxon-name-part></tp:taxon-name>, <tp:taxon-name><tp:taxon-name-part taxon-name-part-type="family">Carabidae</tp:taxon-name-part></tp:taxon-name>, <tp:taxon-name><tp:taxon-name-part taxon-name-part-type="tribe">Lebiini</tp:taxon-name-part></tp:taxon-name>)</article-title><source>Zookeys</source><day>14</day><month>1</month><year>2019</year><volume>2019</volume><issue>816</issue><fpage>1</fpage><lpage>164</lpage><pub-id pub-id-type="doi">10.3897/zookeys.816.29738</pub-id></mixed-citation></tp:treatment-meta><tp:nomenclature><tp:taxon-name>
                        <tp:taxon-name-part taxon-name-part-type="genus" reg="Amphimenes">Amphimenes</tp:taxon-name-part>
                        <tp:taxon-name-part taxon-name-part-type="species" reg="asahinai">asahinai</tp:taxon-name-part>
                      </tp:taxon-name><tp:taxon-authority>Nakane</tp:taxon-authority><xref ref-type="fig" rid="F2">Figs 2</xref><xref ref-type="fig" rid="F3">, 3A–D</xref><xref ref-type="fig" rid="F11">, 11A</xref><xref ref-type="fig" rid="F12">, 12</xref><tp:nomenclature-citation-list><tp:nomenclature-citation><tp:taxon-name>
                            <tp:taxon-name-part taxon-name-part-type="genus" reg="Amphimenes">Amphimenes</tp:taxon-name-part>
                            <tp:taxon-name-part taxon-name-part-type="species" reg="asahinai">asahinai</tp:taxon-name-part>
                          </tp:taxon-name><comment>Nakane, 1957: 237 fig. 2 ; <xref ref-type="bibr" rid="B52">Habu 1964</xref>: 472 – 474, 477, 478; <xref ref-type="bibr" rid="B41">Fedorenko 2010</xref>: 14–50; <xref ref-type="bibr" rid="B79">Lorenz 2005</xref>: 456.</comment></tp:nomenclature-citation></tp:nomenclature-citation-list></tp:nomenclature><tp:treatment-sec sec-type="type material" id="SECID0EKGBG"><title>Types and other material examined.</title><p><bold>Holotype</bold> (male) labeled:”HOLOTYPE” [rectangular, red]; “Jujiro/Near Mt. Ari,/Formosa./VI-8 1938/Coll. Yoshio Yano”; Yoshio Yano;s/Collection/No. 7543”; ”No. 2555/Yoshio Yano/Collection”; ”Y. Yano’s/Collection/Type No. 443”Nakane coll./Sehu Japan/1999”; “0000000552/Sys. Ent/Hokkaido Univ./Japan [SEHU]”; “<named-content xmlns:xlink="http://www.w3.org/1999/xlink" content-type="dwc:institutional_code" xlink:type="simple">NCHU</named-content>#/101135”. 455 specimens, 236 males and 219 females. For further details see EH Strickland Virtual Entomology Museum Database.</p></tp:treatment-sec><tp:treatment-sec sec-type="type locality" id="SECID0EXGBG"><title>Type locality.</title><p>Taiwan. The type is a specimen collected by Yoshio Yano in 1938. The label data indicates that it is from “Jujiro, near Mt. Ari”. Jujiro is now referred to as Shihtzulu and Mt. Ari is Alishan, Chiayi County.</p></tp:treatment-sec><tp:treatment-sec sec-type="diagnosis" id="SECID0E3GBG"><title>Diagnosis.</title><p>Specimens of this species are distinguished from other Taiwanese <italic><tp:taxon-name><tp:taxon-name-part taxon-name-part-type="genus" reg="Amphimenes">Amphimenes</tp:taxon-name-part></tp:taxon-name></italic> by being brachypterous, having a short metepisternum and more humeri with basal angles obliquely rounded.</p></tp:treatment-sec><tp:treatment-sec sec-type="redescription" id="SECID0EJHBG"><title>Redescription.</title><p>OBL 5.3 – 7.6 mm. Length (n = 30 males, 30 females): head 0.50 – 0.72, pronotum 1.00 – 1.44, elytra 3.00 – 4.17, metepisternum 0.52 – 0.80 mm; width: head 0.96 – 1.32, pronotum 1.40 – 2.10, elytra 2.17 – 3.17, metepisternum 0.44 – 0.60 mm.</p><p><italic>Body proportions</italic>. HW/HL 1.70 – 2.06; PWM/PL 1.33 – 1.50; EL/EW 1.21 – 1.38; ML/MW 1.18 – 1.42</p><p><italic>Color</italic>. Fig. <xref ref-type="fig" rid="F2">2</xref>. Dorsum of head brunneous to brunneo-piceous; clypeus and mentum rufo-testaceous; pronotum brunneous with margins diffusely pale; proepipleuron rufo-brunneous; antennae rufo-brunneous to brunneous; palpi rufo-brunneous to brunneous; elytral disc brunneous, margins rufo-brunneous, translucent; elytral epipleura brunneous; thoracic sclerites brunneous to brunneo-piceous; abdominal sterna rufo-brunneous medially and brunneous at lateral margins; legs with trochanter and femora testaceous to rufo-testaceous, tibia rufo-testaceous to brunneous.</p><fig id="F2" position="float" orientation="portrait"><label>Figure 2.</label><caption><p>Dorsal habitus and color pattern of <italic><tp:taxon-name><tp:taxon-name-part taxon-name-part-type="genus" reg="Amphimenes">Amphimenes</tp:taxon-name-part><tp:taxon-name-part taxon-name-part-type="species" reg="asahinai">asahinai</tp:taxon-name-part></tp:taxon-name></italic> Nakane. (OBL 6.20 mm).</p></caption><graphic xmlns:xlink="http://www.w3.org/1999/xlink" xlink:href="zookeys-816-001-g002.jpg" position="float" orientation="portrait" xlink:type="simple" id="oo_256118.jpg"/></fig><p><italic>Microsculpture</italic>. Dorsum of head and pronotum with distinctive isodiametric mesh pattern easily visible at 50× magnification; elytra with shallow and markedly elongate, transverse sculpticells faintly visible throughout; ventral surface of head, prosternum, proepipleuron, mesepisternum and metepisternum with sculpticells forming a moderately deep, transverse mesh.</p><p><italic>Macrosculpture</italic>. Elytra with distinct cross-striations along length of intervals, deeper and more distinctive towards base; striae faintly punctate along length.</p><p><italic>Pilosity</italic>. Elytra with scattered micro-punctures; striae punctures each bearing a small seta not visible at 50× magnification.</p><p><italic>Luster</italic>. Elytra moderately glossy to moderately dull; ventral thoracic sterna and abdominal sterna moderately dull.</p><p><italic>Head</italic>. Labrum bilobed; eyes somewhat flattened in appearance, following contour of head.</p><p><italic>Pronotum</italic>. Lateral margins sinuate toward base, distinctly angled from lateral setae towards base; posterio-lateral margins obtuse almost right-angled.</p><p><italic>Elytra</italic>. Humeri narrowly rounded; striae moderately impressed; elytral disc with distinctive form at base, sloping laterally from base of stria 6 to lateral margin; lateral margin smooth, broadly rounded; elytral apices truncate.</p><p><italic>Hind wings</italic>. Brachypterous, wings markedly reduced.</p><p><italic>Legs</italic>. Meso-tibia with or without several shallow notches from mid-way to base along ventral surface.</p><p><italic>Abdominal sterna.</italic> Abdominal sterna IV–VI smooth between fixed apical setae; abdominal sternum VII not bilobed.</p><p><italic>Male genitalia</italic>. Fig. <xref ref-type="fig" rid="F3">3A–D</xref>. Length 1.36–1.64 mm. Phallus with several carinae from base to mid-phallus, decreasing in length from center to right of center when viewed ventrally; endophallus short, distinctive form, small internal endophallic sclerite near apex.</p><fig id="F3" position="float" orientation="portrait"><label>Figure 3.</label><caption><p>Digital images of male genitalia of <italic><tp:taxon-name><tp:taxon-name-part taxon-name-part-type="genus" reg="Amphimenes">Amphimenes</tp:taxon-name-part><tp:taxon-name-part taxon-name-part-type="species" reg="asahinai">asahinai</tp:taxon-name-part></tp:taxon-name></italic> Nakane. <bold>A</bold> ventral aspect, endophallus everted <bold>B</bold> right lateral aspect <bold>C</bold> ventral aspect <bold>D</bold> left lateral aspect.</p></caption><graphic xmlns:xlink="http://www.w3.org/1999/xlink" xlink:href="zookeys-816-001-g003.jpg" position="float" orientation="portrait" xlink:type="simple" id="oo_256119.jpg"/></fig><!--PageBreak--><p><italic>Female genitalia</italic>. Fig. <xref ref-type="fig" rid="F11">11A</xref>. Width 0.84–0.92mm. Two spermathecae; spermatheca 1 (sp1) and 2 (sp2) with ducts ribbed and lumpy in appearance. One spermathecal accessory gland (sg); spermathecal gland duct (sgd) attachment site on spermatheca 1 duct, well beyond attachment site of spermatheca 2.</p></tp:treatment-sec><tp:treatment-sec sec-type="habitat" id="SECID0ELLBG"><title>Habitat, habits, and seasonal occurrence.</title><p>The known elevational range of <italic><tp:taxon-name><tp:taxon-name-part taxon-name-part-type="genus" reg="Amphimenes">A.</tp:taxon-name-part><tp:taxon-name-part taxon-name-part-type="species" reg="asahinai">asahinai</tp:taxon-name-part></tp:taxon-name></italic> is from 500 to 2290 meters. Only five specimens of the 455 collected were from below 1000 meters and most were collected at over 1800 meters. Adults of this species are found in mixed primary and secondary forest of montane areas. Adults are crepuscular or nocturnal with most activity observed on live tree trunks at night. Specimens have been collected all year round but are most commonly collected from March to October. Methods of collecting include u.v. light, m.v. light, sweep netting, sugar baits painted on tree trunks, hand collecting, and insecticidal fogging at night. <!--PageBreak-->Confirmed tree species that <italic><tp:taxon-name><tp:taxon-name-part taxon-name-part-type="genus" reg="Amphimenes">A.</tp:taxon-name-part><tp:taxon-name-part taxon-name-part-type="species" reg="asahinai">asahinai</tp:taxon-name-part></tp:taxon-name></italic> has been collected from includes: <italic><tp:taxon-name><tp:taxon-name-part taxon-name-part-type="genus" reg="Pinus">Pinus</tp:taxon-name-part><tp:taxon-name-part taxon-name-part-type="species" reg="morrisonicola">morrisonicola</tp:taxon-name-part></tp:taxon-name></italic> Hayata, <italic><tp:taxon-name><tp:taxon-name-part taxon-name-part-type="genus" reg="Neolitsea">Neolitsea</tp:taxon-name-part><tp:taxon-name-part taxon-name-part-type="species" reg="variabilima">variabilima</tp:taxon-name-part></tp:taxon-name></italic> (Hayata), <italic><tp:taxon-name><tp:taxon-name-part taxon-name-part-type="genus" reg="Schima">Schima</tp:taxon-name-part><tp:taxon-name-part taxon-name-part-type="species" reg="superba">superba</tp:taxon-name-part></tp:taxon-name></italic> Gard. and <italic><tp:taxon-name><tp:taxon-name-part taxon-name-part-type="genus" reg="Castanopsis">Castanopsis</tp:taxon-name-part><tp:taxon-name-part taxon-name-part-type="species" reg="eyrei">eyrei</tp:taxon-name-part></tp:taxon-name></italic> (Champ ex. Benth).</p></tp:treatment-sec><tp:treatment-sec sec-type="distribution" id="SECID0EVNBG"><title>Geographical distribution.</title><p><italic><tp:taxon-name><tp:taxon-name-part taxon-name-part-type="genus" reg="Amphimenes">Amphimenes</tp:taxon-name-part><tp:taxon-name-part taxon-name-part-type="species" reg="asahinai">asahinai</tp:taxon-name-part></tp:taxon-name></italic> is known only from Taiwan. See Figure <xref ref-type="fig" rid="F12">12</xref>.</p></tp:treatment-sec><tp:treatment-sec><!--Section generated to contain objects referenced in tp:taxon-treatment.--><fig id="F11" position="float" orientation="portrait"><label>Figure 11.</label><caption><p>Line drawings of the female reproductive tract of species of the genus <italic><tp:taxon-name><tp:taxon-name-part taxon-name-part-type="genus" reg="Amphimenes">Amphimenes</tp:taxon-name-part></tp:taxon-name></italic> Bates, known from Taiwan, ventral aspect. <bold>A</bold><italic><tp:taxon-name><tp:taxon-name-part taxon-name-part-type="genus" reg="Amphimenes">A.</tp:taxon-name-part><tp:taxon-name-part taxon-name-part-type="species" reg="asahinai">asahinai</tp:taxon-name-part></tp:taxon-name></italic> Nakane <bold>B</bold><italic><tp:taxon-name><tp:taxon-name-part taxon-name-part-type="genus" reg="Amphimenes">A.</tp:taxon-name-part><tp:taxon-name-part taxon-name-part-type="species" reg="absensacidus">absensacidus</tp:taxon-name-part></tp:taxon-name></italic> sp. n. <bold>C</bold><italic><tp:taxon-name><tp:taxon-name-part taxon-name-part-type="genus" reg="Amphimenes">A.</tp:taxon-name-part><tp:taxon-name-part taxon-name-part-type="species" reg="carinacaulis">carinacaulis</tp:taxon-name-part></tp:taxon-name></italic> sp. n.. Legend: <bold>bc</bold> bursa copulatrix; <bold>co</bold> common oviduct; <bold>des</bold> dorsal ensiform setae; <bold>gc1</bold> gonocoxite 1; <bold>gc2</bold> gonocoxite 2; <bold>les</bold> lateral ensiform setae; <bold>lt</bold> lateral tergite; <bold>sg</bold> spermathecal gland; <bold>sgd</bold> spermathecal gland duct; <bold>sp1</bold> spermatheca 1; <bold>sp2</bold> spermatheca 2. Scale bars 0.5 mm.</p></caption><graphic xmlns:xlink="http://www.w3.org/1999/xlink" xlink:href="zookeys-816-001-g011.jpg" position="float" orientation="portrait" xlink:type="simple" id="oo_256127.jpg"/></fig><fig id="F12" position="float" orientation="portrait"><label>Figure 12.</label><caption><p>Map showing known localities for species of the genus <italic><tp:taxon-name><tp:taxon-name-part taxon-name-part-type="genus" reg="Amphimenes">Amphimenes</tp:taxon-name-part></tp:taxon-name></italic> Bates, in Taiwan.</p></caption><graphic xmlns:xlink="http://www.w3.org/1999/xlink" xlink:href="zookeys-816-001-g012.jpg" position="float" orientation="portrait" xlink:type="simple" id="oo_256128.jpg"/></fig></tp:treatment-sec><ref-list><ref id="B52"><mixed-citation xmlns:xlink="http://www.w3.org/1999/xlink" xlink:type="simple"><person-group><name name-style="western"><surname>Habu</surname><given-names>A</given-names></name></person-group> (<year>1964</year>) On the species of the genus <italic><tp:taxon-name><tp:taxon-name-part taxon-name-part-type="genus">Amphimenes</tp:taxon-name-part></tp:taxon-name></italic> (<tp:taxon-name><tp:taxon-name-part taxon-name-part-type="order">Coleoptera</tp:taxon-name-part></tp:taxon-name>, <tp:taxon-name><tp:taxon-name-part taxon-name-part-type="family">Carabidae</tp:taxon-name-part></tp:taxon-name>) Kontyu 32: 472–478.</mixed-citation></ref><ref id="B41"><mixed-citation xmlns:xlink="http://www.w3.org/1999/xlink" xlink:type="simple"><person-group><name name-style="western"><surname>Fedorenko</surname><given-names>DN</given-names></name></person-group> (<year>2010</year>) <article-title>New or little-known species of the genus <italic><tp:taxon-name><tp:taxon-name-part taxon-name-part-type="genus">Amphimenes</tp:taxon-name-part></tp:taxon-name></italic> Bates, 1873 (<tp:taxon-name><tp:taxon-name-part taxon-name-part-type="order">Coleoptera</tp:taxon-name-part></tp:taxon-name>, <tp:taxon-name><tp:taxon-name-part taxon-name-part-type="family">Carabidae</tp:taxon-name-part></tp:taxon-name>, <tp:taxon-name><tp:taxon-name-part taxon-name-part-type="subfamily">Lebiinae</tp:taxon-name-part></tp:taxon-name>) from Vietnam.</article-title><source>ZooKeys</source><volume>65</volume>: <fpage>17</fpage>–<lpage>50</lpage>. <ext-link xlink:type="simple" ext-link-type="doi" xlink:href="10.3897/zookeys.65.503">https://doi.org/10.3897/zookeys.65.503</ext-link></mixed-citation></ref><ref id="B79"><mixed-citation xmlns:xlink="http://www.w3.org/1999/xlink" xlink:type="simple"><person-group><name name-style="western"><surname>Lorenz</surname><given-names>W</given-names></name></person-group> (<year>2005</year>) <source>Systematic List of Extant Ground Beetles of the World. (<tp:taxon-name><tp:taxon-name-part taxon-name-part-type="class">Insecta</tp:taxon-name-part></tp:taxon-name>, <tp:taxon-name><tp:taxon-name-part taxon-name-part-type="order">Coleoptera</tp:taxon-name-part></tp:taxon-name>, <tp:taxon-name><tp:taxon-name-part taxon-name-part-type="suborder">Adephaga</tp:taxon-name-part></tp:taxon-name>: <tp:taxon-name><tp:taxon-name-part taxon-name-part-type="family">Trachypachidae</tp:taxon-name-part></tp:taxon-name> &amp; <tp:taxon-name><tp:taxon-name-part taxon-name-part-type="family">Carabidae</tp:taxon-name-part></tp:taxon-name> incl.</source><publisher-name>Paussinae</publisher-name>, <publisher-loc>Cicindelinae, Rhysodinae). Second ed. Germany</publisher-loc>, <size units="page">530 pp</size>.</mixed-citation></ref></ref-list></tp:taxon-treatment>
