# Supplementary material for: A taxonomic review of the pericaline ground-beetles in Taiwan, with descriptions of new species (Coleoptera, Carabidae, Lebiini)
Source: Zookeys. 2019 Jan 14;(816):1–164. doi: 10.3897/zookeys.816.29738 (PMC6341056; doi:10.3897/zookeys.816.29738)
Supplement: XML Treatment for Amphimenes beichatiensis [file zookeys.816.29738-treatment4.xml]

<!DOCTYPE tp:taxon-treatment
  PUBLIC "-//TaxonX//DTD Taxonomic Treatment Publishing DTD v0 20100105//EN" "tax-treatment-NSO.dtd">
<tp:taxon-treatment xmlns:tp="http://www.plazi.org/taxpub"><tp:treatment-meta><kwd-group><label>Taxon classification</label><kwd><named-content xmlns:xlink="http://www.w3.org/1999/xlink" content-type="kingdom">Animalia</named-content></kwd><kwd><named-content xmlns:xlink="http://www.w3.org/1999/xlink" content-type="order">Coleoptera</named-content></kwd><kwd><named-content xmlns:xlink="http://www.w3.org/1999/xlink" content-type="family">Carabidae</named-content></kwd></kwd-group><mixed-citation publication-type="journal"><person-group><name><surname>Hunting</surname><given-names>Wesley</given-names></name><name><surname>Yang</surname><given-names>Man-Miao</given-names></name></person-group><article-title>A taxonomic review of the pericaline ground-beetles in Taiwan, with descriptions of new species (<tp:taxon-name><tp:taxon-name-part taxon-name-part-type="order">Coleoptera</tp:taxon-name-part></tp:taxon-name>, <tp:taxon-name><tp:taxon-name-part taxon-name-part-type="family">Carabidae</tp:taxon-name-part></tp:taxon-name>, <tp:taxon-name><tp:taxon-name-part taxon-name-part-type="tribe">Lebiini</tp:taxon-name-part></tp:taxon-name>)</article-title><source>Zookeys</source><day>14</day><month>1</month><year>2019</year><volume>2019</volume><issue>816</issue><fpage>1</fpage><lpage>164</lpage><pub-id pub-id-type="doi">10.3897/zookeys.816.29738</pub-id></mixed-citation></tp:treatment-meta><tp:nomenclature><tp:taxon-name>
                        <tp:taxon-name-part taxon-name-part-type="genus" reg="Amphimenes">Amphimenes</tp:taxon-name-part>
                        <tp:taxon-name-part taxon-name-part-type="species" reg="beichatiensis">beichatiensis</tp:taxon-name-part>
                        <object-id xmlns:xlink="http://www.w3.org/1999/xlink" content-type="zoobank" xlink:type="simple">http://zoobank.org/9296F080-66B8-42A0-B244-A59A5B9EACE1</object-id>
                      </tp:taxon-name><tp:taxon-status xmlns:xlink="http://www.w3.org/1999/xlink" xlink:type="simple">sp. n.</tp:taxon-status><xref ref-type="fig" rid="F6">Figs 6</xref><xref ref-type="fig" rid="F7">, 7A–C</xref><xref ref-type="fig" rid="F8">, 8A</xref><xref ref-type="fig" rid="F12">, 12</xref></tp:nomenclature><tp:treatment-sec sec-type="Specific epithet" id="SECID0EUYBG"><title>Specific epithet.</title><p>The name of this species refers to the locality, Beichatien Mountain (北插天山), where the single specimen was collected.</p></tp:treatment-sec><tp:treatment-sec sec-type="type material" id="SECID0EZYBG"><title>Types and other material examined.</title><p><bold>Holotype</bold> (male) labeled “Holotype” [circular, ringed with red]; “TAIWAN: Taoyuan Co./Fuxing township,/Beichatien Mountain/24.7906N, 121.4410E”; “hand collecting, night/~1320m,/Acc. Ti-96b /June 17, 2011/Coll. W. M. Hunting”; “<named-content xmlns:xlink="http://www.w3.org/1999/xlink" content-type="dwc:institutional_code" xlink:type="simple">NCHU</named-content>/100698”.</p></tp:treatment-sec><tp:treatment-sec sec-type="type locality" id="SECID0EGZBG"><title>Type locality.</title><p>Beichatien Mountain (北插天山).</p></tp:treatment-sec><tp:treatment-sec sec-type="diagnosis" id="SECID0ELZBG"><title>Diagnosis.</title><p>This species is distinguished from other Taiwanese <italic><tp:taxon-name><tp:taxon-name-part taxon-name-part-type="genus" reg="Amphimenes">Amphimenes</tp:taxon-name-part></tp:taxon-name></italic> by a combination of elytra with a black suture in apical half and a disc with randomly scattered punctures on entire dorsal surface of, +/- irregularly shaped in basal half.</p></tp:treatment-sec><tp:treatment-sec sec-type="description" id="SECID0EYZBG"><title>Description.</title><p>OBL 6.3 mm. Length: head 0.64, pronotum 1.20, elytra 3.50, metepisternum 0.84 mm; width: head 1.12, pronotum 1.56, elytra 2.5, metepisternum 0.52 mm.</p><p><italic>Body proportions</italic>. HW/HL 1.75; PWM/PL 1.30; EL/EW 1.40; ML/MW 1.62.</p><p><italic>Color</italic>. Fig. <xref ref-type="fig" rid="F6">6</xref>. Dorsum of head brunneo-piceous; clypeus and labrum rufo-brunneous; pronotum nearly piceous with margins rufo-brunneous; proepipleuron rufo-brunneous; antennae rufo-brunneous; palpi rufo-brunneous; elytral disc nearly piceous, lateral margins and sutural margin rufo-brunneous, translucent; elytral epipleura rufo-brunneous; thoracic sclerites brunneo-piceous; abdominal sterna brunneo-piceous medially and nearly piceous at lateral margins; legs with trochanter and femora rufo-testaceous, tibia rufo-brunneous to brunneo-piceous.</p><fig id="F6" position="float" orientation="portrait"><label>Figure 6.</label><caption><p>Dorsal habitus and color pattern of <italic><tp:taxon-name><tp:taxon-name-part taxon-name-part-type="genus" reg="Amphimenes">Amphimenes</tp:taxon-name-part><tp:taxon-name-part taxon-name-part-type="species" reg="beichatiensis">beichatiensis</tp:taxon-name-part></tp:taxon-name></italic> sp. n.. (OBL 6.30 mm).</p></caption><graphic xmlns:xlink="http://www.w3.org/1999/xlink" xlink:href="zookeys-816-001-g006.jpg" position="float" orientation="portrait" xlink:type="simple" id="oo_256122.jpg"/></fig><p><italic>Microsculpture</italic>. Dorsum of head and pronotum with isodiametric mesh pattern easily visible at 50× magnification; elytra with transverse sculpticells forming elongate mesh, faintly visible at 50× magnification.</p><p><italic>Macrosculpture and pilosity</italic>. Elytra randomly scattered punctures on intervals, more or less evenly spaced throughout length, -/+ irregularly shaped in basal half; striae faintly punctate along length.</p><p><italic>Pilosity</italic>. Elytra with scattered punctures visible, each bearing a small seta not visible at 50× magnification.</p><p><italic>Luster</italic>. Elytra moderately glossy; ventral thoracic sterna and abdominal sterna moderately glossy.</p><p><italic>Head</italic>. Fig. <xref ref-type="fig" rid="F8">8A</xref>. Labrum with indentation along apical margin, somewhat bilobed; eyes moderately convex.</p><p><italic>Pronotum</italic>. Lateral margins narrow; posterio-lateral margins obtuse, almost right-angled; basal lobe present.</p><p><italic>Elytra</italic>. Humeri broadly rounded; striae moderately impressed; lateral margins somewhat rounded; elytral apices truncate.</p><p><italic>Hind wings</italic>. Macropterous.</p><p><italic>Legs</italic>. Meso-tibia with several shallow notches from mid-way to base along ventral surface.</p><p><italic>Male genitalia</italic>. Fig. <xref ref-type="fig" rid="F7">7A–C</xref>. Length 1.60 mm. Phallus with several carina from base (bpc), longer to shorter from center to right of center when viewed ventrally; ventral carina from median of shaft almost to ostium margin; endophallus with small internal endophallic sclerite near apex.</p><fig id="F7" position="float" orientation="portrait"><label>Figure 7.</label><caption><p>Digital images of male genitalia of <italic><tp:taxon-name><tp:taxon-name-part taxon-name-part-type="genus" reg="Amphimenes">Amphimenes</tp:taxon-name-part><tp:taxon-name-part taxon-name-part-type="species" reg="beichatiensis">beichatiensis</tp:taxon-name-part></tp:taxon-name></italic> sp. n.. <bold>A</bold> right lateral aspect <bold>B</bold> ventral aspect <bold>C</bold> left lateral aspect. Legend: <bold>bpc</bold> basal phallic carina.</p></caption><graphic xmlns:xlink="http://www.w3.org/1999/xlink" xlink:href="zookeys-816-001-g007.jpg" position="float" orientation="portrait" xlink:type="simple" id="oo_256123.jpg"/></fig><fig id="F8" position="float" orientation="portrait"><label>Figure 8.</label><caption><p>Line drawing and comparison of menta of <bold>A</bold><italic><tp:taxon-name><tp:taxon-name-part taxon-name-part-type="genus" reg="Amphimenes">Amphimenes</tp:taxon-name-part><tp:taxon-name-part taxon-name-part-type="species" reg="beichatiensis">beichatiensis</tp:taxon-name-part></tp:taxon-name></italic> sp. n. (with tooth) <bold>B</bold><italic><tp:taxon-name><tp:taxon-name-part taxon-name-part-type="genus" reg="Brachichila">Brachichila</tp:taxon-name-part><tp:taxon-name-part taxon-name-part-type="species" reg="hypocrita">hypocrita</tp:taxon-name-part></tp:taxon-name></italic> Chaudoir (without tooth).</p></caption><graphic xmlns:xlink="http://www.w3.org/1999/xlink" xlink:href="zookeys-816-001-g008.jpg" position="float" orientation="portrait" xlink:type="simple" id="oo_256124.jpg"/></fig><!--PageBreak--><p><italic>Female genitalia</italic>. Female unknown.</p></tp:treatment-sec><tp:treatment-sec sec-type="habitat" id="SECID0E45BG"><title>Habitat, habits, and seasonal occurrence.</title><p>The single specimen was collected from a live tree trunk in a montane mixed secondary forest. It was hand collected one night in June, at an elevation of 1320 meters.</p></tp:treatment-sec><tp:treatment-sec sec-type="distribution" id="SECID0EC6BG"><title>Geographical distribution.</title><p>Known only from type locality. See Figure <xref ref-type="fig" rid="F12">12</xref>. This locality was not sampled well or often so it is possible that many more specimens will be collected in the near future.</p><!--PageBreak--></tp:treatment-sec><tp:treatment-sec><!--Section generated to contain objects referenced in tp:taxon-treatment.--><fig id="F12" position="float" orientation="portrait"><label>Figure 12.</label><caption><p>Map showing known localities for species of the genus <italic><tp:taxon-name><tp:taxon-name-part taxon-name-part-type="genus" reg="Amphimenes">Amphimenes</tp:taxon-name-part></tp:taxon-name></italic> Bates, in Taiwan.</p></caption><graphic xmlns:xlink="http://www.w3.org/1999/xlink" xlink:href="zookeys-816-001-g012.jpg" position="float" orientation="portrait" xlink:type="simple" id="oo_256128.jpg"/></fig></tp:treatment-sec></tp:taxon-treatment>
