# Supplementary material for: A taxonomic review of the pericaline ground-beetles in Taiwan, with descriptions of new species (Coleoptera, Carabidae, Lebiini)
Source: Zookeys. 2019 Jan 14;(816):1–164. doi: 10.3897/zookeys.816.29738 (PMC6341056; doi:10.3897/zookeys.816.29738)
Supplement: XML Treatment for Amphimenes carinacaulis [file zookeys.816.29738-treatment5.xml]

<!DOCTYPE tp:taxon-treatment
  PUBLIC "-//TaxonX//DTD Taxonomic Treatment Publishing DTD v0 20100105//EN" "tax-treatment-NSO.dtd">
<tp:taxon-treatment xmlns:tp="http://www.plazi.org/taxpub"><tp:treatment-meta><kwd-group><label>Taxon classification</label><kwd><named-content xmlns:xlink="http://www.w3.org/1999/xlink" content-type="kingdom">Animalia</named-content></kwd><kwd><named-content xmlns:xlink="http://www.w3.org/1999/xlink" content-type="order">Coleoptera</named-content></kwd><kwd><named-content xmlns:xlink="http://www.w3.org/1999/xlink" content-type="family">Carabidae</named-content></kwd></kwd-group><mixed-citation publication-type="journal"><person-group><name><surname>Hunting</surname><given-names>Wesley</given-names></name><name><surname>Yang</surname><given-names>Man-Miao</given-names></name></person-group><article-title>A taxonomic review of the pericaline ground-beetles in Taiwan, with descriptions of new species (<tp:taxon-name><tp:taxon-name-part taxon-name-part-type="order">Coleoptera</tp:taxon-name-part></tp:taxon-name>, <tp:taxon-name><tp:taxon-name-part taxon-name-part-type="family">Carabidae</tp:taxon-name-part></tp:taxon-name>, <tp:taxon-name><tp:taxon-name-part taxon-name-part-type="tribe">Lebiini</tp:taxon-name-part></tp:taxon-name>)</article-title><source>Zookeys</source><day>14</day><month>1</month><year>2019</year><volume>2019</volume><issue>816</issue><fpage>1</fpage><lpage>164</lpage><pub-id pub-id-type="doi">10.3897/zookeys.816.29738</pub-id></mixed-citation></tp:treatment-meta><tp:nomenclature><tp:taxon-name>
                        <tp:taxon-name-part taxon-name-part-type="genus" reg="Amphimenes">Amphimenes</tp:taxon-name-part>
                        <tp:taxon-name-part taxon-name-part-type="species" reg="carinacaulis">carinacaulis</tp:taxon-name-part>
                        <object-id xmlns:xlink="http://www.w3.org/1999/xlink" content-type="zoobank" xlink:type="simple">http://zoobank.org/43DE8B60-4ED1-4BDB-AF68-A1AEB78E20DE</object-id>
                      </tp:taxon-name><tp:taxon-status xmlns:xlink="http://www.w3.org/1999/xlink" xlink:type="simple">sp. n.</tp:taxon-status><xref ref-type="fig" rid="F9">Figs 9</xref><xref ref-type="fig" rid="F10">, 10A–D</xref><xref ref-type="fig" rid="F11">, 11C</xref><xref ref-type="fig" rid="F12">, 12</xref><!--PageBreak--></tp:nomenclature><tp:treatment-sec sec-type="Specific epithet" id="SECID0EHBAI"><title>Specific epithet.</title><p>From Latin <italic>carina</italic> and <italic>caulis</italic>, in reference to the strong preapical dorsolateral carina of the male phallus.</p></tp:treatment-sec><tp:treatment-sec sec-type="type material" id="SECID0ERBAI"><title>Types and other material examined.</title><p><bold>Holotype</bold> (male) labeled “Holotype” [circular, ringed with red]; “TAIWAN: Yilan Co./Yuanshan Twp. Fushan/ Botanical Garden Area/ 24.7562N, 121.5924E”; “hand collecting, ~640m/ Acc. Ti-211b, April 16, 2014/ D. Hwang &amp; W. M. Hunting”; “<named-content xmlns:xlink="http://www.w3.org/1999/xlink" content-type="dwc:institutional_code" xlink:type="simple">NCHU</named-content>/100952”. Eleven <bold>paratypes</bold>, eight males and four females. For further details see EH Strickland Virtual Entomology Museum Database.</p></tp:treatment-sec><tp:treatment-sec sec-type="type locality" id="SECID0EACAI"><title>Type locality.</title><p>Taiwan. Fushan Botanical Garden, Yilan county.</p></tp:treatment-sec><tp:treatment-sec sec-type="diagnosis" id="SECID0EFCAI"><title>Diagnosis.</title><p>Specimens of this species are distinguished from other Taiwanese <italic><tp:taxon-name><tp:taxon-name-part taxon-name-part-type="genus" reg="Amphimenes">Amphimenes</tp:taxon-name-part></tp:taxon-name></italic> by: being macropterous, having a brunneus elytral suture in apical half, and cross striations on disc of elytra.</p></tp:treatment-sec><tp:treatment-sec sec-type="description" id="SECID0ESCAI"><title>Description.</title><p>OBL 6.50 – 7.83 mm. Length (n = ten males, ten females): head 0.64 – 0.76, pronotum 1.20 – 1.40, elytra 3.42 – 4.50, metepisternum 0.80 – 1.00 mm; width: head 1.12 – 1.36, pronotum 1.64 – 1.92, elytra 2.60 – 3.10, metepisternum 0.46 – 0.60 mm.</p><p><italic>Body proportions</italic>. HW/HL 1.67 – 1.94; PWM/PL 1.34 – 1.42; EL/EW 1.28 – 1.53; ML/MW 1.50 – 2.08.</p><p><italic>Color</italic>. Fig. <xref ref-type="fig" rid="F9">9</xref>. Dorsum of head piceous; clypeus and labrum rufo-brunneous; pronotum nearly piceous with margins rufo-brunneous; proepipleuron rufo-brunneous to brunneous; antennae rufo-brunneous to brunneous; palpi rufo-brunneous; elytral disc nearly piceous, margins rufo-brunneous, translucent; elytral epipleura rufo-brunneous; thoracic sclerites brunneo-piceous; abdominal sterna rufo-brunneous medially and brunneo-piceous at lateral margins; legs with trochanter and femora rufo-testaceous, tibia rufo-brunneous to brunneo-piceous.</p><fig id="F9" position="float" orientation="portrait"><label>Figure 9.</label><caption><p>Dorsal habitus and color pattern of <italic><tp:taxon-name><tp:taxon-name-part taxon-name-part-type="genus" reg="Amphimenes">Amphimenes</tp:taxon-name-part><tp:taxon-name-part taxon-name-part-type="species" reg="carinacaulis">carinacaulis</tp:taxon-name-part></tp:taxon-name></italic> sp. n.. (OBL 7.35 mm).</p></caption><graphic xmlns:xlink="http://www.w3.org/1999/xlink" xlink:href="zookeys-816-001-g009.jpg" position="float" orientation="portrait" xlink:type="simple" id="oo_256125.jpg"/></fig><p><italic>Microsculpture</italic>. Dorsum of head and pronotum with isodiametric mesh pattern easily visible at 50× magnification; elytra with transverse sculpticells forming elongate and irregular mesh, faintly visible at 50× magnification; striae faintly punctate along length.</p><p><italic>Macrosculpture</italic>. Elytra with cross-striations on intervals, more or less evenly spaced throughout length.</p><p><italic>Pilosity</italic>. Elytra with scattered micro-punctures, setae visible.</p><p><italic>Luster</italic>. Elytra moderately glossy to moderately dull; ventral thoracic sterna and abdominal sterna moderately dull.</p><p><italic>Head</italic>. Labrum with indentation along apical margin, somewhat bilobed; eyes somewhat flattened in appearance, following contour of head.</p><p><italic>Pronotum</italic>. Lateral margins narrow; posterio-lateral margins obtuse to almost right-angled; basal lobe present.</p><p><italic>Elytra</italic>. Humeri broadly rounded; lateral margins nearly parallel.</p><!--PageBreak--><p><italic>Hind wings</italic>. Macropterous.</p><p><italic>Legs</italic>. Meso-tibia with or without several shallow notches from mid-way to base along ventral surface.</p><p><italic>Male genitalia</italic>. Fig. <xref ref-type="fig" rid="F10">10A–D</xref>. Length 1.32–1.44 mm. Phallus with basal phallic carina (bpc) from base to mid-phallus, decreasing in length from center to right of center when viewed ventrally; left side of shaft moderately enlarged medially, with a strong preapical dorsolateral carina (pdc); endophallus with small internal endophallic sclerite near apex, few distinctive endophallic lobes (el).</p><fig id="F10" position="float" orientation="portrait"><label>Figure 10.</label><caption><p>Digital images of male genitalia of <italic><tp:taxon-name><tp:taxon-name-part taxon-name-part-type="genus" reg="Amphimenes">Amphimenes</tp:taxon-name-part><tp:taxon-name-part taxon-name-part-type="species" reg="carinacaulis">carinacaulis</tp:taxon-name-part></tp:taxon-name></italic> sp. n.. <bold>A</bold> left lateral aspect, endophallus everted <bold>B</bold> right lateral aspect <bold>C</bold> ventral aspect <bold>D</bold> left lateral aspect. Legend: <bold>bpc</bold> basal phallic carina; <bold>el</bold> endophallic lobes; <bold>pdc</bold> preapical dorsolateral carina (apical endophallic sclerite not visible).</p></caption><graphic xmlns:xlink="http://www.w3.org/1999/xlink" xlink:href="zookeys-816-001-g010.jpg" position="float" orientation="portrait" xlink:type="simple" id="oo_256126.jpg"/></fig><p><italic>Female genitalia</italic>. Fig. <xref ref-type="fig" rid="F11">11C</xref>. Width 0.92–0.96mm. Two spermathecae, spermatheca 1 (sp1) and 2 (sp2) with ducts relatively smooth and even throughout length; one spermathecal accessory gland (sg); spermathecal gland duct (sgd) attachment site on spermatheca 1 duct, proximal to attachment site of spermatheca 2; one small node (sdn), near base of spermatheca 2 duct.</p><fig id="F11" position="float" orientation="portrait"><label>Figure 11.</label><caption><p>Line drawings of the female reproductive tract of species of the genus <italic><tp:taxon-name><tp:taxon-name-part taxon-name-part-type="genus" reg="Amphimenes">Amphimenes</tp:taxon-name-part></tp:taxon-name></italic> Bates, known from Taiwan, ventral aspect. <bold>A</bold><italic><tp:taxon-name><tp:taxon-name-part taxon-name-part-type="genus" reg="Amphimenes">A.</tp:taxon-name-part><tp:taxon-name-part taxon-name-part-type="species" reg="asahinai">asahinai</tp:taxon-name-part></tp:taxon-name></italic> Nakane <bold>B</bold><italic><tp:taxon-name><tp:taxon-name-part taxon-name-part-type="genus" reg="Amphimenes">A.</tp:taxon-name-part><tp:taxon-name-part taxon-name-part-type="species" reg="absensacidus">absensacidus</tp:taxon-name-part></tp:taxon-name></italic> sp. n. <bold>C</bold><italic><tp:taxon-name><tp:taxon-name-part taxon-name-part-type="genus" reg="Amphimenes">A.</tp:taxon-name-part><tp:taxon-name-part taxon-name-part-type="species" reg="carinacaulis">carinacaulis</tp:taxon-name-part></tp:taxon-name></italic> sp. n.. Legend: <bold>bc</bold> bursa copulatrix; <bold>co</bold> common oviduct; <bold>des</bold> dorsal ensiform setae; <bold>gc1</bold> gonocoxite 1; <bold>gc2</bold> gonocoxite 2; <bold>les</bold> lateral ensiform setae; <bold>lt</bold> lateral tergite; <bold>sg</bold> spermathecal gland; <bold>sgd</bold> spermathecal gland duct; <bold>sp1</bold> spermatheca 1; <bold>sp2</bold> spermatheca 2. Scale bars 0.5 mm.</p></caption><graphic xmlns:xlink="http://www.w3.org/1999/xlink" xlink:href="zookeys-816-001-g011.jpg" position="float" orientation="portrait" xlink:type="simple" id="oo_256127.jpg"/></fig></tp:treatment-sec><tp:treatment-sec sec-type="habitat" id="SECID0EHJAI"><title>Habitat, habits, and seasonal occurrence.</title><p>The known elevational range of <italic><tp:taxon-name><tp:taxon-name-part taxon-name-part-type="genus" reg="Amphimenes">A.</tp:taxon-name-part><tp:taxon-name-part taxon-name-part-type="species" reg="carinacaulis">carinacaulis</tp:taxon-name-part></tp:taxon-name></italic> sp. n. is from 640 to 1850 meters. Adults of this species are found in mixed primary and secondary forest of montane areas. Adults are crepuscular or nocturnal with most activity observed on live tree trunks at night. Specimens have been collected from April to July. All known specimens were hand collected.</p></tp:treatment-sec><tp:treatment-sec sec-type="distribution" id="SECID0EYJAI"><title>Geographical distribution.</title><p><italic><tp:taxon-name><tp:taxon-name-part taxon-name-part-type="genus" reg="Amphimenes">Amphimenes</tp:taxon-name-part><tp:taxon-name-part taxon-name-part-type="species" reg="carinacaulis">carinacaulis</tp:taxon-name-part></tp:taxon-name></italic> is known only from Taiwan. See Figure <xref ref-type="fig" rid="F12">12</xref>.</p><fig id="F12" position="float" orientation="portrait"><label>Figure 12.</label><caption><p>Map showing known localities for species of the genus <italic><tp:taxon-name><tp:taxon-name-part taxon-name-part-type="genus" reg="Amphimenes">Amphimenes</tp:taxon-name-part></tp:taxon-name></italic> Bates, in Taiwan.</p></caption><graphic xmlns:xlink="http://www.w3.org/1999/xlink" xlink:href="zookeys-816-001-g012.jpg" position="float" orientation="portrait" xlink:type="simple" id="oo_256128.jpg"/></fig><!--PageBreak--></tp:treatment-sec></tp:taxon-treatment>
