# Supplementary material for: A taxonomic review of the pericaline ground-beetles in Taiwan, with descriptions of new species (Coleoptera, Carabidae, Lebiini)
Source: Zookeys. 2019 Jan 14;(816):1–164. doi: 10.3897/zookeys.816.29738 (PMC6341056; doi:10.3897/zookeys.816.29738)
Supplement: XML Treatment for Bellavalentis kuzugamii [file zookeys.816.29738-treatment7.xml]

<!DOCTYPE tp:taxon-treatment
  PUBLIC "-//TaxonX//DTD Taxonomic Treatment Publishing DTD v0 20100105//EN" "tax-treatment-NSO.dtd">
<tp:taxon-treatment xmlns:tp="http://www.plazi.org/taxpub"><tp:treatment-meta><kwd-group><label>Taxon classification</label><kwd><named-content xmlns:xlink="http://www.w3.org/1999/xlink" content-type="kingdom">Animalia</named-content></kwd><kwd><named-content xmlns:xlink="http://www.w3.org/1999/xlink" content-type="order">Coleoptera</named-content></kwd><kwd><named-content xmlns:xlink="http://www.w3.org/1999/xlink" content-type="family">Carabidae</named-content></kwd></kwd-group><mixed-citation publication-type="journal"><person-group><name><surname>Hunting</surname><given-names>Wesley</given-names></name><name><surname>Yang</surname><given-names>Man-Miao</given-names></name></person-group><article-title>A taxonomic review of the pericaline ground-beetles in Taiwan, with descriptions of new species (<tp:taxon-name><tp:taxon-name-part taxon-name-part-type="order">Coleoptera</tp:taxon-name-part></tp:taxon-name>, <tp:taxon-name><tp:taxon-name-part taxon-name-part-type="family">Carabidae</tp:taxon-name-part></tp:taxon-name>, <tp:taxon-name><tp:taxon-name-part taxon-name-part-type="tribe">Lebiini</tp:taxon-name-part></tp:taxon-name>)</article-title><source>Zookeys</source><day>14</day><month>1</month><year>2019</year><volume>2019</volume><issue>816</issue><fpage>1</fpage><lpage>164</lpage><pub-id pub-id-type="doi">10.3897/zookeys.816.29738</pub-id></mixed-citation></tp:treatment-meta><tp:nomenclature><tp:taxon-name>
                        <tp:taxon-name-part taxon-name-part-type="genus" reg="Bellavalentis">Bellavalentis</tp:taxon-name-part>
                        <tp:taxon-name-part taxon-name-part-type="species" reg="kuzugamii">kuzugamii</tp:taxon-name-part>
                      </tp:taxon-name><tp:taxon-authority>(Shibata)</tp:taxon-authority><xref ref-type="fig" rid="F13">Figs 13</xref><xref ref-type="fig" rid="F14">, 14A–C</xref><xref ref-type="fig" rid="F15">, 15A</xref><xref ref-type="fig" rid="F16">, 16</xref><tp:nomenclature-citation-list><tp:nomenclature-citation><tp:taxon-name>
                            <tp:taxon-name-part taxon-name-part-type="genus" reg="Dolichoctis">Dolichoctis</tp:taxon-name-part>
                            <tp:taxon-name-part taxon-name-part-type="species" reg="kuzugamii">kuzugamii</tp:taxon-name-part>
                          </tp:taxon-name><comment>Shibata, 1967: 65; <xref ref-type="bibr" rid="B79">Lorenz 2005</xref>: 459.</comment></tp:nomenclature-citation></tp:nomenclature-citation-list></tp:nomenclature><tp:treatment-sec sec-type="type material" id="SECID0EOUAI"><title>Types and other material examined.</title><p><bold>Holotype</bold> (female) labeled “LIUKUEI/TAIWAN/18. IV. 1978/K. KUZUGAMI” [yellow, handwritten]; “HOLOTYPE/<tp:taxon-name><tp:taxon-name-part taxon-name-part-type="genus" reg="Dolichoctis">Dolichoctis</tp:taxon-name-part></tp:taxon-name>/<tp:taxon-name><tp:taxon-name-part taxon-name-part-type="genus" reg="Dolichoctis"/><tp:taxon-name-part taxon-name-part-type="species" reg="kuzugamii">kuzugamii</tp:taxon-name-part></tp:taxon-name>/Shibata, 1987” [barn door, red]; “<named-content xmlns:xlink="http://www.w3.org/1999/xlink" content-type="dwc:institutional_code" xlink:type="simple">NCHU</named-content>#/101475”. 69 specimens of <italic><tp:taxon-name><tp:taxon-name-part taxon-name-part-type="genus" reg="Bellavalentis">B.</tp:taxon-name-part><tp:taxon-name-part taxon-name-part-type="species" reg="kuzugamii">kuzugamii</tp:taxon-name-part></tp:taxon-name></italic>: 34 males and 35 females. For further details see EH Strickland Virtual Entomology Museum Database.</p></tp:treatment-sec><tp:treatment-sec sec-type="type locality" id="SECID0EVVAI"><title>Type locality.</title><p>Taiwan. Kaoshiung City, Maolin District “Liukuei” on the holotype label refers to the Liouguei Research Center.</p></tp:treatment-sec><tp:treatment-sec sec-type="diagnosis" id="SECID0E1VAI"><title>Diagnosis.</title><p>This species is readily separated from all other Taiwanese pericalines by its small size, as well as distinctively rounded and convex elytra.</p></tp:treatment-sec><tp:treatment-sec sec-type="redescription" id="SECID0E6VAI"><title>Redescription.</title><p>OBL 3.16 – 3.76 mm. Length (n = ten males, ten females): head 0.28 – 0.40, pronotum 0.52 – 0.64, elytra 1.84 – 2.24, metepisternum 0.28 – 0.44 mm; width: head 0.60 – 0.74, pronotum 0.80 – 1.00, elytra 1.52 – 1.92, metepisternum 0.24 – 0.32 mm.</p><p><italic>Body proportions</italic>. HW/HL 1.67 – 2.25; PWM/PL 1.50 – 1.69; EL/EW 1.13 – 1.21; ML/MW 1.13 – 1.43.</p><p><italic>Color</italic>. Fig. <xref ref-type="fig" rid="F13">13</xref>. Various. Dorsum of head, clypeus and labrum brunneo-testaceous to brunneo-piceous, clypeus and labrum somewhat darker centrally, antennae and palpi testaceous to rufo-brunneous; disc of pronotum brunneous to rufo-brunneous, lateral margins somewhat translucent, slightly lighter in color; elytral disc piceous, with four testaceous to brunneo-testaceous maculae, two anterior and two posterior, anterior macula near humerus, from stria 6 to elytra margin, subsquare in shape, posterior macula, extended from interval 1 to interval 8, closest to base in interval 4, closest to apex in interval 6 and 7; margins of elytra somewhat translucent, brunneous to rufo-brunneous; ventral surface testaceous to brunneo-testaceous, metepisternum darker, apical edge of abdominal sterna rufo-brunneous to piceous; legs with trochanter and femora testaceous, tibia with dorsal surface partially piceous.</p><fig id="F13" position="float" orientation="portrait"><label>Figure 13.</label><caption><p>Dorsal habitus and color pattern of <italic><tp:taxon-name><tp:taxon-name-part taxon-name-part-type="genus" reg="Bellavalentis">Bellavalentis</tp:taxon-name-part><tp:taxon-name-part taxon-name-part-type="species" reg="kuzugamii">kuzugamii</tp:taxon-name-part></tp:taxon-name></italic> (Shibata). (OBL 3.26 mm).</p></caption><graphic xmlns:xlink="http://www.w3.org/1999/xlink" xlink:href="zookeys-816-001-g013.jpg" position="float" orientation="portrait" xlink:type="simple" id="oo_256129.jpg"/></fig><p><italic>Microsculpture</italic>. Dorsum of head with microsculpture somewhat granulate, easily visible at 50× magnification, slightly transverse to almost isodiametric; pronotum with shallow, transverse mesh pattern; elytra with shallow, transverse sculpticells; ventral surface of head with microsculpture transverse, faintly visible at 50×; prosternum, proepipleuron, mesepisternum, and metepisternum with sculpticells forming a shallow transverse mesh.</p><p><italic>Macrosculpture</italic>. Dorsum of head smooth; pronotum with shallowly rugulose to smooth, disc with one small circular impression medially on each side; elytra with intervals somewhat flat.</p><p><italic>Fixed setae.</italic> Two pairs of supraorbital setae; clypeus with two lateral setae; labrum with six setae along apical margin; one pair of suborbital setae; pronotum with two pairs of setae, one at base of lateral margin and one on lateral margin at pronotum max width; elytra with two setae in stria 2, one just before mid-length of elytra and one in apical 1/5; 16 lateral (umbilical) setae in interval 9; Ventral surface with fine, scattered setigerous punctures, two setae on each of abdominal sterna III to VI; two setae along apical margin of sternum VII in males, females with four setae near apical margin of sternum VII.</p><p><italic>Luster</italic>. Head capsule and pronotum moderately glossy; elytra glossy; ventral thoracic sterna and abdominal sterna moderately glossy.</p><p><italic>Head</italic>. Mandibles curved at apex, relatively short, mostly covered by labrum; labrum rounded at apex, longer than wide; mentum with no tooth; eyes suboval; palpi cylindrical, elongate, setose.</p><!--PageBreak--><p><italic>Pronotum</italic>. At least 1.5× wider than long. Disc with one round shallow depression on either side; anterior transverse impression shallow; posterior transverse impression moderately shallow; median longitudinal impression moderately shallow; lateral margins somewhat explanate, apical edge highly emarginate and apico-lateral margins acutely rounded forming distinctive lobes, posterio-lateral margins slightly sinuate, obtuse.</p><p><italic>Elytra</italic>. Humeri broadly rounded, disc distinctly rounded and convex in lateral profile; lateral margins slightly explanate.</p><p><italic>Hind wings</italic>. Reduced.</p><p><italic>Metepisternum</italic>. Subquadrate, least 1.13× longer than wide.</p><p><italic>Legs</italic>. Tarsal claws denticulate, five denticles per claw, males with adhesive vestiture ventrally, two rows of squamo-setae on tarsomeres 2 and 3 of fore-leg.</p><p><italic>Male genitalia</italic>. Fig. <xref ref-type="fig" rid="F14">14A–C</xref>. Length 0.40 – 0.44 mm. Ostium anopic. Phallus cylindrical but somewhat flattened dorso-ventrally, apical area with very short, bluntly <!--PageBreak-->rounded apex, positioned to the right of center in ventral view, endophallus not observed due to small size.</p><fig id="F14" position="float" orientation="portrait"><label>Figure 14.</label><caption><p>Digital images of male genitalia of <italic><tp:taxon-name><tp:taxon-name-part taxon-name-part-type="genus" reg="Bellavalentis">Bellavalentis</tp:taxon-name-part><tp:taxon-name-part taxon-name-part-type="species" reg="kuzugamii">kuzugamii</tp:taxon-name-part></tp:taxon-name></italic> (Shibata). <bold>A</bold> right lateral aspect <bold>B</bold> ventral aspect <bold>C</bold> left lateral aspect.</p></caption><graphic xmlns:xlink="http://www.w3.org/1999/xlink" xlink:href="zookeys-816-001-g014.jpg" position="float" orientation="portrait" xlink:type="simple" id="oo_256130.jpg"/></fig><p><italic>Female genitalia</italic>. Fig. <xref ref-type="fig" rid="F15">15A</xref>. Width 0.44 – 0.56 mm. Gonocoxite 2 (gc2) wide at base, narrowing significantly and slightly curved towards apex; two lateral ensiform setae (les) and one dorsal ensiform seta (des) present. Sensory furrow, furrow pegs and associated nematiform setae not observed. Our interpretation of the following characters of this species is based on similar species within the percalines. One diverticulum (div), curled along length and attached to base of spermathecal base; one spermatheca (sp1), narrowing sharply into long, narrow tube-like apex; one spermathecal accessory gland (sg) with attachment site near the narrowing point of the spermatheca.</p><fig id="F15" position="float" orientation="portrait"><label>Figure 15.</label><caption><p>Line drawings of the female reproductive tract, ventral aspect, of <bold>A</bold><italic><tp:taxon-name><tp:taxon-name-part taxon-name-part-type="genus" reg="Bellavalentis">Bellavalentis</tp:taxon-name-part><tp:taxon-name-part taxon-name-part-type="species" reg="kuzugamii">kuzugamii</tp:taxon-name-part></tp:taxon-name></italic> (Shibata) <bold>B</bold><italic><tp:taxon-name><tp:taxon-name-part taxon-name-part-type="genus" reg="Brachichila">Brachichila</tp:taxon-name-part><tp:taxon-name-part taxon-name-part-type="species" reg="hypocrita">hypocrita</tp:taxon-name-part></tp:taxon-name></italic> Chaudoir. Legend: <bold>bc</bold> bursa copulatrix; <bold>co</bold> common oviduct; <bold>des</bold> dorsal ensiform setae; <bold>div</bold> diverticulum <bold>gc1</bold> gonocoxite 1; <bold>gc2</bold> gonocoxite 2; <bold>les</bold> lateral ensiform setae; <bold>lt</bold> lateral tergite; <bold>sg</bold> spermathecal gland; <bold>sgd</bold> spermathecal gland duct; <bold>sp1</bold> spermatheca 1; <bold>sp2</bold> spermatheca 2. Scale bars: 0.5 mm.</p></caption><graphic xmlns:xlink="http://www.w3.org/1999/xlink" xlink:href="zookeys-816-001-g015.jpg" position="float" orientation="portrait" xlink:type="simple" id="oo_256131.jpg"/></fig></tp:treatment-sec><tp:treatment-sec sec-type="habitat" id="SECID0EA3AI"><title>Habitat, habits, and seasonal occurrence.</title><p>The known elevational range of <italic><tp:taxon-name><tp:taxon-name-part taxon-name-part-type="genus" reg="Bellavalentis">B.</tp:taxon-name-part><tp:taxon-name-part taxon-name-part-type="species" reg="kuzugamii">kuzugamii</tp:taxon-name-part></tp:taxon-name></italic> is from 640 to 850 meters. Adults of this species are found in mixed forest of montane areas, and many specimens of this species were all found on deadwood. Specimens have been collected in April and August in Taiwan and the only known method of collection has been hand collecting.</p></tp:treatment-sec><tp:treatment-sec sec-type="distribution" id="SECID0ER3AI"><title>Geographical distribution.</title><p><italic><tp:taxon-name><tp:taxon-name-part taxon-name-part-type="genus" reg="Bellavalentis">Bellavalentis</tp:taxon-name-part><tp:taxon-name-part taxon-name-part-type="species" reg="kuzugamii">kuzugamii</tp:taxon-name-part></tp:taxon-name></italic> is known from Okinawa, Japan and Taiwan. For Taiwan localities see Figure <xref ref-type="fig" rid="F16">16</xref>.</p><fig id="F16" position="float" orientation="portrait"><label>Figure 16.</label><caption><p>Map showing known localities for species of the genus <italic><tp:taxon-name><tp:taxon-name-part taxon-name-part-type="genus" reg="Bellavalentis">Bellavalentis</tp:taxon-name-part></tp:taxon-name></italic> gen. n., in Taiwan.</p></caption><graphic xmlns:xlink="http://www.w3.org/1999/xlink" xlink:href="zookeys-816-001-g016.jpg" position="float" orientation="portrait" xlink:type="simple" id="oo_256132.jpg"/></fig><!--PageBreak--></tp:treatment-sec><ref-list><ref id="B79"><mixed-citation xmlns:xlink="http://www.w3.org/1999/xlink" xlink:type="simple"><person-group><name name-style="western"><surname>Lorenz</surname><given-names>W</given-names></name></person-group> (<year>2005</year>) <source>Systematic List of Extant Ground Beetles of the World. (<tp:taxon-name><tp:taxon-name-part taxon-name-part-type="class">Insecta</tp:taxon-name-part></tp:taxon-name>, <tp:taxon-name><tp:taxon-name-part taxon-name-part-type="order">Coleoptera</tp:taxon-name-part></tp:taxon-name>, <tp:taxon-name><tp:taxon-name-part taxon-name-part-type="suborder">Adephaga</tp:taxon-name-part></tp:taxon-name>: <tp:taxon-name><tp:taxon-name-part taxon-name-part-type="family">Trachypachidae</tp:taxon-name-part></tp:taxon-name> &amp; <tp:taxon-name><tp:taxon-name-part taxon-name-part-type="family">Carabidae</tp:taxon-name-part></tp:taxon-name> incl.</source><publisher-name>Paussinae</publisher-name>, <publisher-loc>Cicindelinae, Rhysodinae). Second ed. Germany</publisher-loc>, <size units="page">530 pp</size>.</mixed-citation></ref></ref-list></tp:taxon-treatment>
