# Supplementary material for: A taxonomic review of the pericaline ground-beetles in Taiwan, with descriptions of new species (Coleoptera, Carabidae, Lebiini)
Source: Zookeys. 2019 Jan 14;(816):1–164. doi: 10.3897/zookeys.816.29738 (PMC6341056; doi:10.3897/zookeys.816.29738)
Supplement: XML Treatment for Brachichila hypocrita [file zookeys.816.29738-treatment9.xml]

<!DOCTYPE tp:taxon-treatment
  PUBLIC "-//TaxonX//DTD Taxonomic Treatment Publishing DTD v0 20100105//EN" "tax-treatment-NSO.dtd">
<tp:taxon-treatment xmlns:tp="http://www.plazi.org/taxpub"><tp:treatment-meta><kwd-group><label>Taxon classification</label><kwd><named-content xmlns:xlink="http://www.w3.org/1999/xlink" content-type="kingdom">Animalia</named-content></kwd><kwd><named-content xmlns:xlink="http://www.w3.org/1999/xlink" content-type="order">Coleoptera</named-content></kwd><kwd><named-content xmlns:xlink="http://www.w3.org/1999/xlink" content-type="family">Carabidae</named-content></kwd></kwd-group><mixed-citation publication-type="journal"><person-group><name><surname>Hunting</surname><given-names>Wesley</given-names></name><name><surname>Yang</surname><given-names>Man-Miao</given-names></name></person-group><article-title>A taxonomic review of the pericaline ground-beetles in Taiwan, with descriptions of new species (<tp:taxon-name><tp:taxon-name-part taxon-name-part-type="order">Coleoptera</tp:taxon-name-part></tp:taxon-name>, <tp:taxon-name><tp:taxon-name-part taxon-name-part-type="family">Carabidae</tp:taxon-name-part></tp:taxon-name>, <tp:taxon-name><tp:taxon-name-part taxon-name-part-type="tribe">Lebiini</tp:taxon-name-part></tp:taxon-name>)</article-title><source>Zookeys</source><day>14</day><month>1</month><year>2019</year><volume>2019</volume><issue>816</issue><fpage>1</fpage><lpage>164</lpage><pub-id pub-id-type="doi">10.3897/zookeys.816.29738</pub-id></mixed-citation></tp:treatment-meta><tp:nomenclature><tp:taxon-name>
                        <tp:taxon-name-part taxon-name-part-type="genus" reg="Brachichila">Brachichila</tp:taxon-name-part>
                        <tp:taxon-name-part taxon-name-part-type="species" reg="hypocrita">hypocrita</tp:taxon-name-part>
                      </tp:taxon-name><tp:taxon-authority>Chaudoir</tp:taxon-authority><xref ref-type="fig" rid="F8">Figs 8B</xref><xref ref-type="fig" rid="F15">, 15B</xref><xref ref-type="fig" rid="F18">, 18A–D</xref><xref ref-type="fig" rid="F19">, 19A–C</xref><xref ref-type="fig" rid="F20">, 20</xref><!--PageBreak--><tp:nomenclature-citation-list><tp:nomenclature-citation><tp:taxon-name>
                            <tp:taxon-name-part taxon-name-part-type="genus" reg="Brachichila">Brachichila</tp:taxon-name-part>
                          </tp:taxon-name><comment>Chaudoir, 1869: 123–124; <xref ref-type="bibr" rid="B79">Lorenz 2005</xref>: 456.</comment></tp:nomenclature-citation><tp:nomenclature-citation><tp:taxon-name>
                            <tp:taxon-name-part taxon-name-part-type="genus" reg="Brachychila">Brachychila</tp:taxon-name-part>
                            <tp:taxon-name-part taxon-name-part-type="species" reg="hypocrita">hypocrita</tp:taxon-name-part>
                          </tp:taxon-name><comment>: Csiki, 1354: 1354; Jedlička: 361; <xref ref-type="bibr" rid="B72">Kirschenhofer 1994</xref>: 1011; <xref ref-type="bibr" rid="B73">Kirschenhofer 1996</xref>: 765; <xref ref-type="bibr" rid="B75">Kirschenhofer 2010</xref>: 28.</comment></tp:nomenclature-citation></tp:nomenclature-citation-list></tp:nomenclature><tp:treatment-sec sec-type="type material" id="SECID0EIEBI"><title>Types and other material examined.</title><p>123 specimens of <italic><tp:taxon-name><tp:taxon-name-part taxon-name-part-type="genus" reg="Brachychila">B.</tp:taxon-name-part><tp:taxon-name-part taxon-name-part-type="species" reg="hypocrita">hypocrita</tp:taxon-name-part></tp:taxon-name></italic>, 67 males and 56 females. For further details see EH Strickland Virtual Entomology Museum Database.</p></tp:treatment-sec><tp:treatment-sec sec-type="type locality" id="SECID0EZEBI"><title>Type locality.</title><p>Hong Kong.</p></tp:treatment-sec><tp:treatment-sec sec-type="diagnosis" id="SECID0E5EBI"><title>Diagnosis.</title><p>This species is readily separated from all other Taiwanese pericalines by having a combination of: a mentum with no tooth, four elytral maculae, an overall body length of more than 6mm and elytra with a single discal seta near the apex of stria 2.</p></tp:treatment-sec><tp:treatment-sec sec-type="redescription" id="SECID0EDFBI"><title>Redescription.</title><p>OBL 6.3 – 8.2 mm. Length (n = 15 males, 15 females): head 0.64 – 0.78, pronotum 1.12 – 1.44, elytra 3.75 – 4.92, metepisternum 0.9 – 1.16 mm; width: head 1.24 – 1.60, pronotum 1.64 – 2.20, elytra 2.54 – 4.46, metepisternum 0.52 – 0.68 mm.</p><p><italic>Body proportions</italic>. HW/HL 1.79 – 2.23; PWM/PL 1.46 – 1.65; EL/EW 1.28 – 1.51; ML/MW 1.53 – 2.00.</p><p><italic>Color</italic>. Fig. <xref ref-type="fig" rid="F17">17A, B</xref>. Dorsum of head and clypeus rufous to brunneo-piceous; labrum, palpi and antennae rufous; pronotum rufo-brunneous to brunneo-piceous with margins somewhat translucent; elytra with disc rufo-brunneous to rufo-piceous, with four testaceous to rufo-testaceous maculae, two anterior and two posterior, anterior macula from outside of interval 3 to outside of interval 7, nearest to base at interval 7 but not touching base, closest to apex in interval 7 but ending in first third of basal portion of elytra, posterior macula from suture (stria 1 in some individuals) to inside of interval 5 (stria 4 in some individuals), closest to base in interval 3 but not extended past apical third of disc, nearest to apex at interval 3–4 but not touching apex, margins of elytra rufo-brunneous, translucent; ventrally with elytral epipleura rufo-brunneous to brunneous; thoracic sclerites and abdominal sterna rufo-testaceous to rufo-brunneous; legs with trochanter and femora testaceous to rufo-testaceous, tibia rufo-testaceous to brunneous.</p><fig id="F17" position="float" orientation="portrait"><label>Figure 17.</label><caption><p>Dorsal habitus and intrapopulation variation of color pattern of <italic><tp:taxon-name><tp:taxon-name-part taxon-name-part-type="genus" reg="Brachichila">Brachichila</tp:taxon-name-part><tp:taxon-name-part taxon-name-part-type="species" reg="hypocrita">hypocrita</tp:taxon-name-part></tp:taxon-name></italic> Chaudoir <bold>A</bold> small elytral macula (OBL 7.20 mm) <bold>B</bold> large elytral macula (OBL 6. 60 mm).</p></caption><graphic xmlns:xlink="http://www.w3.org/1999/xlink" xlink:href="zookeys-816-001-g017.jpg" position="float" orientation="portrait" xlink:type="simple" id="oo_256133.jpg"/></fig></tp:treatment-sec><tp:treatment-sec sec-type="Notes on variation" id="SECID0EQGBI"><title>Notes on variation.</title><p>Southern specimens are typically lighter in dorsal coloration. Male genitalia typically less sclerotized but this is somewhat variable within populations. Females similar throughout range.</p><p><italic>Microsculpture</italic>. Dorsum of head with isodiametric mesh pattern easily visible at 50× magnification; pronotum with disc isodiametric, meshes somewhat stretched at posteriolateral angles; elytra with shallow, transverse sculpticells faintly visible throughout; ventral surface of head, prosternum, proepipleuron, mesepisternum, and metepisternum with sculpticells forming a moderately transverse mesh.</p><p><italic>Macrosculpture</italic>. Pronotum with disc faintly rugulose to smooth, margins punctate; striae punctate along length.</p><!--PageBreak--><p><italic>Pilosity</italic>. Dorsum of head and pronotum glabrous, ventral surface of head with some to no fine seta visible; striae with punctures each bearing a fine seta hardly visible at 50× magnification; thoracic sclerites and abdominal sterna with scattered fine setae throughout, punctures not visible.</p><p><italic>Fixed setae.</italic> Two pairs of supraorbital setae; clypeus with two lateral setae; labrum with six setae along apical margin; one pair of suborbital setae; ligula with six setae on apical margin between lobes; pronotum with two setae along each margin; elytra with one seta near apex of interval 2; 19 lateral (umbilical) setae in interval 9; two setae on each of abdominal sterna III to VI, two setae along apical margin of sternum VII in males, females with four setae near apical margin of sternum VII.</p><p><italic>Luster</italic>. Head capsule and pronotum moderately dull; elytra moderately glossy to moderately dull; ventral thoracic sterna and abdominal sterna moderately dull.</p><p><italic>Head</italic>. Fig. <xref ref-type="fig" rid="F8">8B</xref>. Apical margin somewhat emarginate, bilobed to almost rectangular; mentum without tooth; ligula distinctly bilobed (see <xref ref-type="bibr" rid="B53">Habu 1967</xref>); eyes moderately convex.</p><p><italic>Pronotum</italic>. Anterior transverse impression shallow, posterior transverse impression deep; basal fovea deep and broad; median longitudinal impression shallow; disc convex, apical angles slightly emarginate, basal angles obtuse, somewhat rounded; lateral margins more explanate towards base, more so in males.</p><!--PageBreak--><p><italic>Elytra</italic>. Striae moderately impressed; elytral disc convex; lateral margin smooth, parallel along length; elytral apices truncate.</p><p><italic>Hind wings</italic>. Macropterous.</p><p><italic>Legs</italic>. Tarsal claws pectinate, three to four denticles per claw. Males with adhesive vestiture ventrally, two rows of squamo-setae on tarsomeres 1–3 of fore-leg; male meso-tibia with two deep notches on ventral surface, near base.</p><p><italic>Abdominal sterna.</italic> Males with abdominal sternum VII faintly emarginate.</p><!--PageBreak--><p><italic>Male genitalia</italic>. Figs <xref ref-type="fig" rid="F18">18A–D</xref>, <xref ref-type="fig" rid="F19">19A–C</xref>. Length 1.60 – 1.74 mm. Ostium left pleuropic. Phallus base cylindrical, narrowing and distinctly curved medially toward apex in lateral view; expanded on both left and right side from median towards apex in ventral view, constricted again before apex; endophallus with several distinctive lobes, no sclerites.</p><fig id="F18" position="float" orientation="portrait"><label>Figure 18.</label><caption><p>Digital images of male genitalia of <italic><tp:taxon-name><tp:taxon-name-part taxon-name-part-type="genus" reg="Brachichila">Brachichila</tp:taxon-name-part><tp:taxon-name-part taxon-name-part-type="species" reg="hypocrita">hypocrita</tp:taxon-name-part></tp:taxon-name></italic> Chaudoir. <bold>A</bold> left lateral aspect, endophallus everted <bold>B</bold> right lateral aspect <bold>C</bold> ventral aspect <bold>D</bold> left lateral aspect.</p></caption><graphic xmlns:xlink="http://www.w3.org/1999/xlink" xlink:href="zookeys-816-001-g018.jpg" position="float" orientation="portrait" xlink:type="simple" id="oo_256134.jpg"/></fig><fig id="F19" position="float" orientation="portrait"><label>Figure 19.</label><caption><p>Digital images showing intrapopulation variation of form and scleritization of male phallus of <italic><tp:taxon-name><tp:taxon-name-part taxon-name-part-type="genus" reg="Brachichila">Brachichila</tp:taxon-name-part><tp:taxon-name-part taxon-name-part-type="species" reg="hypocrita">hypocrita</tp:taxon-name-part></tp:taxon-name></italic> Chaudoir, ventral aspect. <bold>A</bold> lightly sclerotized with slight swelling towards apex <bold>B</bold> moderately sclerotized with moderate swelling towards apex <bold>C</bold> heavily sclerotized with widely expanded apex.</p></caption><graphic xmlns:xlink="http://www.w3.org/1999/xlink" xlink:href="zookeys-816-001-g019.jpg" position="float" orientation="portrait" xlink:type="simple" id="oo_256135.jpg"/></fig><p><italic>Female genitalia</italic>. Fig. <xref ref-type="fig" rid="F15">15B</xref>. Width 0.76 – 0.96 mm. Gonocoxite 2 (gc2) long and narrow; two lateral ensiform (les) setae and one dorsal ensiform seta (des) present; sensory furrow, furrow pegs and associated nematiform setae not observed; two spermathecae; spermatheca 1 (sp1) and 2 (sp2) with ducts narrowly ribbed in appearance, ducts proximal; one spermathecal accessory gland (sg); spermathecal gland duct (sgd) attachment site on associated diverticulum (div).</p></tp:treatment-sec><tp:treatment-sec sec-type="habitat" id="SECID0E5KBI"><title>Habitat, habits, and seasonal occurrence.</title><p>The known elevational range of <italic><tp:taxon-name><tp:taxon-name-part taxon-name-part-type="genus" reg="Brachichila">B.</tp:taxon-name-part><tp:taxon-name-part taxon-name-part-type="species" reg="hypocrita">hypocrita</tp:taxon-name-part></tp:taxon-name></italic> in Taiwan is from 200 to 1000 meters. Adults of this species are found in mixed primary and secondary forest of montane areas, as well as disturbed areas. They are crepuscular or nocturnal with most activity observed on tree trunks and <!--PageBreak-->deadwood at night. Several specimens were collected from the underside of fallen trees. Specimens have been collected all year round but are most commonly collected from May to October. They readily come to u.v. light. Other methods of collecting include flight intercept trap, malaise trap, sweep netting, hand collecting, and insecticidal fogging at night. Several individuals of <italic><tp:taxon-name><tp:taxon-name-part taxon-name-part-type="genus" reg="Brachichila">B.</tp:taxon-name-part><tp:taxon-name-part taxon-name-part-type="species" reg="hypocrita">hypocrita</tp:taxon-name-part></tp:taxon-name></italic> were fogged from <italic><tp:taxon-name><tp:taxon-name-part taxon-name-part-type="genus" reg="Pinus">Pinus</tp:taxon-name-part><tp:taxon-name-part taxon-name-part-type="species" reg="morrisonicola">morrisonicola</tp:taxon-name-part></tp:taxon-name></italic> Hayata at night.</p></tp:treatment-sec><tp:treatment-sec sec-type="distribution" id="SECID0EHMBI"><title>Geographical distribution.</title><p><italic><tp:taxon-name><tp:taxon-name-part taxon-name-part-type="genus" reg="Brachichila">Brachichila</tp:taxon-name-part><tp:taxon-name-part taxon-name-part-type="species" reg="hypocrita">hypocrita</tp:taxon-name-part></tp:taxon-name></italic> is apparently diffuse in Asia. It has been recorded in Japan from Okinawa, the Ryukus (Irimote Island). From Hong Kong, Vietnam, India, and Taiwan. For Taiwan collecting localities see Figure <xref ref-type="fig" rid="F20">20</xref>.</p><fig id="F20" position="float" orientation="portrait"><label>Figure 20.</label><caption><p>Map showing known localities for species of the genus <italic><tp:taxon-name><tp:taxon-name-part taxon-name-part-type="genus" reg="Brachichila">Brachichila</tp:taxon-name-part></tp:taxon-name></italic> Chaudoir, in Taiwan.</p></caption><graphic xmlns:xlink="http://www.w3.org/1999/xlink" xlink:href="zookeys-816-001-g020.jpg" position="float" orientation="portrait" xlink:type="simple" id="oo_256136.jpg"/></fig><!--PageBreak--></tp:treatment-sec><tp:treatment-sec><!--Section generated to contain objects referenced in tp:taxon-treatment.--><fig id="F8" position="float" orientation="portrait"><label>Figure 8.</label><caption><p>Line drawing and comparison of menta of <bold>A</bold><italic><tp:taxon-name><tp:taxon-name-part taxon-name-part-type="genus" reg="Amphimenes">Amphimenes</tp:taxon-name-part><tp:taxon-name-part taxon-name-part-type="species" reg="beichatiensis">beichatiensis</tp:taxon-name-part></tp:taxon-name></italic> sp. n. (with tooth) <bold>B</bold><italic><tp:taxon-name><tp:taxon-name-part taxon-name-part-type="genus" reg="Brachichila">Brachichila</tp:taxon-name-part><tp:taxon-name-part taxon-name-part-type="species" reg="hypocrita">hypocrita</tp:taxon-name-part></tp:taxon-name></italic> Chaudoir (without tooth).</p></caption><graphic xmlns:xlink="http://www.w3.org/1999/xlink" xlink:href="zookeys-816-001-g008.jpg" position="float" orientation="portrait" xlink:type="simple" id="oo_256124.jpg"/></fig><fig id="F15" position="float" orientation="portrait"><label>Figure 15.</label><caption><p>Line drawings of the female reproductive tract, ventral aspect, of <bold>A</bold><italic><tp:taxon-name><tp:taxon-name-part taxon-name-part-type="genus" reg="Bellavalentis">Bellavalentis</tp:taxon-name-part><tp:taxon-name-part taxon-name-part-type="species" reg="kuzugamii">kuzugamii</tp:taxon-name-part></tp:taxon-name></italic> (Shibata) <bold>B</bold><italic><tp:taxon-name><tp:taxon-name-part taxon-name-part-type="genus" reg="Brachichila">Brachichila</tp:taxon-name-part><tp:taxon-name-part taxon-name-part-type="species" reg="hypocrita">hypocrita</tp:taxon-name-part></tp:taxon-name></italic> Chaudoir. Legend: <bold>bc</bold> bursa copulatrix; <bold>co</bold> common oviduct; <bold>des</bold> dorsal ensiform setae; <bold>div</bold> diverticulum <bold>gc1</bold> gonocoxite 1; <bold>gc2</bold> gonocoxite 2; <bold>les</bold> lateral ensiform setae; <bold>lt</bold> lateral tergite; <bold>sg</bold> spermathecal gland; <bold>sgd</bold> spermathecal gland duct; <bold>sp1</bold> spermatheca 1; <bold>sp2</bold> spermatheca 2. Scale bars: 0.5 mm.</p></caption><graphic xmlns:xlink="http://www.w3.org/1999/xlink" xlink:href="zookeys-816-001-g015.jpg" position="float" orientation="portrait" xlink:type="simple" id="oo_256131.jpg"/></fig></tp:treatment-sec><ref-list><ref id="B79"><mixed-citation xmlns:xlink="http://www.w3.org/1999/xlink" xlink:type="simple"><person-group><name name-style="western"><surname>Lorenz</surname><given-names>W</given-names></name></person-group> (<year>2005</year>) <source>Systematic List of Extant Ground Beetles of the World. (<tp:taxon-name><tp:taxon-name-part taxon-name-part-type="class">Insecta</tp:taxon-name-part></tp:taxon-name>, <tp:taxon-name><tp:taxon-name-part taxon-name-part-type="order">Coleoptera</tp:taxon-name-part></tp:taxon-name>, <tp:taxon-name><tp:taxon-name-part taxon-name-part-type="suborder">Adephaga</tp:taxon-name-part></tp:taxon-name>: <tp:taxon-name><tp:taxon-name-part taxon-name-part-type="family">Trachypachidae</tp:taxon-name-part></tp:taxon-name> &amp; <tp:taxon-name><tp:taxon-name-part taxon-name-part-type="family">Carabidae</tp:taxon-name-part></tp:taxon-name> incl.</source><publisher-name>Paussinae</publisher-name>, <publisher-loc>Cicindelinae, Rhysodinae). Second ed. Germany</publisher-loc>, <size units="page">530 pp</size>.</mixed-citation></ref><ref id="B72"><mixed-citation xmlns:xlink="http://www.w3.org/1999/xlink" xlink:type="simple"><person-group><name name-style="western"><surname>Kirschenhofer</surname><given-names>E</given-names></name></person-group> (<year>1994</year>) <article-title>Neue und wenig bekannte <tp:taxon-name><tp:taxon-name-part taxon-name-part-type="family">Carabidae</tp:taxon-name-part></tp:taxon-name> aus der paläarktischen und orientalischen Region (Col. <tp:taxon-name><tp:taxon-name-part taxon-name-part-type="family">Carabidae</tp:taxon-name-part></tp:taxon-name>, <tp:taxon-name><tp:taxon-name-part taxon-name-part-type="subfamily">Lebiinae</tp:taxon-name-part></tp:taxon-name>, <tp:taxon-name>Odacanthinae</tp:taxon-name>, <tp:taxon-name><tp:taxon-name-part taxon-name-part-type="subfamily">Brachininae</tp:taxon-name-part></tp:taxon-name>, <tp:taxon-name><tp:taxon-name-part taxon-name-part-type="subfamily">Panagaeinae</tp:taxon-name-part></tp:taxon-name>).</article-title><source>Linzer Biologische Beiträge</source><volume>26</volume>(<issue>2</issue>): <fpage>999</fpage>–<lpage>1067</lpage>.</mixed-citation></ref><ref id="B73"><mixed-citation xmlns:xlink="http://www.w3.org/1999/xlink" xlink:type="simple"><person-group><name name-style="western"><surname>Kirschenhofer</surname><given-names>E</given-names></name></person-group> (<year>1996</year>) <article-title>Weitere neue und wenig bekannte <tp:taxon-name><tp:taxon-name-part taxon-name-part-type="family">Carabidae</tp:taxon-name-part></tp:taxon-name> aus Süd- und Südostasien (<tp:taxon-name><tp:taxon-name-part taxon-name-part-type="order">Coleoptera</tp:taxon-name-part></tp:taxon-name>: <tp:taxon-name><tp:taxon-name-part taxon-name-part-type="family">Carabidae</tp:taxon-name-part></tp:taxon-name>: <tp:taxon-name><tp:taxon-name-part taxon-name-part-type="subfamily">Lebiinae</tp:taxon-name-part></tp:taxon-name>, <tp:taxon-name>CoIIiurinae</tp:taxon-name>, <tp:taxon-name>Callistinae</tp:taxon-name>, <tp:taxon-name>Hexagoninae</tp:taxon-name>, <tp:taxon-name><tp:taxon-name-part taxon-name-part-type="subfamily">Brachininae</tp:taxon-name-part></tp:taxon-name>, <tp:taxon-name><tp:taxon-name-part taxon-name-part-type="subfamily">Panagaeinae</tp:taxon-name-part></tp:taxon-name>). II. Teil.</article-title><source>Linzer Biologische Beiträge</source><volume>28</volume>(<issue>2</issue>): <fpage>757</fpage>–<lpage>799</lpage>.</mixed-citation></ref><ref id="B75"><mixed-citation xmlns:xlink="http://www.w3.org/1999/xlink" xlink:type="simple"><person-group><name name-style="western"><surname>Kirschenhofer</surname><given-names>E</given-names></name></person-group> (<year>2010</year>) <article-title>New and little–know species of <tp:taxon-name><tp:taxon-name-part taxon-name-part-type="family">Carabidae</tp:taxon-name-part></tp:taxon-name> from the Middle East and Southeast Asia (<tp:taxon-name><tp:taxon-name-part taxon-name-part-type="order">Coleoptera</tp:taxon-name-part></tp:taxon-name>. <tp:taxon-name><tp:taxon-name-part taxon-name-part-type="family">Carabidae</tp:taxon-name-part></tp:taxon-name>: <tp:taxon-name><tp:taxon-name-part taxon-name-part-type="tribe">Lebiini</tp:taxon-name-part></tp:taxon-name>, <tp:taxon-name><tp:taxon-name-part taxon-name-part-type="tribe">Brachinini</tp:taxon-name-part></tp:taxon-name>).</article-title><source>Annales Historico-Naturales Musei Nationalis Hungarici</source><volume>102</volume>: <fpage>25</fpage>–<lpage>64</lpage>. <ext-link xlink:type="simple" ext-link-type="uri" xlink:href="http://publication.nhmus.hu/pdf/annHNHM/Annals_HNHM_2010_Vol_102_25.pdf">http://publication.nhmus.hu/pdf/annHNHM/Annals_HNHM_2010_Vol_102_25.pdf</ext-link></mixed-citation></ref><ref id="B53"><mixed-citation xmlns:xlink="http://www.w3.org/1999/xlink" xlink:type="simple"><person-group><name name-style="western"><surname>Habu</surname><given-names>A</given-names></name></person-group> (<year>1967</year>) <source><tp:taxon-name><tp:taxon-name-part taxon-name-part-type="family">Carabidae</tp:taxon-name-part></tp:taxon-name>. Truncatipennes group. (<tp:taxon-name><tp:taxon-name-part taxon-name-part-type="class">Insecta</tp:taxon-name-part></tp:taxon-name>: <tp:taxon-name><tp:taxon-name-part taxon-name-part-type="order">Coleoptera</tp:taxon-name-part></tp:taxon-name>). Fauna Japonica.</source><publisher-name>Tokyo Electrical Engineering College Press</publisher-name>, <publisher-loc>Tokyo</publisher-loc>, <size units="page">338 pp</size>. [27 pls]</mixed-citation></ref></ref-list></tp:taxon-treatment>
