# Supplementary material for: A taxonomic review of the pericaline ground-beetles in Taiwan, with descriptions of new species (Coleoptera, Carabidae, Lebiini)
Source: Zookeys. 2019 Jan 14;(816):1–164. doi: 10.3897/zookeys.816.29738 (PMC6341056; doi:10.3897/zookeys.816.29738)
Supplement: XML Treatment for Catascopus (s. str.) ignicinctus [file zookeys.816.29738-treatment12.xml]

<!DOCTYPE tp:taxon-treatment
  PUBLIC "-//TaxonX//DTD Taxonomic Treatment Publishing DTD v0 20100105//EN" "tax-treatment-NSO.dtd">
<tp:taxon-treatment xmlns:tp="http://www.plazi.org/taxpub"><tp:treatment-meta><kwd-group><label>Taxon classification</label><kwd><named-content xmlns:xlink="http://www.w3.org/1999/xlink" content-type="kingdom">Animalia</named-content></kwd><kwd><named-content xmlns:xlink="http://www.w3.org/1999/xlink" content-type="order">Coleoptera</named-content></kwd><kwd><named-content xmlns:xlink="http://www.w3.org/1999/xlink" content-type="family">Carabidae</named-content></kwd></kwd-group><mixed-citation publication-type="journal"><person-group><name><surname>Hunting</surname><given-names>Wesley</given-names></name><name><surname>Yang</surname><given-names>Man-Miao</given-names></name></person-group><article-title>A taxonomic review of the pericaline ground-beetles in Taiwan, with descriptions of new species (<tp:taxon-name><tp:taxon-name-part taxon-name-part-type="order">Coleoptera</tp:taxon-name-part></tp:taxon-name>, <tp:taxon-name><tp:taxon-name-part taxon-name-part-type="family">Carabidae</tp:taxon-name-part></tp:taxon-name>, <tp:taxon-name><tp:taxon-name-part taxon-name-part-type="tribe">Lebiini</tp:taxon-name-part></tp:taxon-name>)</article-title><source>Zookeys</source><day>14</day><month>1</month><year>2019</year><volume>2019</volume><issue>816</issue><fpage>1</fpage><lpage>164</lpage><pub-id pub-id-type="doi">10.3897/zookeys.816.29738</pub-id></mixed-citation></tp:treatment-meta><tp:nomenclature><tp:taxon-name>
                          <tp:taxon-name-part taxon-name-part-type="genus" reg="Catascopus">Catascopus</tp:taxon-name-part>
                          <tp:taxon-name-part taxon-name-part-type="sensu">(s. str.)</tp:taxon-name-part>
                          <tp:taxon-name-part taxon-name-part-type="species" reg="ignicinctus">ignicinctus</tp:taxon-name-part>
                        </tp:taxon-name><tp:taxon-authority>Bates</tp:taxon-authority><xref ref-type="fig" rid="F24">Figs 24A, B</xref><xref ref-type="fig" rid="F25">, 25A–C</xref><xref ref-type="fig" rid="F34">, 34A</xref><xref ref-type="fig" rid="F35">, 35</xref><!--PageBreak--><tp:nomenclature-citation-list><tp:nomenclature-citation><tp:taxon-name>
                              <tp:taxon-name-part taxon-name-part-type="genus" reg="Catascopus">Catascopus</tp:taxon-name-part>
                              <tp:taxon-name-part taxon-name-part-type="species" reg="ignicinctus">ignicinctus</tp:taxon-name-part>
                            </tp:taxon-name><comment>Bates, 1883: 280; <xref ref-type="bibr" rid="B33">Csiki 1932</xref>: 1365; <xref ref-type="bibr" rid="B69">Jedlička 1963</xref>: 386; Habu 1976: 79; <xref ref-type="bibr" rid="B104">Straneo 1994</xref>: 166; <xref ref-type="bibr" rid="B79">Lorenz 2005</xref>: 454.</comment></tp:nomenclature-citation><tp:nomenclature-citation><tp:taxon-name>
                              <tp:taxon-name-part taxon-name-part-type="genus" reg="Catascopus">Catascopus</tp:taxon-name-part>
                              <tp:taxon-name-part taxon-name-part-type="species" reg="szekessyi">szekessyi</tp:taxon-name-part>
                            </tp:taxon-name><comment>Jedlička, 1952: 81.</comment></tp:nomenclature-citation></tp:nomenclature-citation-list></tp:nomenclature><tp:treatment-sec sec-type="type material" id="SECID0EFFCI"><title>Types and other material examined.</title><p>Six specimens of <italic><tp:taxon-name><tp:taxon-name-part taxon-name-part-type="genus" reg="Catascopus">C.</tp:taxon-name-part><tp:taxon-name-part taxon-name-part-type="species" reg="ignicinctus">ignicinctus</tp:taxon-name-part></tp:taxon-name></italic>, two males and four females. For further details see EH Strickland Virtual Entomology Museum Database.</p></tp:treatment-sec><tp:treatment-sec sec-type="type locality" id="SECID0EWFCI"><title>Type locality.</title><p>Japan: “Yuyama and Konose”.</p></tp:treatment-sec><tp:treatment-sec sec-type="Taxonomic notes" id="SECID0E2FCI"><title>Taxonomic notes.</title><p><italic><tp:taxon-name><tp:taxon-name-part taxon-name-part-type="genus" reg="Catascopus">Catascopus</tp:taxon-name-part><tp:taxon-name-part taxon-name-part-type="species" reg="aequatus">aequatus</tp:taxon-name-part></tp:taxon-name></italic> was previously recorded from Taiwan (<xref ref-type="bibr" rid="B70">Kano 1930</xref>; <xref ref-type="bibr" rid="B84">Miwa 1931</xref>) but is not present and was likely mistaken for <italic><tp:taxon-name><tp:taxon-name-part taxon-name-part-type="genus" reg="Catascopus">C.</tp:taxon-name-part><tp:taxon-name-part taxon-name-part-type="species" reg="ignicinctus">ignicinctus</tp:taxon-name-part></tp:taxon-name></italic>, which is present in Taiwan and similar in general form but easily distinguished from <italic><tp:taxon-name><tp:taxon-name-part taxon-name-part-type="genus" reg="Catascopus">C.</tp:taxon-name-part><tp:taxon-name-part taxon-name-part-type="species" reg="aequatus">aequatus</tp:taxon-name-part></tp:taxon-name></italic> by the smoothly rounded elytral apices (<italic><tp:taxon-name><tp:taxon-name-part taxon-name-part-type="genus" reg="Catascopus">C.</tp:taxon-name-part><tp:taxon-name-part taxon-name-part-type="species" reg="aequatus">aequatus</tp:taxon-name-part></tp:taxon-name></italic> having distinctive spines).</p></tp:treatment-sec><tp:treatment-sec sec-type="diagnosis" id="SECID0EVHCI"><title>Diagnosis.</title><p>Specimens of this species are easily distinguished from other species of Taiwanese <italic><tp:taxon-name><tp:taxon-name-part taxon-name-part-type="genus" reg="Catascopus">Catascopus</tp:taxon-name-part></tp:taxon-name></italic> by the typically metallic purple dorsal coloration and having both intervals 5 and 7 with broadly convex to carinate portions along the length of the elytra.</p></tp:treatment-sec><tp:treatment-sec sec-type="redescription" id="SECID0ECICI"><title>Redescription.</title><p>OBL 10.5 – 12.83 mm. Length (two males, four females): head 1.08 – 1.32, pronotum, 1.80 – 2.04, elytra 6.50 – 7.20, metepisternum 1.80 – 1.52 mm; width: head 2.44 – 2.88, pronotum 2.36 – 2.76, elytra 4.00 – 4.33, metepisternum 0.64 – 0.88 mm.</p><p><italic>Body proportions</italic>. HW/HL 2.09 – 2.57; PWM/PL 1.29 – 1.41; EL/EW 1.50 – 1.65; ML/MW 2.00 – 2.65.</p><p><italic>Color</italic>. Various. Fig. <xref ref-type="fig" rid="F24">24A, B</xref>. Dorsum of head metallic purple to almost black, rarely metallic green (see Green morph below); clypeus and labrum rufo-brunneous to piceous; antennae with segments 1–4 rufo-brunneous to rufo-piceous, segments 5–11 rufo-piceous to rufo-testaceous; palpi rufo-brunneous to rufo-piceous; disc of pronotum metallic purple, margins metallic purple-piceous with faint cupreous margin, median longitudinal impression faintly cupreous along length; elytral disc metallic purple, margins (from interval 7) and outside margin of elytral suture cupreous; proepipleuron, prosternum and elytral epipleura rufo-piceous to piceous; thoracic sclerites rufo-piceous to piceous; abdominal sterna rufo-brunneous to piceous; legs with trochanter, femora and tibia rufo-piceous.</p><fig id="F24" position="float" orientation="portrait"><label>Figure 24.</label><caption><p>Dorsal habitus and color pattern of <italic><tp:taxon-name><tp:taxon-name-part taxon-name-part-type="genus" reg="Catascopus">Catascopus</tp:taxon-name-part></tp:taxon-name></italic> (<italic>s. str.</italic>) <italic><tp:taxon-name><tp:taxon-name-part taxon-name-part-type="genus" reg="Catascopus"/><tp:taxon-name-part taxon-name-part-type="species" reg="ignicinctus">ignicinctus</tp:taxon-name-part></tp:taxon-name></italic> Bates. <bold>A</bold> common purple metallic morph (OBL 10.85 mm) <bold>B</bold> live image of green color morph.</p></caption><graphic xmlns:xlink="http://www.w3.org/1999/xlink" xlink:href="zookeys-816-001-g024.jpg" position="float" orientation="portrait" xlink:type="simple" id="oo_256140.jpg"/></fig><p><italic>Green morph.</italic> The green morph of this species is identical in all characters except coloration of head, dorsum of pronotum, and disc of elytra are all metallic green.</p><!--PageBreak--><p><italic>Microsculpture</italic>. Dorsum of head with microsculpture faintly visible at 50× magnification, isodiametric; pronotum with transverse mesh pattern faintly visible at 50× magnification; elytra with shallow, moderately transverse sculpticells; ventral surface of head with microsculpture transverse, faintly visible at 50×; prosternum, proepipleuron, mesepisternum, and metepisternum with sculpticells forming a shallow transverse mesh.</p><p><italic>Macrosculpture</italic>. Dorsum of head with disc smooth centrally, shallow impressions between eyes, few shallow furrows from front of eye to behind clypeus base, one-two deep furrows along contour of eye, longest ending at basal supraorbital setae; scattered punctation from clypeus to constriction of head, shallower centrally, not confluent; pronotum with several shallow lateral impressions from apex to baso-lateral depression, fine scattered punctures throughout; elytra with intervals 1–4 and 6 moderately flat, interval 5 broadly convex from behind shoulder down ¾ of elytra length, interval 7 carinate on inside margin nearest to stria 6; striae punctate along length; ventrally: prosternum, prosternal process, mesosternum, mesocoxa and mesosternal intercoxal process and hind coxa with scattered, shallow punctures; baso-lateral portion of metasternum with deeper, scattered punctures; abdominal sterna with scattered, shallow punctures.</p><!--PageBreak--><p><italic>Fixed setae.</italic> Two pairs of supraorbital setae; clypeus with two lateral setae; labrum with six setae along apical margin; one pair of suborbital setae; fore femur of males and females with two fixed setae in basal half; pronotum with two pairs of setae, one at base of lateral margin and one on lateral margin at pronotum max width; elytra with one seta at basal quarter of interval 3, one seta in interval 3 at mid-length, one seta in apical quarter of interval 3.</p><p><italic>Luster</italic>. Head capsule, pronotum and elytra moderately glossy to glossy; ventral thoracic sterna and abdominal sterna moderately glossy.</p><p><italic>Head</italic>. Labrum bilobed, left lobe slightly longer than right lobe in some specimens.</p><p><italic>Pronotum</italic>. No more than 1.41× wider than long. Anterior transverse impression shallow; posterior transverse impression and median longitudinal impression moderately deep; apical margin narrowly curved forming short, acute latero-apical lobes; lateral margins constricted in basal 1/3; posterio-lateral margins almost right-angled.</p><p><italic>Male genitalia</italic>. Fig. <xref ref-type="fig" rid="F25">25A–C</xref>. Length 2.20 – 2.44 mm. Ostium with relatively large opening. Phallus narrowest at base of shaft, somewhat expanded on left side from median towards ostium in ventral view; apical area, a short rounded point, somewhat narrow, slightly curved ventrally; endophallus not observed in detail as both males available were too teneral to evert.</p><fig id="F25" position="float" orientation="portrait"><label>Figure 25.</label><caption><p>Digital images of male genitalia of <italic><tp:taxon-name><tp:taxon-name-part taxon-name-part-type="genus" reg="Catascopus">Catascopus</tp:taxon-name-part></tp:taxon-name></italic> (<italic>s. str.</italic>) <italic><tp:taxon-name><tp:taxon-name-part taxon-name-part-type="genus" reg="Catascopus"/><tp:taxon-name-part taxon-name-part-type="species" reg="ignicinctus">ignicinctus</tp:taxon-name-part></tp:taxon-name></italic> Bates, teneral. <bold>A</bold> right lateral aspect <bold>B</bold> ventral aspect <bold>C</bold> left lateral aspect.</p></caption><graphic xmlns:xlink="http://www.w3.org/1999/xlink" xlink:href="zookeys-816-001-g025.jpg" position="float" orientation="portrait" xlink:type="simple" id="oo_256141.jpg"/></fig><p><italic>Female genitalia</italic>. Fig. <xref ref-type="fig" rid="F34">34A</xref>. Width 1.48 – 1.64 mm. Gonocoxite 2 (gc2) with apices spatulate when observed in lateral view; three lateral ensiform setae (les) and one dorsal <!--PageBreak-->ensiform seta (des) present (not visible from dorsal view). One spermatheca (sp1) long and narrow; one spermathecal accessory gland (sg) long and narrow; spermathecal gland duct (sgd) relatively long, attachment site near base of spermathecal gland.</p></tp:treatment-sec><tp:treatment-sec sec-type="habitat" id="SECID0EHNCI"><title>Habitat, habits, and seasonal occurrence.</title><p>The known elevational range of <italic><tp:taxon-name><tp:taxon-name-part taxon-name-part-type="genus" reg="Catascopus">C.</tp:taxon-name-part><tp:taxon-name-part taxon-name-part-type="species" reg="ignicinctus">ignicinctus</tp:taxon-name-part></tp:taxon-name></italic> is from 480 to 700 meters. Adults of this species are found in mixed primary and secondary forest of montane areas. Adults are crepuscular or nocturnal with most activity observed on trunks of fallen or dying trees at night. Specimens have been collected from July to late September. Methods of collecting include m.v. light sheet and hand collecting.</p></tp:treatment-sec><tp:treatment-sec sec-type="distribution" id="SECID0EYNCI"><title>Geographical distribution.</title><p><italic><tp:taxon-name><tp:taxon-name-part taxon-name-part-type="genus" reg="Catascopus">Catascopus</tp:taxon-name-part><tp:taxon-name-part taxon-name-part-type="species" reg="ignicinctus">ignicinctus</tp:taxon-name-part></tp:taxon-name></italic> is known from southern Japan, Laos, China, and Taiwan. For Taiwan localities see Figure <xref ref-type="fig" rid="F35">35</xref>.</p></tp:treatment-sec><tp:treatment-sec><!--Section generated to contain objects referenced in tp:taxon-treatment.--><fig id="F34" position="float" orientation="portrait"><label>Figure 34.</label><caption><p>Line drawings of the female reproductive tract of species of the genus <italic><tp:taxon-name><tp:taxon-name-part taxon-name-part-type="genus" reg="Catascopus">Catascopus</tp:taxon-name-part></tp:taxon-name></italic> Kirby, known from Taiwan, ventral aspect. <bold>A</bold><italic><tp:taxon-name><tp:taxon-name-part taxon-name-part-type="genus" reg="Catascopus">C.</tp:taxon-name-part></tp:taxon-name></italic> (<italic>s. str.</italic>) <italic><tp:taxon-name><tp:taxon-name-part taxon-name-part-type="genus" reg="Catascopus"/><tp:taxon-name-part taxon-name-part-type="species" reg="ignicinctus">ignicinctus</tp:taxon-name-part></tp:taxon-name></italic> Bates <bold>B</bold><italic><tp:taxon-name><tp:taxon-name-part taxon-name-part-type="genus" reg="Catascopus">C.</tp:taxon-name-part></tp:taxon-name></italic> (<italic>s. str.</italic>) <italic><tp:taxon-name><tp:taxon-name-part taxon-name-part-type="genus" reg="Catascopus"/><tp:taxon-name-part taxon-name-part-type="species" reg="sauteri">sauteri</tp:taxon-name-part></tp:taxon-name></italic> Dupuis <bold>C</bold><italic><tp:taxon-name><tp:taxon-name-part taxon-name-part-type="genus" reg="Catascopus">C.</tp:taxon-name-part></tp:taxon-name></italic> (<italic>s. str.</italic>) <italic><tp:taxon-name><tp:taxon-name-part taxon-name-part-type="genus" reg="Catascopus"/><tp:taxon-name-part taxon-name-part-type="species" reg="viridiorchis">viridiorchis</tp:taxon-name-part></tp:taxon-name></italic> sp. n. <bold>D</bold><tp:taxon-name><tp:taxon-name-part taxon-name-part-type="genus" reg="Catascopus">C.</tp:taxon-name-part> (<tp:taxon-name-part taxon-name-part-type="subgenus" reg="Catascopoides">Catascopoides</tp:taxon-name-part>) <tp:taxon-name-part taxon-name-part-type="species" reg="horni">horni</tp:taxon-name-part></tp:taxon-name> Jedlička. Legend: <bold>bc</bold> bursa copulatrix; <bold>bsc</bold> bursal sclerite; <bold>co</bold> common oviduct; <bold>des</bold> dorsal ensiform setae; <bold>div</bold> diverticulum; <bold>gc1</bold> gonocoxite 1; <bold>gc2</bold> gonocoxite 2; <bold>les</bold> lateral ensiform setae; <bold>lt</bold> lateral tergite; <bold>sg</bold> spermathecal gland; <bold>sgd</bold> spermathecal gland duct; <bold>sp1</bold> spermatheca 1. Scale bars: 1 mm.</p></caption><graphic xmlns:xlink="http://www.w3.org/1999/xlink" xlink:href="zookeys-816-001-g034.jpg" position="float" orientation="portrait" xlink:type="simple" id="oo_256150.jpg"/></fig><fig id="F35" position="float" orientation="portrait"><label>Figure 35.</label><caption><p>Map showing known localities for species of the genus <tp:taxon-name><tp:taxon-name-part taxon-name-part-type="genus" reg="Catascopus">Catascopus</tp:taxon-name-part><tp:taxon-name-part taxon-name-part-type="authority">Kirby</tp:taxon-name-part></tp:taxon-name> and subgenus <tp:taxon-name><tp:taxon-name-part taxon-name-part-type="subgenus" reg="Catascopoides">Catascopoides</tp:taxon-name-part></tp:taxon-name> Habu, in Taiwan.</p></caption><graphic xmlns:xlink="http://www.w3.org/1999/xlink" xlink:href="zookeys-816-001-g035.jpg" position="float" orientation="portrait" xlink:type="simple" id="oo_256151.jpg"/></fig></tp:treatment-sec><ref-list><ref id="B33"><mixed-citation xmlns:xlink="http://www.w3.org/1999/xlink" xlink:type="simple"><person-group><name name-style="western"><surname>Csiki</surname><given-names>E</given-names></name></person-group> (<year>1932</year>) Coleopterorum catalogus, pars 124, <tp:taxon-name><tp:taxon-name-part taxon-name-part-type="family">Carabidae</tp:taxon-name-part></tp:taxon-name>: <tp:taxon-name><tp:taxon-name-part taxon-name-part-type="subfamily">Harpalinae</tp:taxon-name-part></tp:taxon-name> VII, Vol. III, 1279–1598.</mixed-citation></ref><ref id="B69"><mixed-citation xmlns:xlink="http://www.w3.org/1999/xlink" xlink:type="simple"><person-group><name name-style="western"><surname>Jedlička</surname><given-names>A</given-names></name></person-group> (<year>1963</year>) <article-title>Monographie der Truncatipennen aus Ostasien. <tp:taxon-name><tp:taxon-name-part taxon-name-part-type="subfamily">Lebiinae</tp:taxon-name-part></tp:taxon-name>- <tp:taxon-name>Odacanthinae</tp:taxon-name>-<tp:taxon-name>Brachyninae</tp:taxon-name> (<tp:taxon-name><tp:taxon-name-part taxon-name-part-type="order">Coleoptera</tp:taxon-name-part></tp:taxon-name>, <tp:taxon-name><tp:taxon-name-part taxon-name-part-type="family">Carabidae</tp:taxon-name-part></tp:taxon-name>). Entomologische Abhandlungen und Berichte aus dem Staatlichen Museum fur Tierkunde in Dresden, Bd.</article-title><volume>28</volume>(<issue>7</issue>): <fpage>269</fpage>–<lpage>579</lpage>.</mixed-citation></ref><ref id="B104"><mixed-citation xmlns:xlink="http://www.w3.org/1999/xlink" xlink:type="simple"><person-group><name name-style="western"><surname>Straneo</surname><given-names>SL</given-names></name></person-group> (<year>1994</year>) <article-title>Sulle species Orientali del genere <italic><tp:taxon-name><tp:taxon-name-part taxon-name-part-type="genus">Catascopus</tp:taxon-name-part></tp:taxon-name></italic> Kirby, 1825 (<tp:taxon-name><tp:taxon-name-part taxon-name-part-type="order">Coleoptera</tp:taxon-name-part></tp:taxon-name>: <tp:taxon-name><tp:taxon-name-part taxon-name-part-type="family">Carabidae</tp:taxon-name-part></tp:taxon-name>).</article-title><source>Elytron</source><volume>8</volume>: <fpage>141</fpage>–<lpage>172</lpage>.</mixed-citation></ref><ref id="B79"><mixed-citation xmlns:xlink="http://www.w3.org/1999/xlink" xlink:type="simple"><person-group><name name-style="western"><surname>Lorenz</surname><given-names>W</given-names></name></person-group> (<year>2005</year>) <source>Systematic List of Extant Ground Beetles of the World. (<tp:taxon-name><tp:taxon-name-part taxon-name-part-type="class">Insecta</tp:taxon-name-part></tp:taxon-name>, <tp:taxon-name><tp:taxon-name-part taxon-name-part-type="order">Coleoptera</tp:taxon-name-part></tp:taxon-name>, <tp:taxon-name><tp:taxon-name-part taxon-name-part-type="suborder">Adephaga</tp:taxon-name-part></tp:taxon-name>: <tp:taxon-name><tp:taxon-name-part taxon-name-part-type="family">Trachypachidae</tp:taxon-name-part></tp:taxon-name> &amp; <tp:taxon-name><tp:taxon-name-part taxon-name-part-type="family">Carabidae</tp:taxon-name-part></tp:taxon-name> incl.</source><publisher-name>Paussinae</publisher-name>, <publisher-loc>Cicindelinae, Rhysodinae). Second ed. Germany</publisher-loc>, <size units="page">530 pp</size>.</mixed-citation></ref><ref id="B70"><mixed-citation xmlns:xlink="http://www.w3.org/1999/xlink" xlink:type="simple"><person-group><name name-style="western"><surname>Kano</surname><given-names>T</given-names></name></person-group> (<year>1930</year>) <article-title>Contribution to the Carabideous-fauna of Formosa. II.</article-title><source>A list of Carabid-beetles from the Island of Botel Tobago (Kotosho) Transactions of the Natural History Society of Formosa</source><volume>20</volume>: <fpage>77</fpage>–<lpage>80</lpage>.</mixed-citation></ref><ref id="B84"><mixed-citation xmlns:xlink="http://www.w3.org/1999/xlink" xlink:type="simple"><person-group><name name-style="western"><surname>Miwa</surname><given-names>Y</given-names></name></person-group> (<year>1931</year>) <source>A systematic catalogue of Formosan <tp:taxon-name><tp:taxon-name-part taxon-name-part-type="order">Coleoptera</tp:taxon-name-part></tp:taxon-name>.</source><publisher-name>Department of Agriculture Government Research Institute</publisher-name>, <publisher-loc>Formosa, Japan, Report No. 55</publisher-loc>, <size units="page">359 pp</size>.</mixed-citation></ref></ref-list></tp:taxon-treatment>
