# Supplementary material for: A taxonomic review of the pericaline ground-beetles in Taiwan, with descriptions of new species (Coleoptera, Carabidae, Lebiini)
Source: Zookeys. 2019 Jan 14;(816):1–164. doi: 10.3897/zookeys.816.29738 (PMC6341056; doi:10.3897/zookeys.816.29738)
Supplement: XML Treatment for Catascopus (s. str.) sauteri [file zookeys.816.29738-treatment13.xml]

<!DOCTYPE tp:taxon-treatment
  PUBLIC "-//TaxonX//DTD Taxonomic Treatment Publishing DTD v0 20100105//EN" "tax-treatment-NSO.dtd">
<tp:taxon-treatment xmlns:tp="http://www.plazi.org/taxpub"><tp:treatment-meta><kwd-group><label>Taxon classification</label><kwd><named-content xmlns:xlink="http://www.w3.org/1999/xlink" content-type="kingdom">Animalia</named-content></kwd><kwd><named-content xmlns:xlink="http://www.w3.org/1999/xlink" content-type="order">Coleoptera</named-content></kwd><kwd><named-content xmlns:xlink="http://www.w3.org/1999/xlink" content-type="family">Carabidae</named-content></kwd></kwd-group><mixed-citation publication-type="journal"><person-group><name><surname>Hunting</surname><given-names>Wesley</given-names></name><name><surname>Yang</surname><given-names>Man-Miao</given-names></name></person-group><article-title>A taxonomic review of the pericaline ground-beetles in Taiwan, with descriptions of new species (<tp:taxon-name><tp:taxon-name-part taxon-name-part-type="order">Coleoptera</tp:taxon-name-part></tp:taxon-name>, <tp:taxon-name><tp:taxon-name-part taxon-name-part-type="family">Carabidae</tp:taxon-name-part></tp:taxon-name>, <tp:taxon-name><tp:taxon-name-part taxon-name-part-type="tribe">Lebiini</tp:taxon-name-part></tp:taxon-name>)</article-title><source>Zookeys</source><day>14</day><month>1</month><year>2019</year><volume>2019</volume><issue>816</issue><fpage>1</fpage><lpage>164</lpage><pub-id pub-id-type="doi">10.3897/zookeys.816.29738</pub-id></mixed-citation></tp:treatment-meta><tp:nomenclature><tp:taxon-name>
                          <tp:taxon-name-part taxon-name-part-type="genus" reg="Catascopus">Catascopus</tp:taxon-name-part>
                          <tp:taxon-name-part taxon-name-part-type="sensu">(s. str.)</tp:taxon-name-part>
                          <tp:taxon-name-part taxon-name-part-type="species" reg="sauteri">sauteri</tp:taxon-name-part>
                        </tp:taxon-name><tp:taxon-authority>Dupuis</tp:taxon-authority><xref ref-type="fig" rid="F26">Figs 26</xref><xref ref-type="fig" rid="F27">, 27A–D</xref><xref ref-type="fig" rid="F33">, 33B</xref><xref ref-type="fig" rid="F34">, 34B</xref><xref ref-type="fig" rid="F35">, 35</xref><tp:nomenclature-citation-list><tp:nomenclature-citation><tp:taxon-name>
                              <tp:taxon-name-part taxon-name-part-type="genus" reg="Catascopus">Catascopus</tp:taxon-name-part>
                              <tp:taxon-name-part taxon-name-part-type="species" reg="sauteri">sauteri</tp:taxon-name-part>
                            </tp:taxon-name><comment>Dupuis, 1914: 419: <xref ref-type="bibr" rid="B69">Jedlička 1963</xref>: 392; <xref ref-type="bibr" rid="B79">Lorenz 2005</xref>: 454.</comment></tp:nomenclature-citation></tp:nomenclature-citation-list></tp:nomenclature><tp:treatment-sec sec-type="type material" id="SECID0E5QCI"><title>Types and other material examined.</title><p><bold>Holotype</bold> (female) labeled “Typus”; “Syntypus”; “Holotypus” [rectangular, red paper]; “Kosempo/Formosa/H. Sauter”; “22. VII.”; “<tp:taxon-name><tp:taxon-name-part taxon-name-part-type="genus" reg="Catascopus">Catascopus</tp:taxon-name-part></tp:taxon-name>/<tp:taxon-name><tp:taxon-name-part taxon-name-part-type="genus" reg="Catascopus"/><tp:taxon-name-part taxon-name-part-type="species" reg="sauteri">sauteri</tp:taxon-name-part></tp:taxon-name> Dupuis/Dupuis det.” 25 specimens: 17 males and 8 females. For further details see EH Strickland Virtual Entomology Museum Database.</p></tp:treatment-sec><tp:treatment-sec sec-type="type locality" id="SECID0EVRCI"><title>Type locality.</title><p>“Formosa, Hoozan”. Hoozan refers to Fengshan, Kaohsiung county.</p></tp:treatment-sec><tp:treatment-sec sec-type="diagnosis" id="SECID0E1RCI"><title>Diagnosis.</title><p>Specimens of this species are easily distinguished from other species of Taiwanese <italic><tp:taxon-name><tp:taxon-name-part taxon-name-part-type="genus" reg="Catascopus">Catascopus</tp:taxon-name-part></tp:taxon-name></italic> having being metallic green and having elytral spines on both the apex of the lateral margins and the suture.</p></tp:treatment-sec><tp:treatment-sec sec-type="redescription" id="SECID0EHSCI"><title>Redescription.</title><p>OBL 12 – 16 mm. Length (n = 17 males, 8 females): head 1.12 – 1.40, pronotum, 2.04 – 2.52, elytra 7.17 – 8.66, metepisternum 1.52 – 2.20 mm; width: head 2.76 – 3.32, pronotum 2.48 – 3.04, elytra 4.10 – 4.83, metepisternum 0.72 – 0.92 mm.</p><p><italic>Body proportions</italic>. HW/HL 2.26 – 2.55; PWM/PL 1.18 – 1.29; EL/EW 1.65 – 1.82; ML/MW 1.90 – 2.55.</p><p><italic>Color</italic>. Fig. <xref ref-type="fig" rid="F26">26</xref>. Dorsum of head metallic green; clypeus and mentum rufo-brunneous to piceous; antennae with articles 1–4 rufo-piceous to piceous, articles 5–11 rufo-brunneous to brunneous, apex of article 11 testaceous; palpi rufo-brunneous to rufo-piceous; disc of pronotum metallic green, margins metallic green to metallic purple, basolateral impressions metallic green to metallic purple; elytra metallic green, margins and elytral suture metallic green to metallic purple; proepipleuron, prosternum and elytral epipleura aeneous to piceous; thoracic sclerites rufo-piceous to piceous; abdominal sterna rufo-brunneous to piceous; legs with trochanter and femora rufo-piceous, tibia rufo-piceous to piceous.</p><fig id="F26" position="float" orientation="portrait"><label>Figure 26.</label><caption><p>Dorsal habitus and color pattern of <italic><tp:taxon-name><tp:taxon-name-part taxon-name-part-type="genus" reg="Catascopus">Catascopus</tp:taxon-name-part></tp:taxon-name></italic> (<italic>s. str.</italic>) <italic><tp:taxon-name><tp:taxon-name-part taxon-name-part-type="genus" reg="Catascopus"/><tp:taxon-name-part taxon-name-part-type="species" reg="sauteri">sauteri</tp:taxon-name-part></tp:taxon-name></italic> Dupuis. (OBL 13.13 mm).</p></caption><graphic xmlns:xlink="http://www.w3.org/1999/xlink" xlink:href="zookeys-816-001-g026.jpg" position="float" orientation="portrait" xlink:type="simple" id="oo_256142.jpg"/></fig><p><italic>Microsculpture</italic>. Dorsum of head with microsculpture faintly visible at 50× magnification, +/- isodiametric; pronotum with transverse mesh pattern faintly visible at 50× magnification; elytra with shallow, transverse sculpticells on majority of disc, near isodiametric near apex of disc; transverse microsculpture in basal third depression of striae parallel to elytral margins, easily visible at 50× magnification; ventral surface of head with microsculpture transverse, faintly visible at 50×; prosternum, proepipleuron, mesepisternum and metepisternum with sculpticells forming a shallow transverse mesh.</p><p><italic>Macrosculpture</italic>. Dorsum of head rugulose laterally between eyes from basal supraorbital setae to clypeus, smooth centrally, deep scattered punctation from apical lateral setae to constriction of head, some confluent; pronotum rugulose, several lateral striations from apex to baso-lateral depression, fine scattered punctures throughout; elytra with one impression in basal 1/3 of disc, laterally from basal fixed setae of interval 3 to middle fixed setae of interval 3, horizontally from first stria to carina of interval 5; most intervals moderately flat, interval 5 carinate from just beyond basal fixed seta of interval 3 to apical fixed setae of interval 3, interval 7 carinate in basal third, intervals 7 and 8 distinctly carinate and rounded at apical 1/4, disrupting normal contour of elytra; striae punctate along length; ventrally: prosternum, prosternal process, mesosternum, mesocoxa and mesosternal intercoxal process, basal portion of metasternum and hind coxa with shallow, scattered, setigerous punctures; abdominal sterna with scattered, shallow punctures.</p><p><italic>Pilosity</italic>. Dorsum of head, pronotum and disc of elytra with scattered micro-punctures; ventrally: prosternum, prosternal process, mesosternum, mesocoxa and mesosternal intercoxal process and metasternum with short to moderately long, blonde, setae <!--PageBreak-->associated with moderately shallow punctures; abdominal sterna with unevenly scattered setigerous punctures.</p><p><italic>Fixed setae.</italic> Fore femur of males and females with two fixed setae in basal 1/3; pronotum with one seta at base of lateral margin; elytra with one seta at basal quarter of interval 3, one seta in interval 3 at mid-length, one seta in apical quarter of interval 3.</p><p><italic>Luster</italic>. Head capsule, pronotum and elytra moderately glossy to glossy; ventral thoracic sterna and abdominal sterna moderately glossy.</p><p><italic>Pronotum</italic>. Anterior transverse impression moderately deep; posterior transverse impression and median longitudinal impression deep; apical margin narrowely curved forming short, acute latero-apical lobes; lateral margins sinuate toward base; posterio-lateral margins almost right-angled.</p><p><italic>Elytra</italic>. Humeri broadly rounded; elytral margin shallowly impressed in basal 1/3, elytral apices each with one small lateral spine and two apical spines, inside apical spine always longer than outside apical spine.</p><p><italic>Male genitalia</italic>. Fig. <xref ref-type="fig" rid="F27">27A–D</xref>. Length 2.70 – 3.20 mm. Phallus narrowest at base of shaft, somewhat expanded on left side from median towards ostium in ventral view; apical area, long and narrow, sharply curved ventrally, curve visible in left and right view; apex distinctive, most constricted just before apex, tip curved and flattened; endophallus relatively long, some sclerotization evident on basal endophallic lobe when viewed from left lateral aspect; one large microtrichial field (mtf) on dorsal surface, from midway of endophallus to just beyond apical endophallic lobe; microtrichia fine and densely packed.</p><fig id="F27" position="float" orientation="portrait"><label>Figure 27.</label><caption><p>Digital images of male genitalia of <italic><tp:taxon-name><tp:taxon-name-part taxon-name-part-type="genus" reg="Catascopus">Catascopus</tp:taxon-name-part></tp:taxon-name></italic> (<italic>s. str.</italic>) <italic><tp:taxon-name><tp:taxon-name-part taxon-name-part-type="genus" reg="Catascopus"/><tp:taxon-name-part taxon-name-part-type="species" reg="sauteri">sauteri</tp:taxon-name-part></tp:taxon-name></italic> Dupuis. <bold>A</bold> right lateral aspect, endophallus everted <bold>B</bold> right lateral aspect <bold>C</bold> ventral aspect <bold>D</bold> left lateral aspect. Legend: <bold>mtf</bold> microtrichial field <bold>sel</bold> scleritization of endophallic lobe (fully visible from left lateral aspect).</p></caption><graphic xmlns:xlink="http://www.w3.org/1999/xlink" xlink:href="zookeys-816-001-g027.jpg" position="float" orientation="portrait" xlink:type="simple" id="oo_256143.jpg"/></fig><p><italic>Female genitalia</italic>. Figs <xref ref-type="fig" rid="F33">33B</xref>, <xref ref-type="fig" rid="F34">34B</xref>. Width 1.48 – 1.68 mm. Gonocoxite 2 (gc2) with two lateral ensiform setae (les) and one dorsal ensiform seta (des) present, apical lateral ensiform setae longer and more spatulate then basal. Bursa copulatrix moderately textured, some infoldings; +/- circular sclerite (bsc) (type 1) internally at base, between apex of lateral tergites, not visible in dorsal view of most specimens and difficult to observe in others due to lack of pigmentation, differing from the bursal sclerite of <italic><tp:taxon-name><tp:taxon-name-part taxon-name-part-type="genus" reg="Horniulus">Horniulus</tp:taxon-name-part><tp:taxon-name-part taxon-name-part-type="species" reg="andrewesi">andrewesi</tp:taxon-name-part></tp:taxon-name></italic> Jedlička (Fig. <xref ref-type="fig" rid="F94">94B</xref>); one spermatheca (sp1) long and narrow; one spermathecal accessory gland (sg) long and narrow; spermathecal gland duct (sgd) highly variable in length, ranging from approximately 1.0 mm to 4.0 mm, attachment site on associated diverticulum (div).</p></tp:treatment-sec><tp:treatment-sec sec-type="habitat" id="SECID0EFXCI"><title>Habitat, habits, and seasonal occurrence.</title><p>The known elevational range of <italic><tp:taxon-name><tp:taxon-name-part taxon-name-part-type="genus" reg="Catascopus">C.</tp:taxon-name-part><tp:taxon-name-part taxon-name-part-type="species" reg="sauteri">sauteri</tp:taxon-name-part></tp:taxon-name></italic> is from 500 to 1275 meters. Only a few specimens have been collected over 1000 meters with the majority being collected between 600 and 800 meters. Adults of this species are found in mixed primary and secondary forest of montane areas. Adults are crepuscular or nocturnal with most activity observed on trunks of fallen or dying trees at night. Specimens have been collected from March to December but are most commonly collected from July to December. Methods of collecting include light trap, u.v. light and hand collecting. Adults are very fast runners and it was observed that when they are lit by flashlight or headlamp at night, they will quickly run to the dark side of the tree.</p></tp:treatment-sec><tp:treatment-sec sec-type="distribution" id="SECID0EWXCI"><title>Geographical distribution.</title><p><italic><tp:taxon-name><tp:taxon-name-part taxon-name-part-type="genus" reg="Catascopus">Catascopus</tp:taxon-name-part><tp:taxon-name-part taxon-name-part-type="species" reg="sauteri">sauteri</tp:taxon-name-part></tp:taxon-name></italic> is known only from Taiwan. For collecting localities see Figure <xref ref-type="fig" rid="F35">35</xref>.</p><!--PageBreak--></tp:treatment-sec><tp:treatment-sec><!--Section generated to contain objects referenced in tp:taxon-treatment.--><fig id="F33" position="float" orientation="portrait"><label>Figure 33.</label><caption><p>Line drawings comparing the bursal sclerite, ventral aspect of <bold>A</bold><tp:taxon-name><tp:taxon-name-part taxon-name-part-type="genus" reg="Catascopus">Catascopus</tp:taxon-name-part> (<tp:taxon-name-part taxon-name-part-type="subgenus" reg="Catascopoides">Catascopoides</tp:taxon-name-part>) <tp:taxon-name-part taxon-name-part-type="species" reg="horni">horni</tp:taxon-name-part></tp:taxon-name> Jedlička <bold>B</bold><italic><tp:taxon-name><tp:taxon-name-part taxon-name-part-type="genus" reg="Catascopus">Catascopus</tp:taxon-name-part></tp:taxon-name></italic> (<italic>s. str.</italic>) <italic><tp:taxon-name><tp:taxon-name-part taxon-name-part-type="genus" reg="Catascopus"/><tp:taxon-name-part taxon-name-part-type="species" reg="sauteri">sauteri</tp:taxon-name-part></tp:taxon-name></italic> Dupuis <bold>C</bold><italic><tp:taxon-name><tp:taxon-name-part taxon-name-part-type="genus" reg="Catascopus">C.</tp:taxon-name-part></tp:taxon-name></italic> (<italic><tp:taxon-name><tp:taxon-name-part taxon-name-part-type="subgenus" reg="Catascopoides">Catascopoides</tp:taxon-name-part></tp:taxon-name></italic>) <italic><tp:taxon-name><tp:taxon-name-part taxon-name-part-type="genus" reg="Catascopus"/><tp:taxon-name-part taxon-name-part-type="species" reg="mirabilis">mirabilis</tp:taxon-name-part></tp:taxon-name></italic> Bates (not present in Taiwan) Legend: <bold>bc</bold> bursa copulatrix; <bold>bsc</bold> bursal sclerite (type 1); <bold>lt</bold> lateral tergites.</p></caption><graphic xmlns:xlink="http://www.w3.org/1999/xlink" xlink:href="zookeys-816-001-g033.jpg" position="float" orientation="portrait" xlink:type="simple" id="oo_256149.jpg"/></fig><fig id="F34" position="float" orientation="portrait"><label>Figure 34.</label><caption><p>Line drawings of the female reproductive tract of species of the genus <italic><tp:taxon-name><tp:taxon-name-part taxon-name-part-type="genus" reg="Catascopus">Catascopus</tp:taxon-name-part></tp:taxon-name></italic> Kirby, known from Taiwan, ventral aspect. <bold>A</bold><italic><tp:taxon-name><tp:taxon-name-part taxon-name-part-type="genus" reg="Catascopus">C.</tp:taxon-name-part></tp:taxon-name></italic> (<italic>s. str.</italic>) <italic><tp:taxon-name><tp:taxon-name-part taxon-name-part-type="genus" reg="Catascopus"/><tp:taxon-name-part taxon-name-part-type="species" reg="ignicinctus">ignicinctus</tp:taxon-name-part></tp:taxon-name></italic> Bates <bold>B</bold><italic><tp:taxon-name><tp:taxon-name-part taxon-name-part-type="genus" reg="Catascopus">C.</tp:taxon-name-part></tp:taxon-name></italic> (<italic>s. str.</italic>) <italic><tp:taxon-name><tp:taxon-name-part taxon-name-part-type="genus" reg="Catascopus"/><tp:taxon-name-part taxon-name-part-type="species" reg="sauteri">sauteri</tp:taxon-name-part></tp:taxon-name></italic> Dupuis <bold>C</bold><italic><tp:taxon-name><tp:taxon-name-part taxon-name-part-type="genus" reg="Catascopus">C.</tp:taxon-name-part></tp:taxon-name></italic> (<italic>s. str.</italic>) <italic><tp:taxon-name><tp:taxon-name-part taxon-name-part-type="genus" reg="Catascopus"/><tp:taxon-name-part taxon-name-part-type="species" reg="viridiorchis">viridiorchis</tp:taxon-name-part></tp:taxon-name></italic> sp. n. <bold>D</bold><tp:taxon-name><tp:taxon-name-part taxon-name-part-type="genus" reg="Catascopus">C.</tp:taxon-name-part> (<tp:taxon-name-part taxon-name-part-type="subgenus" reg="Catascopoides">Catascopoides</tp:taxon-name-part>) <tp:taxon-name-part taxon-name-part-type="species" reg="horni">horni</tp:taxon-name-part></tp:taxon-name> Jedlička. Legend: <bold>bc</bold> bursa copulatrix; <bold>bsc</bold> bursal sclerite; <bold>co</bold> common oviduct; <bold>des</bold> dorsal ensiform setae; <bold>div</bold> diverticulum; <bold>gc1</bold> gonocoxite 1; <bold>gc2</bold> gonocoxite 2; <bold>les</bold> lateral ensiform setae; <bold>lt</bold> lateral tergite; <bold>sg</bold> spermathecal gland; <bold>sgd</bold> spermathecal gland duct; <bold>sp1</bold> spermatheca 1. Scale bars: 1 mm.</p></caption><graphic xmlns:xlink="http://www.w3.org/1999/xlink" xlink:href="zookeys-816-001-g034.jpg" position="float" orientation="portrait" xlink:type="simple" id="oo_256150.jpg"/></fig><fig id="F35" position="float" orientation="portrait"><label>Figure 35.</label><caption><p>Map showing known localities for species of the genus <tp:taxon-name><tp:taxon-name-part taxon-name-part-type="genus" reg="Catascopus">Catascopus</tp:taxon-name-part><tp:taxon-name-part taxon-name-part-type="authority">Kirby</tp:taxon-name-part></tp:taxon-name> and subgenus <tp:taxon-name><tp:taxon-name-part taxon-name-part-type="subgenus" reg="Catascopoides">Catascopoides</tp:taxon-name-part></tp:taxon-name> Habu, in Taiwan.</p></caption><graphic xmlns:xlink="http://www.w3.org/1999/xlink" xlink:href="zookeys-816-001-g035.jpg" position="float" orientation="portrait" xlink:type="simple" id="oo_256151.jpg"/></fig><fig id="F94" position="float" orientation="portrait"><label>Figure 94.</label><caption><p>Line drawings of the female reproductive tract, ventral aspect, of <bold>A</bold><italic><tp:taxon-name><tp:taxon-name-part taxon-name-part-type="genus" reg="Holcoderus">Holcoderus</tp:taxon-name-part><tp:taxon-name-part taxon-name-part-type="species" reg="formosanus">formosanus</tp:taxon-name-part></tp:taxon-name></italic> Jedlička <bold>B</bold><italic><tp:taxon-name><tp:taxon-name-part taxon-name-part-type="genus" reg="Horniulus">Horniulus</tp:taxon-name-part><tp:taxon-name-part taxon-name-part-type="species" reg="andrewesi">andrewesi</tp:taxon-name-part></tp:taxon-name></italic> Jedlička <bold>C</bold><italic><tp:taxon-name><tp:taxon-name-part taxon-name-part-type="genus" reg="Lioptera">Lioptera</tp:taxon-name-part><tp:taxon-name-part taxon-name-part-type="species" reg="erotyloides">erotyloides</tp:taxon-name-part></tp:taxon-name></italic> Bates <bold>D</bold><italic><tp:taxon-name><tp:taxon-name-part taxon-name-part-type="genus" reg="Miscelus">Miscelus</tp:taxon-name-part><tp:taxon-name-part taxon-name-part-type="species" reg="javanus">javanus</tp:taxon-name-part></tp:taxon-name></italic> Klug. Legend: <bold>bc</bold> bursa copulatrix; <bold>bsc</bold> bursal sclerite; <bold>co</bold> common oviduct; <bold>des</bold> dorsal ensiform setae; <bold>div</bold> diverticulum <bold>gc1</bold> gonocoxite 1; <bold>gc2</bold> gonocoxite 2; <bold>les</bold> lateral ensiform setae; <bold>lt</bold> lateral tergite; <bold>sg</bold> spermathecal gland; <bold>sgd</bold> spermathecal gland duct; <bold>sp1</bold> spermatheca 1. Scale bars: 0.5 mm.</p></caption><graphic xmlns:xlink="http://www.w3.org/1999/xlink" xlink:href="zookeys-816-001-g094.jpg" position="float" orientation="portrait" xlink:type="simple" id="oo_256211.jpg"/></fig></tp:treatment-sec><ref-list><ref id="B69"><mixed-citation xmlns:xlink="http://www.w3.org/1999/xlink" xlink:type="simple"><person-group><name name-style="western"><surname>Jedlička</surname><given-names>A</given-names></name></person-group> (<year>1963</year>) <article-title>Monographie der Truncatipennen aus Ostasien. <tp:taxon-name><tp:taxon-name-part taxon-name-part-type="subfamily">Lebiinae</tp:taxon-name-part></tp:taxon-name>- <tp:taxon-name>Odacanthinae</tp:taxon-name>-<tp:taxon-name>Brachyninae</tp:taxon-name> (<tp:taxon-name><tp:taxon-name-part taxon-name-part-type="order">Coleoptera</tp:taxon-name-part></tp:taxon-name>, <tp:taxon-name><tp:taxon-name-part taxon-name-part-type="family">Carabidae</tp:taxon-name-part></tp:taxon-name>). Entomologische Abhandlungen und Berichte aus dem Staatlichen Museum fur Tierkunde in Dresden, Bd.</article-title><volume>28</volume>(<issue>7</issue>): <fpage>269</fpage>–<lpage>579</lpage>.</mixed-citation></ref><ref id="B79"><mixed-citation xmlns:xlink="http://www.w3.org/1999/xlink" xlink:type="simple"><person-group><name name-style="western"><surname>Lorenz</surname><given-names>W</given-names></name></person-group> (<year>2005</year>) <source>Systematic List of Extant Ground Beetles of the World. (<tp:taxon-name><tp:taxon-name-part taxon-name-part-type="class">Insecta</tp:taxon-name-part></tp:taxon-name>, <tp:taxon-name><tp:taxon-name-part taxon-name-part-type="order">Coleoptera</tp:taxon-name-part></tp:taxon-name>, <tp:taxon-name><tp:taxon-name-part taxon-name-part-type="suborder">Adephaga</tp:taxon-name-part></tp:taxon-name>: <tp:taxon-name><tp:taxon-name-part taxon-name-part-type="family">Trachypachidae</tp:taxon-name-part></tp:taxon-name> &amp; <tp:taxon-name><tp:taxon-name-part taxon-name-part-type="family">Carabidae</tp:taxon-name-part></tp:taxon-name> incl.</source><publisher-name>Paussinae</publisher-name>, <publisher-loc>Cicindelinae, Rhysodinae). Second ed. Germany</publisher-loc>, <size units="page">530 pp</size>.</mixed-citation></ref></ref-list></tp:taxon-treatment>
