# Supplementary material for: A taxonomic review of the pericaline ground-beetles in Taiwan, with descriptions of new species (Coleoptera, Carabidae, Lebiini)
Source: Zookeys. 2019 Jan 14;(816):1–164. doi: 10.3897/zookeys.816.29738 (PMC6341056; doi:10.3897/zookeys.816.29738)
Supplement: XML Treatment for Catascopus (s. str.) viridiorchis [file zookeys.816.29738-treatment14.xml]

<!DOCTYPE tp:taxon-treatment
  PUBLIC "-//TaxonX//DTD Taxonomic Treatment Publishing DTD v0 20100105//EN" "tax-treatment-NSO.dtd">
<tp:taxon-treatment xmlns:tp="http://www.plazi.org/taxpub"><tp:treatment-meta><kwd-group><label>Taxon classification</label><kwd><named-content xmlns:xlink="http://www.w3.org/1999/xlink" content-type="kingdom">Animalia</named-content></kwd><kwd><named-content xmlns:xlink="http://www.w3.org/1999/xlink" content-type="order">Coleoptera</named-content></kwd><kwd><named-content xmlns:xlink="http://www.w3.org/1999/xlink" content-type="family">Carabidae</named-content></kwd></kwd-group><mixed-citation publication-type="journal"><person-group><name><surname>Hunting</surname><given-names>Wesley</given-names></name><name><surname>Yang</surname><given-names>Man-Miao</given-names></name></person-group><article-title>A taxonomic review of the pericaline ground-beetles in Taiwan, with descriptions of new species (<tp:taxon-name><tp:taxon-name-part taxon-name-part-type="order">Coleoptera</tp:taxon-name-part></tp:taxon-name>, <tp:taxon-name><tp:taxon-name-part taxon-name-part-type="family">Carabidae</tp:taxon-name-part></tp:taxon-name>, <tp:taxon-name><tp:taxon-name-part taxon-name-part-type="tribe">Lebiini</tp:taxon-name-part></tp:taxon-name>)</article-title><source>Zookeys</source><day>14</day><month>1</month><year>2019</year><volume>2019</volume><issue>816</issue><fpage>1</fpage><lpage>164</lpage><pub-id pub-id-type="doi">10.3897/zookeys.816.29738</pub-id></mixed-citation></tp:treatment-meta><tp:nomenclature><tp:taxon-name>
                          <tp:taxon-name-part taxon-name-part-type="genus" reg="Catascopus">Catascopus</tp:taxon-name-part>
                          <tp:taxon-name-part taxon-name-part-type="sensu">(s. str.)</tp:taxon-name-part>
                          <tp:taxon-name-part taxon-name-part-type="species" reg="viridiorchis">viridiorchis</tp:taxon-name-part>
                          <object-id xmlns:xlink="http://www.w3.org/1999/xlink" content-type="zoobank" xlink:type="simple">http://zoobank.org/D52D8CBB-ACE1-4930-87D5-6F368EB115BC</object-id>
                        </tp:taxon-name><tp:taxon-status xmlns:xlink="http://www.w3.org/1999/xlink" xlink:type="simple">sp. n.</tp:taxon-status><xref ref-type="fig" rid="F28">Figs 28</xref><xref ref-type="fig" rid="F29">, 29A–D</xref><xref ref-type="fig" rid="F34">, 34C</xref><xref ref-type="fig" rid="F35">, 35</xref><!--PageBreak--></tp:nomenclature><tp:treatment-sec sec-type="Specific epiphet" id="SECID0EI1CI"><title>Specific epiphet.</title><p>From Latin <italic>viridi</italic>, in reference to the green dorsal coloration and <italic>orchis</italic>, which refers to the type locality, Orchid Island (Lanyu), Taiwan.</p></tp:treatment-sec><tp:treatment-sec sec-type="type material" id="SECID0ES1CI"><title>Types and other material examined.</title><p><bold>Holotype</bold> (male) labeled “Holotype” [circular, ringed with red]; “Taiwan Taitung/Lanyu Yongshing Farm/VII/13–14/2000/M.M.Yang/UV light trap (upper)”; “<named-content xmlns:xlink="http://www.w3.org/1999/xlink" content-type="dwc:institutional_code" xlink:type="simple">NMNS</named-content> ENT/4450-875”; “<named-content xmlns:xlink="http://www.w3.org/1999/xlink" content-type="dwc:institutional_code" xlink:type="simple">NCHU</named-content># 101729. This species is known from two specimens. For further details see EH Strickland Virtual Entomology Museum Database.</p></tp:treatment-sec><tp:treatment-sec sec-type="type locality" id="SECID0EE2CI"><title>Type locality.</title><p>Taiwan: Orchid Island, Taitung county, Lanyu township.</p><!--PageBreak--></tp:treatment-sec><tp:treatment-sec sec-type="diagnosis" id="SECID0EK2CI"><title>Diagnosis.</title><p>This species is closely allied to <italic><tp:taxon-name><tp:taxon-name-part taxon-name-part-type="genus" reg="Catascopus">Catascopus</tp:taxon-name-part><tp:taxon-name-part taxon-name-part-type="species" reg="elegans">elegans</tp:taxon-name-part><tp:taxon-name-part taxon-name-part-type="subspecies" reg="philippinus">philippinus</tp:taxon-name-part></tp:taxon-name></italic> Baehr but can be distinguished by the darker green, less cupreous elytra; deeper, more pronounced fovea associated with the three pairs of fixed setae in interval 3; distinctively short and angled apex of phallus and form of endophallus (when viewed dorsally).</p></tp:treatment-sec><tp:treatment-sec sec-type="description" id="SECID0E62CI"><title>Description.</title><p>OBL 8.83 – 9.2 mm. Length (one male, one female): head 1.04, pronotum 1.44 – 1.56, elytra 5.00 – 5.33, metepisternum 1.16 – 1.20 mm; width: head 2.04 – 2.12, pronotum 1.96, elytra 3.33 – 3.50, metepisternum 0.60 – 0.64 mm.</p><p><italic>Body proportions</italic>. HW/HL 1.96 – 2.04; PWM/PL 1.26 – 1.36; EL/EW 1.50 – 1.52; ML/MW 1.81 – 2.00.</p><p><italic>Color</italic>. Fig. <xref ref-type="fig" rid="F28">28</xref>. Dorsum of head metallic green, clypeus black with faint cupreous sheen, labrum rufo-brunneous; antennae rufo-brunneous; palpi rufo-brunneous; disc of pronotum metallic green, lateral margins metallic blue in apical 4/5; elytral disc metallic green, margins (from interval 4) metallic green to slightly cupreous; ventral surface rufo-piceous to piceous with exception of last four sterna which are rufo-brunneous with rufo-piceous margins; legs with trochanter, femora and tibia rufo-brunneous.</p><fig id="F28" position="float" orientation="portrait"><label>Figure 28.</label><caption><p>Dorsal habitus and color pattern of <italic><tp:taxon-name><tp:taxon-name-part taxon-name-part-type="genus" reg="Catascopus">Catascopus</tp:taxon-name-part></tp:taxon-name></italic> (<italic>s. str.</italic>) <italic><tp:taxon-name><tp:taxon-name-part taxon-name-part-type="genus" reg="Catascopus"/><tp:taxon-name-part taxon-name-part-type="species" reg="viridiorchis">viridiorchis</tp:taxon-name-part></tp:taxon-name></italic> sp. n.. (OBL 9.0 mm).</p></caption><graphic xmlns:xlink="http://www.w3.org/1999/xlink" xlink:href="zookeys-816-001-g028.jpg" position="float" orientation="portrait" xlink:type="simple" id="oo_256144.jpg"/></fig></tp:treatment-sec><tp:treatment-sec sec-type="Teneral specimen" id="SECID0EQ4CI"><title>Teneral specimen.</title><p>This species is known from only two specimens, one male and one female. The female specimen is teneral. Dorsum of the head is a metallic blue-black; pronotum bicolored with apical margin of the pronotum to the anterior transverse impression being rufo-brunneous and the remaining dorsal surface metallic blue-black; dorsal surface of the elytra rufo-brunneous with cupreous to metallic green lateral margins.</p><!--PageBreak--><p><italic>Microsculpture</italic>. Dorsum of head with microsculpture faintly visible at 50× magnification, isodiametric; pronotum with transverse mesh pattern faintly visible at 50× magnification; elytra with shallow, transverse sculpticells; ventral surface of head with microsculpture transverse, faintly visible at 50×; prosternum, proepipleuron, mesepisternum, and metepisternum with sculpticells forming a shallow transverse mesh.</p><p><italic>Macrosculpture</italic>. Dorsum of head, clypeus and pronotum disc with fine, randomly scattered setigerous punctures; two deep furrows along contour of eye, longest ending at basal supraorbital setae; pronotum with several shallow lateral impressions from apex to baso-lateral depression; elytra with interval 7 carinate on inside margin nearest to stria 6, from just behind base to 5/6 of the elytra length, most carinate in basal half but diminishing and becoming more flattened and rounded along length; striae evenly punctate along length; intervals with fine, randomly scattered, setigerous punctures throughout; ventrally: prosternum, prosternal process, mesosternum, mesocoxa and mesosternal intercoxal process and hind coxa with scattered, shallow setigerous punctures; abdominal sterna with scattered, shallow setigerous punctures, setae slightly longer medially.</p><p><italic>Fixed setae.</italic> Pronotum with two pairs of setae, one at base of lateral margin and one on lateral margin at pronotum max width; elytra with one seta at basal quarter of interval 3, one seta in interval 3 at mid-length, one seta in apical quarter of interval 3.</p><p><italic>Luster</italic>. Head capsule and pronotum glossy; elytra moderately glossy; ventral thoracic sterna and abdominal sterna moderately glossy.</p><p><italic>Pronotum</italic>. Anterior transverse impression shallow; posterior transverse impression deep, median longitudinal impression moderately deep; lateral margins constricted just before mid-way toward apex, becoming parallel at ¾ length; posterio-lateral margins almost right-angled.</p><p><italic>Male genitalia</italic>. Fig. <xref ref-type="fig" rid="F29">29A–D</xref>. Length 1.88 mm. Phallus narrowest at base of shaft, slightly expanded on left side from median towards ostium in ventral view; apical area, a relatively short, rounded point, somewhat narrow, distinctively angled to the right when viewed from ventral aspect; endophallus long, relatively narrow, one basal endophallic lobe and two additional lobes towards apex.</p><fig id="F29" position="float" orientation="portrait"><label>Figure 29.</label><caption><p>Digital images of male genitalia of <italic><tp:taxon-name><tp:taxon-name-part taxon-name-part-type="genus" reg="Catascopus">Catascopus</tp:taxon-name-part></tp:taxon-name></italic> (<italic>s. str.</italic>) <italic><tp:taxon-name><tp:taxon-name-part taxon-name-part-type="genus" reg="Catascopus"/><tp:taxon-name-part taxon-name-part-type="species" reg="viridiorchis">viridiorchis</tp:taxon-name-part></tp:taxon-name></italic> sp. n.. <bold>A</bold> right lateral aspect, endophallus everted <bold>B</bold> right lateral aspect <bold>C</bold> ventral aspect <bold>D</bold> left lateral aspect.</p></caption><graphic xmlns:xlink="http://www.w3.org/1999/xlink" xlink:href="zookeys-816-001-g029.jpg" position="float" orientation="portrait" xlink:type="simple" id="oo_256145.jpg"/></fig><p><italic>Female genitalia</italic>. Fig. <xref ref-type="fig" rid="F34">34C</xref>. Width 1.48 – 1.64 mm. Gonocoxite 2 (gc2) with three lateral ensiform setae (les) and one dorsal ensiform seta (des) present (not visible from dorsal view). One spermatheca (sp1) relatively short, cylindrical; one spermathecal accessory gland (sg); spermathecal gland duct (sgd) slightly longer than length of spermatheca, attachment site medially on distinctively large diverticulum (div) of spermatheca.</p></tp:treatment-sec><tp:treatment-sec sec-type="habitat" id="SECID0ECADI"><title>Habitat, habits, and seasonal occurrence.</title><p>The known elevational range of <italic><tp:taxon-name><tp:taxon-name-part taxon-name-part-type="genus" reg="Catascopus">C.</tp:taxon-name-part><tp:taxon-name-part taxon-name-part-type="species" reg="viridiorchis">viridiorchis</tp:taxon-name-part></tp:taxon-name></italic> sp. n. is from 35 and 160 meters. The two adults of this species were found in mixed forest of montane areas. Little is known of the habits of this species. The specimens were collected in July and August and methods of collecting include u.v. light trap and hand collecting.</p></tp:treatment-sec><tp:treatment-sec sec-type="distribution" id="SECID0ETADI"><title>Geographical distribution.</title><p><italic><tp:taxon-name><tp:taxon-name-part taxon-name-part-type="genus" reg="Catascopus">Catascopus</tp:taxon-name-part><tp:taxon-name-part taxon-name-part-type="species" reg="viridiorchis">viridiorchis</tp:taxon-name-part></tp:taxon-name></italic> is known only from Orchid Island, Taiwan. See Figure <xref ref-type="fig" rid="F35">35</xref>.</p><!--PageBreak--></tp:treatment-sec><tp:treatment-sec><!--Section generated to contain objects referenced in tp:taxon-treatment.--><fig id="F34" position="float" orientation="portrait"><label>Figure 34.</label><caption><p>Line drawings of the female reproductive tract of species of the genus <italic><tp:taxon-name><tp:taxon-name-part taxon-name-part-type="genus" reg="Catascopus">Catascopus</tp:taxon-name-part></tp:taxon-name></italic> Kirby, known from Taiwan, ventral aspect. <bold>A</bold><italic><tp:taxon-name><tp:taxon-name-part taxon-name-part-type="genus" reg="Catascopus">C.</tp:taxon-name-part></tp:taxon-name></italic> (<italic>s. str.</italic>) <italic><tp:taxon-name><tp:taxon-name-part taxon-name-part-type="genus" reg="Catascopus"/><tp:taxon-name-part taxon-name-part-type="species" reg="ignicinctus">ignicinctus</tp:taxon-name-part></tp:taxon-name></italic> Bates <bold>B</bold><italic><tp:taxon-name><tp:taxon-name-part taxon-name-part-type="genus" reg="Catascopus">C.</tp:taxon-name-part></tp:taxon-name></italic> (<italic>s. str.</italic>) <italic><tp:taxon-name><tp:taxon-name-part taxon-name-part-type="genus" reg="Catascopus"/><tp:taxon-name-part taxon-name-part-type="species" reg="sauteri">sauteri</tp:taxon-name-part></tp:taxon-name></italic> Dupuis <bold>C</bold><italic><tp:taxon-name><tp:taxon-name-part taxon-name-part-type="genus" reg="Catascopus">C.</tp:taxon-name-part></tp:taxon-name></italic> (<italic>s. str.</italic>) <italic><tp:taxon-name><tp:taxon-name-part taxon-name-part-type="genus" reg="Catascopus"/><tp:taxon-name-part taxon-name-part-type="species" reg="viridiorchis">viridiorchis</tp:taxon-name-part></tp:taxon-name></italic> sp. n. <bold>D</bold><tp:taxon-name><tp:taxon-name-part taxon-name-part-type="genus" reg="Catascopus">C.</tp:taxon-name-part> (<tp:taxon-name-part taxon-name-part-type="subgenus" reg="Catascopoides">Catascopoides</tp:taxon-name-part>) <tp:taxon-name-part taxon-name-part-type="species" reg="horni">horni</tp:taxon-name-part></tp:taxon-name> Jedlička. Legend: <bold>bc</bold> bursa copulatrix; <bold>bsc</bold> bursal sclerite; <bold>co</bold> common oviduct; <bold>des</bold> dorsal ensiform setae; <bold>div</bold> diverticulum; <bold>gc1</bold> gonocoxite 1; <bold>gc2</bold> gonocoxite 2; <bold>les</bold> lateral ensiform setae; <bold>lt</bold> lateral tergite; <bold>sg</bold> spermathecal gland; <bold>sgd</bold> spermathecal gland duct; <bold>sp1</bold> spermatheca 1. Scale bars: 1 mm.</p></caption><graphic xmlns:xlink="http://www.w3.org/1999/xlink" xlink:href="zookeys-816-001-g034.jpg" position="float" orientation="portrait" xlink:type="simple" id="oo_256150.jpg"/></fig><fig id="F35" position="float" orientation="portrait"><label>Figure 35.</label><caption><p>Map showing known localities for species of the genus <tp:taxon-name><tp:taxon-name-part taxon-name-part-type="genus" reg="Catascopus">Catascopus</tp:taxon-name-part><tp:taxon-name-part taxon-name-part-type="authority">Kirby</tp:taxon-name-part></tp:taxon-name> and subgenus <tp:taxon-name><tp:taxon-name-part taxon-name-part-type="subgenus" reg="Catascopoides">Catascopoides</tp:taxon-name-part></tp:taxon-name> Habu, in Taiwan.</p></caption><graphic xmlns:xlink="http://www.w3.org/1999/xlink" xlink:href="zookeys-816-001-g035.jpg" position="float" orientation="portrait" xlink:type="simple" id="oo_256151.jpg"/></fig></tp:treatment-sec></tp:taxon-treatment>
