# Supplementary material for: A taxonomic review of the pericaline ground-beetles in Taiwan, with descriptions of new species (Coleoptera, Carabidae, Lebiini)
Source: Zookeys. 2019 Jan 14;(816):1–164. doi: 10.3897/zookeys.816.29738 (PMC6341056; doi:10.3897/zookeys.816.29738)
Supplement: XML Treatment for Catascopoides [file zookeys.816.29738-treatment15.xml]

<!DOCTYPE tp:taxon-treatment
  PUBLIC "-//TaxonX//DTD Taxonomic Treatment Publishing DTD v0 20100105//EN" "tax-treatment-NSO.dtd">
<tp:taxon-treatment xmlns:tp="http://www.plazi.org/taxpub"><tp:treatment-meta><kwd-group><label>Taxon classification</label><kwd><named-content xmlns:xlink="http://www.w3.org/1999/xlink" content-type="kingdom">Animalia</named-content></kwd><kwd><named-content xmlns:xlink="http://www.w3.org/1999/xlink" content-type="order">Coleoptera</named-content></kwd><kwd><named-content xmlns:xlink="http://www.w3.org/1999/xlink" content-type="family">Carabidae</named-content></kwd></kwd-group><mixed-citation publication-type="journal"><person-group><name><surname>Hunting</surname><given-names>Wesley</given-names></name><name><surname>Yang</surname><given-names>Man-Miao</given-names></name></person-group><article-title>A taxonomic review of the pericaline ground-beetles in Taiwan, with descriptions of new species (<tp:taxon-name><tp:taxon-name-part taxon-name-part-type="order">Coleoptera</tp:taxon-name-part></tp:taxon-name>, <tp:taxon-name><tp:taxon-name-part taxon-name-part-type="family">Carabidae</tp:taxon-name-part></tp:taxon-name>, <tp:taxon-name><tp:taxon-name-part taxon-name-part-type="tribe">Lebiini</tp:taxon-name-part></tp:taxon-name>)</article-title><source>Zookeys</source><day>14</day><month>1</month><year>2019</year><volume>2019</volume><issue>816</issue><fpage>1</fpage><lpage>164</lpage><pub-id pub-id-type="doi">10.3897/zookeys.816.29738</pub-id></mixed-citation></tp:treatment-meta><tp:nomenclature><label>Subgenus</label><tp:taxon-name>
                          <tp:taxon-name-part taxon-name-part-type="genus" reg="Catascopus"/>
                          <tp:taxon-name-part taxon-name-part-type="subgenus" reg="Catascopoides">Catascopoides</tp:taxon-name-part>
                        </tp:taxon-name><tp:taxon-authority>Habu</tp:taxon-authority><tp:nomenclature-citation-list><tp:nomenclature-citation><tp:taxon-name>
                              <tp:taxon-name-part taxon-name-part-type="genus" reg="Catascopoides">Catascopoides</tp:taxon-name-part>
                            </tp:taxon-name><comment>Habu, 1967: 78; <xref ref-type="bibr" rid="B101">Shpeley and Ball 2000</xref>: 112; <xref ref-type="bibr" rid="B79">Lorenz 2005</xref>: 454.</comment></tp:nomenclature-citation><tp:nomenclature-citation><tp:taxon-name>
                              <tp:taxon-name-part taxon-name-part-type="genus" reg="Dentiscopus">Dentiscopus</tp:taxon-name-part>
                            </tp:taxon-name><comment>Straneo, 1994: 148.</comment></tp:nomenclature-citation></tp:nomenclature-citation-list></tp:nomenclature><tp:treatment-sec sec-type="type species" id="SECID0EHDDI"><title>Type species.</title><p><italic><tp:taxon-name><tp:taxon-name-part taxon-name-part-type="genus" reg="Catascopus">Catascopus</tp:taxon-name-part><tp:taxon-name-part taxon-name-part-type="species" reg="mirabilis">mirabilis</tp:taxon-name-part></tp:taxon-name></italic><xref ref-type="bibr" rid="B28">Bates 1892</xref> (by original designation).</p></tp:treatment-sec><tp:treatment-sec sec-type="type locality" id="SECID0E3DDI"><title>Type locality.</title><p>Southeast Asia (Myanmar and the Malay Peninsula).</p><!--PageBreak--></tp:treatment-sec><tp:treatment-sec sec-type="Taxonomic notes" id="SECID0ECEDI"><title>Taxonomic notes.</title><p>In a short footnote, <xref ref-type="bibr" rid="B53">Habu (1967)</xref> introduced the subgenus <tp:taxon-name><tp:taxon-name-part taxon-name-part-type="subgenus" reg="Catascopoides">Catascopoides</tp:taxon-name-part></tp:taxon-name>. His rationale for this subgenus included both unique mandibular form (Fig. <xref ref-type="fig" rid="F23">23B</xref>) and distinctive pubescence on the ventral surface of the fore and mid femora. Later, and apparently unaware of Habu’s short treatment, <xref ref-type="bibr" rid="B104">Straneo (1994)</xref>, erected the now synonymized subgenus <tp:taxon-name><tp:taxon-name-part taxon-name-part-type="subgenus" reg="Dentiscopus">Dentiscopus</tp:taxon-name-part></tp:taxon-name>, that was based largely on the same characters. These characteristics are indeed unique within the <italic><tp:taxon-name><tp:taxon-name-part taxon-name-part-type="genus" reg="Catascopus">Catascopus</tp:taxon-name-part></tp:taxon-name></italic> s. l. and the three currently known species appear to be quite closely related.</p></tp:treatment-sec><tp:treatment-sec><!--Section generated to contain objects referenced in tp:taxon-treatment.--><fig id="F23" position="float" orientation="portrait"><label>Figure 23.</label><caption><p>Line drawings comparing mandible form of <bold>A</bold><italic><tp:taxon-name><tp:taxon-name-part taxon-name-part-type="genus" reg="Catascopus">Catascopus</tp:taxon-name-part></tp:taxon-name></italic> (<italic>s. str.</italic>) <italic><tp:taxon-name><tp:taxon-name-part taxon-name-part-type="genus" reg="Catascopus"/><tp:taxon-name-part taxon-name-part-type="species" reg="asaharti">asaharti</tp:taxon-name-part></tp:taxon-name></italic> sp. n. <bold>B</bold><tp:taxon-name><tp:taxon-name-part taxon-name-part-type="genus" reg="Catascopus">Catascopus</tp:taxon-name-part> (<tp:taxon-name-part taxon-name-part-type="subgenus" reg="Catascopoides">Catascopoides</tp:taxon-name-part>) <tp:taxon-name-part taxon-name-part-type="species" reg="horni">horni</tp:taxon-name-part></tp:taxon-name> Jedlička. Legend: <bold>lbr</bold> labrum; <bold>mnd</bold> mandible. Scale bars: 0.5 mm.</p></caption><graphic xmlns:xlink="http://www.w3.org/1999/xlink" xlink:href="zookeys-816-001-g023.jpg" position="float" orientation="portrait" xlink:type="simple" id="oo_256139.jpg"/></fig></tp:treatment-sec><ref-list><ref id="B101"><mixed-citation xmlns:xlink="http://www.w3.org/1999/xlink" xlink:type="simple"><person-group><name name-style="western"><surname>Shpeley</surname><given-names>D</given-names></name><name name-style="western"><surname>Ball</surname><given-names>GE</given-names></name></person-group> (<year>2000</year>) A taxonomic review of the subtribe <tp:taxon-name><tp:taxon-name-part taxon-name-part-type="genus">Pericalina</tp:taxon-name-part></tp:taxon-name> (<tp:taxon-name><tp:taxon-name-part taxon-name-part-type="order">Coleoptera</tp:taxon-name-part></tp:taxon-name>: <tp:taxon-name><tp:taxon-name-part taxon-name-part-type="family">Carabidae</tp:taxon-name-part></tp:taxon-name>: <tp:taxon-name><tp:taxon-name-part taxon-name-part-type="tribe">Lebiini</tp:taxon-name-part></tp:taxon-name>) in the Western Hemisphere, with descriptions of new species and notes about classification and zoogeography. <tp:taxon-name><tp:taxon-name-part taxon-name-part-type="class">Insecta</tp:taxon-name-part></tp:taxon-name> Mundi 14(1/3): 1–185.</mixed-citation></ref><ref id="B79"><mixed-citation xmlns:xlink="http://www.w3.org/1999/xlink" xlink:type="simple"><person-group><name name-style="western"><surname>Lorenz</surname><given-names>W</given-names></name></person-group> (<year>2005</year>) <source>Systematic List of Extant Ground Beetles of the World. (<tp:taxon-name><tp:taxon-name-part taxon-name-part-type="class">Insecta</tp:taxon-name-part></tp:taxon-name>, <tp:taxon-name><tp:taxon-name-part taxon-name-part-type="order">Coleoptera</tp:taxon-name-part></tp:taxon-name>, <tp:taxon-name><tp:taxon-name-part taxon-name-part-type="suborder">Adephaga</tp:taxon-name-part></tp:taxon-name>: <tp:taxon-name><tp:taxon-name-part taxon-name-part-type="family">Trachypachidae</tp:taxon-name-part></tp:taxon-name> &amp; <tp:taxon-name><tp:taxon-name-part taxon-name-part-type="family">Carabidae</tp:taxon-name-part></tp:taxon-name> incl.</source><publisher-name>Paussinae</publisher-name>, <publisher-loc>Cicindelinae, Rhysodinae). Second ed. Germany</publisher-loc>, <size units="page">530 pp</size>.</mixed-citation></ref><ref id="B28"><mixed-citation xmlns:xlink="http://www.w3.org/1999/xlink" xlink:type="simple"><person-group><name name-style="western"><surname>Bates</surname><given-names>HW</given-names></name></person-group> (<year>1892</year>) Viaggio di Leonardo Fea in Birmania e regioni vicine. XLIV. List of <tp:taxon-name><tp:taxon-name-part taxon-name-part-type="family">Carabidae</tp:taxon-name-part></tp:taxon-name>. Annali del Museo Civico di Storia Naturale di Genova (Serie 2) 12(32): 267–428.</mixed-citation></ref><ref id="B53"><mixed-citation xmlns:xlink="http://www.w3.org/1999/xlink" xlink:type="simple"><person-group><name name-style="western"><surname>Habu</surname><given-names>A</given-names></name></person-group> (<year>1967</year>) <source><tp:taxon-name><tp:taxon-name-part taxon-name-part-type="family">Carabidae</tp:taxon-name-part></tp:taxon-name>. Truncatipennes group. (<tp:taxon-name><tp:taxon-name-part taxon-name-part-type="class">Insecta</tp:taxon-name-part></tp:taxon-name>: <tp:taxon-name><tp:taxon-name-part taxon-name-part-type="order">Coleoptera</tp:taxon-name-part></tp:taxon-name>). Fauna Japonica.</source><publisher-name>Tokyo Electrical Engineering College Press</publisher-name>, <publisher-loc>Tokyo</publisher-loc>, <size units="page">338 pp</size>. [27 pls]</mixed-citation></ref><ref id="B104"><mixed-citation xmlns:xlink="http://www.w3.org/1999/xlink" xlink:type="simple"><person-group><name name-style="western"><surname>Straneo</surname><given-names>SL</given-names></name></person-group> (<year>1994</year>) <article-title>Sulle species Orientali del genere <italic><tp:taxon-name><tp:taxon-name-part taxon-name-part-type="genus">Catascopus</tp:taxon-name-part></tp:taxon-name></italic> Kirby, 1825 (<tp:taxon-name><tp:taxon-name-part taxon-name-part-type="order">Coleoptera</tp:taxon-name-part></tp:taxon-name>: <tp:taxon-name><tp:taxon-name-part taxon-name-part-type="family">Carabidae</tp:taxon-name-part></tp:taxon-name>).</article-title><source>Elytron</source><volume>8</volume>: <fpage>141</fpage>–<lpage>172</lpage>.</mixed-citation></ref></ref-list></tp:taxon-treatment>
