# Supplementary material for: A taxonomic review of the pericaline ground-beetles in Taiwan, with descriptions of new species (Coleoptera, Carabidae, Lebiini)
Source: Zookeys. 2019 Jan 14;(816):1–164. doi: 10.3897/zookeys.816.29738 (PMC6341056; doi:10.3897/zookeys.816.29738)
Supplement: XML Treatment for Catascopus (Catascopoides) horni [file zookeys.816.29738-treatment16.xml]

<!DOCTYPE tp:taxon-treatment
  PUBLIC "-//TaxonX//DTD Taxonomic Treatment Publishing DTD v0 20100105//EN" "tax-treatment-NSO.dtd">
<tp:taxon-treatment xmlns:tp="http://www.plazi.org/taxpub"><tp:treatment-meta><kwd-group><label>Taxon classification</label><kwd><named-content xmlns:xlink="http://www.w3.org/1999/xlink" content-type="kingdom">Animalia</named-content></kwd><kwd><named-content xmlns:xlink="http://www.w3.org/1999/xlink" content-type="order">Coleoptera</named-content></kwd><kwd><named-content xmlns:xlink="http://www.w3.org/1999/xlink" content-type="family">Carabidae</named-content></kwd></kwd-group><mixed-citation publication-type="journal"><person-group><name><surname>Hunting</surname><given-names>Wesley</given-names></name><name><surname>Yang</surname><given-names>Man-Miao</given-names></name></person-group><article-title>A taxonomic review of the pericaline ground-beetles in Taiwan, with descriptions of new species (<tp:taxon-name><tp:taxon-name-part taxon-name-part-type="order">Coleoptera</tp:taxon-name-part></tp:taxon-name>, <tp:taxon-name><tp:taxon-name-part taxon-name-part-type="family">Carabidae</tp:taxon-name-part></tp:taxon-name>, <tp:taxon-name><tp:taxon-name-part taxon-name-part-type="tribe">Lebiini</tp:taxon-name-part></tp:taxon-name>)</article-title><source>Zookeys</source><day>14</day><month>1</month><year>2019</year><volume>2019</volume><issue>816</issue><fpage>1</fpage><lpage>164</lpage><pub-id pub-id-type="doi">10.3897/zookeys.816.29738</pub-id></mixed-citation></tp:treatment-meta><tp:nomenclature><tp:taxon-name><tp:taxon-name-part taxon-name-part-type="genus" reg="Catascopus">Catascopus</tp:taxon-name-part>
              (<tp:taxon-name-part taxon-name-part-type="subgenus" reg="Catascopoides">Catascopoides</tp:taxon-name-part>)
              <tp:taxon-name-part taxon-name-part-type="species" reg="horni">horni</tp:taxon-name-part></tp:taxon-name><tp:taxon-authority>Jedlička</tp:taxon-authority><xref ref-type="fig" rid="F23">Figs 23B</xref><xref ref-type="fig" rid="F30">, 30</xref><xref ref-type="fig" rid="F31">, 31</xref><xref ref-type="fig" rid="F32">, 32A–D</xref><xref ref-type="fig" rid="F33">, 33A</xref><xref ref-type="fig" rid="F34">, 34D</xref><xref ref-type="fig" rid="F35">, 35</xref><tp:nomenclature-citation-list><tp:nomenclature-citation><tp:taxon-name><tp:taxon-name-part taxon-name-part-type="genus" reg="Catascopus">Catascopus</tp:taxon-name-part> (<tp:taxon-name-part taxon-name-part-type="subgenus" reg="Catascopoides">Catascopoides</tp:taxon-name-part>) <tp:taxon-name-part taxon-name-part-type="species" reg="horni">horni</tp:taxon-name-part></tp:taxon-name><comment>Jedlička, 1932: 82; <xref ref-type="bibr" rid="B69">Jedlička 1963</xref>: 383; <xref ref-type="bibr" rid="B104">Straneo 1994</xref>: 143; <xref ref-type="bibr" rid="B79">Lorenz 2005</xref>: 454.</comment></tp:nomenclature-citation><tp:nomenclature-citation><tp:taxon-name><tp:taxon-name-part taxon-name-part-type="genus" reg="Catascopus">Catascopus</tp:taxon-name-part> (<tp:taxon-name-part taxon-name-part-type="subgenus" reg="Dentiscopus">Dentiscopus</tp:taxon-name-part>) <tp:taxon-name-part taxon-name-part-type="species" reg="horni">horni</tp:taxon-name-part></tp:taxon-name><comment>Jedlička: Straneo, 1994: 148.</comment></tp:nomenclature-citation></tp:nomenclature-citation-list></tp:nomenclature><tp:treatment-sec sec-type="type material" id="SECID0E5IDI"><title>Types and other material examined.</title><p><bold>Holotype</bold> (female) labeled: “Banshoryo – Disfr./Sokutsu (Formosa)/H. Sauter VI. 1912”; “Holotypus”[rectangular, red paper]; “TYPE”[rectangular, red paper, black border]; “<tp:taxon-name><tp:taxon-name-part taxon-name-part-type="genus" reg="Catascopus">Catascopus</tp:taxon-name-part></tp:taxon-name> Horni sp. n./mihi/DET.ING.JEDLICKA”; “DEI <tp:taxon-name><tp:taxon-name-part taxon-name-part-type="order">Coleoptera</tp:taxon-name-part></tp:taxon-name>/# 200416”. 23 specimens of <italic><tp:taxon-name><tp:taxon-name-part taxon-name-part-type="genus" reg="Catascopus">C.</tp:taxon-name-part><tp:taxon-name-part taxon-name-part-type="species" reg="horni">horni</tp:taxon-name-part></tp:taxon-name></italic>: seven males and 16 females. For further details see EH Strickland Virtual Entomology Museum Database.</p></tp:treatment-sec><tp:treatment-sec sec-type="type locality" id="SECID0E3JDI"><title>Type locality.</title><p>“Formosa, Sokutsu”. Formosa is the old name for Taiwan and Sokutsu refers to Hsiaolin, Kaohsiung county.</p></tp:treatment-sec><tp:treatment-sec sec-type="Taxonomic notes" id="SECID0EBKDI"><title>Taxonomic notes.</title><p>Both <italic><tp:taxon-name><tp:taxon-name-part taxon-name-part-type="genus" reg="Catascopus">C.</tp:taxon-name-part></tp:taxon-name></italic> (<italic><tp:taxon-name><tp:taxon-name-part taxon-name-part-type="subgenus" reg="Catascopus">C.</tp:taxon-name-part></tp:taxon-name></italic>) <italic><tp:taxon-name><tp:taxon-name-part taxon-name-part-type="genus" reg="Catascopus"/><tp:taxon-name-part taxon-name-part-type="species" reg="mirabilis">mirabilis</tp:taxon-name-part></tp:taxon-name></italic> and <italic><tp:taxon-name><tp:taxon-name-part taxon-name-part-type="genus" reg="Catascopus">C.</tp:taxon-name-part></tp:taxon-name></italic> (<italic><tp:taxon-name><tp:taxon-name-part taxon-name-part-type="subgenus" reg="Catascopus">C.</tp:taxon-name-part></tp:taxon-name></italic>) <italic><tp:taxon-name><tp:taxon-name-part taxon-name-part-type="genus" reg="Catascopus"/><tp:taxon-name-part taxon-name-part-type="species" reg="horni">horni</tp:taxon-name-part></tp:taxon-name></italic> were recorded from Taiwan (Taiwan being the type locality of <italic><tp:taxon-name><tp:taxon-name-part taxon-name-part-type="genus" reg="Catascopus">C.</tp:taxon-name-part></tp:taxon-name></italic> (<italic><tp:taxon-name><tp:taxon-name-part taxon-name-part-type="subgenus" reg="Catascopus">C.</tp:taxon-name-part></tp:taxon-name></italic>) <italic><tp:taxon-name><tp:taxon-name-part taxon-name-part-type="genus" reg="Catascopus"/><tp:taxon-name-part taxon-name-part-type="species" reg="horni">horni</tp:taxon-name-part></tp:taxon-name></italic> Jedlička). From the images and illustrations, it appeared that two species were superficially very similar so it is possible that they might be conspecific. All of the major collections in Taiwan were examined, and most known Taiwanese material was borrowed. Fresh material was collected from the wild. The holotype of <italic><tp:taxon-name><tp:taxon-name-part taxon-name-part-type="genus" reg="Catascopus">C.</tp:taxon-name-part></tp:taxon-name></italic> (<italic><tp:taxon-name><tp:taxon-name-part taxon-name-part-type="subgenus" reg="Catascopus">C.</tp:taxon-name-part></tp:taxon-name></italic>) <italic><tp:taxon-name><tp:taxon-name-part taxon-name-part-type="genus" reg="Catascopus"/><tp:taxon-name-part taxon-name-part-type="species" reg="horni">horni</tp:taxon-name-part></tp:taxon-name></italic> and three paratypes of <italic><tp:taxon-name><tp:taxon-name-part taxon-name-part-type="genus" reg="Catascopus">C.</tp:taxon-name-part></tp:taxon-name></italic> (<italic><tp:taxon-name><tp:taxon-name-part taxon-name-part-type="subgenus" reg="Catascopus">C.</tp:taxon-name-part></tp:taxon-name></italic>) <italic><tp:taxon-name><tp:taxon-name-part taxon-name-part-type="genus" reg="Catascopus"/><tp:taxon-name-part taxon-name-part-type="species" reg="mirabilis">mirabilis</tp:taxon-name-part></tp:taxon-name></italic> are deposited <named-content xmlns:xlink="http://www.w3.org/1999/xlink" content-type="dwc:institutional_code" xlink:type="simple">SDEI</named-content>, Germany where, upon examination, it was clear that the species could be distinguished from one another but that it was more of a total collection of subtleties than any one obvious external character that set them apart. <italic><tp:taxon-name><tp:taxon-name-part taxon-name-part-type="genus" reg="Catascopus">Catascopus</tp:taxon-name-part></tp:taxon-name></italic> (<italic><tp:taxon-name><tp:taxon-name-part taxon-name-part-type="subgenus" reg="Catascopus">C.</tp:taxon-name-part></tp:taxon-name></italic>) <italic><tp:taxon-name><tp:taxon-name-part taxon-name-part-type="genus" reg="Catascopus"/><tp:taxon-name-part taxon-name-part-type="species" reg="mirabilis">mirabilis</tp:taxon-name-part></tp:taxon-name></italic> differs from <italic><tp:taxon-name><tp:taxon-name-part taxon-name-part-type="genus" reg="Catascopus">C.</tp:taxon-name-part></tp:taxon-name></italic> (<italic><tp:taxon-name><tp:taxon-name-part taxon-name-part-type="subgenus" reg="Catascopus">C.</tp:taxon-name-part></tp:taxon-name></italic>) <italic><tp:taxon-name><tp:taxon-name-part taxon-name-part-type="genus" reg="Catascopus"/><tp:taxon-name-part taxon-name-part-type="species" reg="horni">horni</tp:taxon-name-part></tp:taxon-name></italic> in that it has slightly larger eyes, a slightly more cupreous sheen, apical and basal angles of pronotum that are that are slightly more lobed and explanate, elytral microsculpture that is more granulate and raised, giving a duller appearance, and broken striae (primarily 3, 5, 7) that are somewhat more raised. All of these characters are slightly variable and difficult to define so it became clear that without a lot of material to compare, confusing these two species would be easy. After going through the material however, a few good characters were consistent and allowed for discrimination of species. <italic><tp:taxon-name><tp:taxon-name-part taxon-name-part-type="genus" reg="Catascopus">C.</tp:taxon-name-part></tp:taxon-name></italic> (<italic><tp:taxon-name><tp:taxon-name-part taxon-name-part-type="subgenus" reg="Catascopus">C.</tp:taxon-name-part></tp:taxon-name></italic>) <italic><tp:taxon-name><tp:taxon-name-part taxon-name-part-type="genus" reg="Catascopus"/><tp:taxon-name-part taxon-name-part-type="species" reg="mirabilis">mirabilis</tp:taxon-name-part></tp:taxon-name></italic> has females with the ventral surface of the fore-femur with a dense field of yellow setae (more than 20), while <italic><tp:taxon-name><tp:taxon-name-part taxon-name-part-type="genus" reg="Catascopus">C.</tp:taxon-name-part></tp:taxon-name></italic> (<italic><tp:taxon-name><tp:taxon-name-part taxon-name-part-type="subgenus" reg="Catascopus">C.</tp:taxon-name-part></tp:taxon-name></italic>) <italic><tp:taxon-name><tp:taxon-name-part taxon-name-part-type="genus" reg="Catascopus"/><tp:taxon-name-part taxon-name-part-type="species" reg="horni">horni</tp:taxon-name-part></tp:taxon-name></italic> only has a field of ~twelve setae. Females of <italic><tp:taxon-name><tp:taxon-name-part taxon-name-part-type="genus" reg="Catascopus">C.</tp:taxon-name-part></tp:taxon-name></italic> (<italic><tp:taxon-name><tp:taxon-name-part taxon-name-part-type="subgenus" reg="Catascopus">C.</tp:taxon-name-part></tp:taxon-name></italic>) <italic><tp:taxon-name><tp:taxon-name-part taxon-name-part-type="genus" reg="Catascopus"/><tp:taxon-name-part taxon-name-part-type="species" reg="mirabilis">mirabilis</tp:taxon-name-part></tp:taxon-name></italic> also have a genitalic character, the bursa copulatrix sclerite (bsc, Fig. <xref ref-type="fig" rid="F33">33C</xref>), that makes them easily distinguishable from <italic><tp:taxon-name><tp:taxon-name-part taxon-name-part-type="genus" reg="Catascopus">C.</tp:taxon-name-part></tp:taxon-name></italic> (<italic><tp:taxon-name><tp:taxon-name-part taxon-name-part-type="subgenus" reg="Catascopus">C.</tp:taxon-name-part></tp:taxon-name></italic>) <italic><tp:taxon-name><tp:taxon-name-part taxon-name-part-type="genus" reg="Catascopus"/><tp:taxon-name-part taxon-name-part-type="species" reg="horni">horni</tp:taxon-name-part></tp:taxon-name></italic>. After dissecting the available material including the specimens that were examined and thought to be <italic><tp:taxon-name><tp:taxon-name-part taxon-name-part-type="genus" reg="Catascopus">C.</tp:taxon-name-part></tp:taxon-name></italic> (<italic><tp:taxon-name><tp:taxon-name-part taxon-name-part-type="subgenus" reg="Catascopus">C.</tp:taxon-name-part></tp:taxon-name></italic>) <italic><tp:taxon-name><tp:taxon-name-part taxon-name-part-type="genus" reg="Catascopus"/><tp:taxon-name-part taxon-name-part-type="species" reg="mirabilis">mirabilis</tp:taxon-name-part></tp:taxon-name></italic> by both <xref ref-type="bibr" rid="B69">Jedlička (1963)</xref> and <xref ref-type="bibr" rid="B53">Habu (1967)</xref>, it seems apparent that <italic><tp:taxon-name><tp:taxon-name-part taxon-name-part-type="genus" reg="Catascopus">C.</tp:taxon-name-part></tp:taxon-name></italic> (<italic><tp:taxon-name><tp:taxon-name-part taxon-name-part-type="subgenus" reg="Catascopus">C.</tp:taxon-name-part></tp:taxon-name></italic>) <italic><tp:taxon-name><tp:taxon-name-part taxon-name-part-type="genus" reg="Catascopus"/><tp:taxon-name-part taxon-name-part-type="species" reg="horni">horni</tp:taxon-name-part></tp:taxon-name></italic> is restricted to Taiwan while <italic><tp:taxon-name><tp:taxon-name-part taxon-name-part-type="genus" reg="Catascopus">C.</tp:taxon-name-part></tp:taxon-name></italic> (<italic><tp:taxon-name><tp:taxon-name-part taxon-name-part-type="subgenus" reg="Catascopus">C.</tp:taxon-name-part></tp:taxon-name></italic>) <italic><tp:taxon-name><tp:taxon-name-part taxon-name-part-type="genus" reg="Catascopus"/><tp:taxon-name-part taxon-name-part-type="species" reg="mirabilis">mirabilis</tp:taxon-name-part></tp:taxon-name></italic> is known from Vietnam, Laos and China. See also “Geographical distribution”.</p></tp:treatment-sec><tp:treatment-sec sec-type="diagnosis" id="SECID0ERVDI"><title>Diagnosis.</title><p>Specimens of this species are easily distinguished from other pericalines by the distinctly asymmetrical mandibles and metallic black dorsal coloration.</p></tp:treatment-sec><tp:treatment-sec sec-type="redescription" id="SECID0EWVDI"><title>Redescription.</title><p>OBL 15.5 – 19 mm. Length (n = seven males, ten females): head 1.24 – 1.56, pronotum, 2.76 – 3.44, elytra 8.25 – 10.50, metepisternum 2.08 – 2.68 mm; width: head 3.00 – 3.72, pronotum 2.92 – 3.76, elytra 5.00 – 5.83, metepisternum 1.08 – 1.20 mm.</p><p><italic>Body proportions</italic>. HW/HL 2.35 – 2.49; PWM/PL 1.07 – 1.16; EL/EW 1.65 – 1.83; ML/MW 1.93 – 2.31.</p><p><italic>Color</italic>. Fig. <xref ref-type="fig" rid="F30">30</xref>. Dorsum of head brunneo-piceous to piceous, with faintly metallic violaceous sheen; antennae with segments 1–4 rufo-piceous to piceous, segments 5–11 brunneous to rufo-piceous; palpi rufo-brunneous to rufo-piceous; clypeus and mentum rufo-piceous; pronotum piceous, with faintly metallic violaceous sheen; elytra piceous, with faintly metallic violaceous sheen; elytral epipleura piceous; thoracic sclerites rufo-piceous to piceous; abdominal sterna rufo-piceous medially, rufo-piceous to piceous at lateral margins; legs with trochanter and femora rufo-piceous, tibia rufo-piceous to piceous.</p><fig id="F30" position="float" orientation="portrait"><label>Figure 30.</label><caption><p>Dorsal habitus and color pattern of <tp:taxon-name><tp:taxon-name-part taxon-name-part-type="genus" reg="Catascopus">C.</tp:taxon-name-part> (<tp:taxon-name-part taxon-name-part-type="subgenus" reg="Catascopoides">Catascopoides</tp:taxon-name-part>) <tp:taxon-name-part taxon-name-part-type="species" reg="horni">horni</tp:taxon-name-part></tp:taxon-name> Jedlička (OBL 17.20 mm).</p></caption><graphic xmlns:xlink="http://www.w3.org/1999/xlink" xlink:href="zookeys-816-001-g030.jpg" position="float" orientation="portrait" xlink:type="simple" id="oo_256146.jpg"/></fig><!--PageBreak--><p><italic>Microsculpture</italic>. Dorsum of head with microsculpture not visible at 50× magnification; pronotum with transverse mesh pattern faintly visible at 50× magnification; elytra with shallow, transverse sculpticells on majority of disc, lower depressions of striae are nearly isodiametric, easily visible at 50× magnification; ventral surface of head, prosternum, proepipleuron, mesepisternum, and metepisternum with sculpticells forming a shallow transverse mesh.</p><p><italic>Macrosculpture</italic>. Dorsum of head with scattered punctures laterally in front of eye to mid-way between basal supraorbital setae and pronotum apex, punctures near base of head are deep and confluent, more separated and shallow towards apex; pronotum rugulose; elytra with 3–4 diagonal impressions on disc, impressions evenly spaced with first impression near lateroapical angle of elytral base to suture, joining suture ~1/3 from base, first and third impressions deeper than others; intervals carinate, intervals 3,5,7, more strongly carinate in basal half than others, intervals convex to flat where interrupted by diagonal impressions; intervals 7 and 8 distinctly carinate and rounded at apical 1/4, disrupting normal contour of elytra; striae punctate along length; ventrally: prosternum, prosternal process, mesosternum, mesocoxa, and mesosternal intercoxal process, metasternum, hind coxa and base of abdominal sternite 3 with scattered and deep punctation, often confluent and rugulose in appearance; metasternum with several lateral striations on either side of suture (comb-like in appearance); abdominal sterna with scattered, shallow punctures; fore femur of males with more than twenty deep punctures in basal half of ventral surface, females with less (eight to fifteen), not all bearing setae.</p><p><italic>Pilosity</italic>. Fig. <xref ref-type="fig" rid="F31">31</xref>. Dorsum of head, pronotum and disc of elytra with scattered micro-punctures; ventrally: prosternum, prosternal process, mesosternum, mesocoxa, and mesosternal intercoxal process and metasternum with moderate to long, blonde, setae associated with deep punctures; fore and mid femora of males with long, blonde setae associated with each puncture; fore and mid femora of females with several (fewer than males) blonde setae of various lengths in most punctures, some punctures without setae.</p><fig id="F31" position="float" orientation="portrait"><label>Figure 31.</label><caption><p>Digital image of the upper ventral surface and associated seta pattern of <tp:taxon-name><tp:taxon-name-part taxon-name-part-type="genus" reg="Catascopus">Catascopus</tp:taxon-name-part> (<tp:taxon-name-part taxon-name-part-type="subgenus" reg="Catascopoides">Catascopoides</tp:taxon-name-part>) <tp:taxon-name-part taxon-name-part-type="species" reg="horni">horni</tp:taxon-name-part></tp:taxon-name> Jedlička.</p></caption><graphic xmlns:xlink="http://www.w3.org/1999/xlink" xlink:href="zookeys-816-001-g031.jpg" position="float" orientation="portrait" xlink:type="simple" id="oo_256147.jpg"/></fig><p><italic>Fixed setae.</italic> Two pairs of supraorbital setae; clypeus with two lateral setae; labrum with six setae along apical margin; one pair of suborbital setae; pronotum with one seta at base of lateral margin; elytra with one seta at basal quarter of interval 3, one seta in interval 3 at mid-length, one seta in apical quarter of interval 3; 16–17 lateral (umbilical) setae in interval 9; two setae on each of abdominal sterna III to VI, two setae along apical margin of sternum VII in males, four setae along apical margin of sternum VII.</p><p><italic>Luster</italic>. Head capsule, pronotum and elytra moderately glossy to glossy; ventral thoracic sterna and abdominal sterna moderately glossy.</p><p><italic>Head</italic>. Fig. <xref ref-type="fig" rid="F23">23B</xref>. Mandible long and almost straight, obtuse tooth near apex of inside margin of each mandible, tooth of left mandible larger and situated lower than right, left mandible with additional tooth on inside cutting surface above mid-length of mandible; labrum unevenly bilobed, right lobe always longer that left; mentum with single broad tooth; eyes convex; palpi cylindrical, elongate.</p><!--PageBreak--><p><italic>Pronotum</italic>. Anterior transverse impression moderately deep; posterior transverse impression and median longitudinal impression deep; apical margin narrowly curved forming short, acute latero-apical lobes; lateral margins sinuate toward base; posterio-lateral margins almost right-angled.</p><p><italic>Elytra</italic>. Humeri broadly rounded; elytral margin shallowly impressed in basal 1/3; elytral apices each with one small lateral spine and two apical spines, outside apical spine always longer than inside apical spine.</p><p><italic>Hind wings</italic>. Macropterous.</p><p><italic>Legs</italic>. Tarsal claws smooth. Males with adhesive vestiture ventrally, two rows of squamo-setae on tarsomeres 1–3 of fore-leg.</p><!--PageBreak--><p><italic>Abdominal sterna.</italic> Abdominal sternum VII bilobed, with shallow notch apically.</p><p><italic>Male genitalia</italic>. Fig. <xref ref-type="fig" rid="F32">32A–D</xref>. Length 3.52 – 4.00 mm. Ostium left pleuropic. Phallus cylindrical, narrowest at base of shaft, expanded on left side from base towards median in ventral view, constricted again before apex; apical area distinctively long and narrow, apical curve visible in left and right view. Endophallus relatively long and distinctly curled left when viewed from left lateral aspect; sclerite near endophallus base, left side of ostium when viewed from left lateral aspect; one basal endophallic lobe near center of ostium opening; one meso-endophallic lobe on inside of the curled endophallus when viewed from left lateral aspect; two microtrichial fields present (see fig. 32A)</p><fig id="F32" position="float" orientation="portrait"><label>Figure 32.</label><caption><p>Digital images of male genitalia of <tp:taxon-name><tp:taxon-name-part taxon-name-part-type="genus" reg="Catascopus">C.</tp:taxon-name-part> (<tp:taxon-name-part taxon-name-part-type="subgenus" reg="Catascopoides">Catascopoides</tp:taxon-name-part>) <tp:taxon-name-part taxon-name-part-type="species" reg="horni">horni</tp:taxon-name-part></tp:taxon-name> Jedlička <bold>A</bold> left lateral aspect endophallus everted <bold>B</bold> right lateral aspect <bold>C</bold> ventral aspect <bold>D</bold> left lateral aspect. Legend: <bold>el</bold> endophallic lobe; <bold>mtf</bold> microtrichial field.</p></caption><graphic xmlns:xlink="http://www.w3.org/1999/xlink" xlink:href="zookeys-816-001-g032.jpg" position="float" orientation="portrait" xlink:type="simple" id="oo_256148.jpg"/></fig><!--PageBreak--><p><italic>Female genitalia</italic>. Figs <xref ref-type="fig" rid="F33">33A</xref>, <xref ref-type="fig" rid="F34">34D</xref>. Width 1.84 – 2.12 mm. Gonocoxite 2 (gc2) wide at base, narrowing sharply toward apex, highly curved; two lateral ensiform setae (les) and one dorsal ensiform seta (des) present (not visible from dorsal view). Sensory furrow, furrow pegs and associated nematiform setae not observed; Bursa copulatrix highly textured with many infoldings; large, distinctively shaped sclerite (bsc) (type 1) internally at base, between apex of lateral tergites (not visible from dorsal view), differing from the bursal sclerite of <italic><tp:taxon-name><tp:taxon-name-part taxon-name-part-type="genus" reg="Horniulus">Horniulus</tp:taxon-name-part><tp:taxon-name-part taxon-name-part-type="species" reg="andrewesi">andrewesi</tp:taxon-name-part></tp:taxon-name></italic> Jedlička (Fig. <xref ref-type="fig" rid="F94">94B</xref>) in that the sclerite appears to be inside the tissue of the dorsal surface of the bursa and not open to the interior cavity; one spermatheca (sp1) long and narrow; One spermathecal accessory gland (sg) long and narrow; spermathecal gland duct (sgd) very long and narrow, attachment site at base of spermatheca.</p><fig id="F33" position="float" orientation="portrait"><label>Figure 33.</label><caption><p>Line drawings comparing the bursal sclerite, ventral aspect of <bold>A</bold><tp:taxon-name><tp:taxon-name-part taxon-name-part-type="genus" reg="Catascopus">Catascopus</tp:taxon-name-part> (<tp:taxon-name-part taxon-name-part-type="subgenus" reg="Catascopoides">Catascopoides</tp:taxon-name-part>) <tp:taxon-name-part taxon-name-part-type="species" reg="horni">horni</tp:taxon-name-part></tp:taxon-name> Jedlička <bold>B</bold><italic><tp:taxon-name><tp:taxon-name-part taxon-name-part-type="genus" reg="Catascopus">Catascopus</tp:taxon-name-part></tp:taxon-name></italic> (<italic>s. str.</italic>) <italic><tp:taxon-name><tp:taxon-name-part taxon-name-part-type="genus" reg="Catascopus"/><tp:taxon-name-part taxon-name-part-type="species" reg="sauteri">sauteri</tp:taxon-name-part></tp:taxon-name></italic> Dupuis <bold>C</bold><italic><tp:taxon-name><tp:taxon-name-part taxon-name-part-type="genus" reg="Catascopus">C.</tp:taxon-name-part></tp:taxon-name></italic> (<italic><tp:taxon-name><tp:taxon-name-part taxon-name-part-type="subgenus" reg="Catascopoides">Catascopoides</tp:taxon-name-part></tp:taxon-name></italic>) <italic><tp:taxon-name><tp:taxon-name-part taxon-name-part-type="genus" reg="Catascopus"/><tp:taxon-name-part taxon-name-part-type="species" reg="mirabilis">mirabilis</tp:taxon-name-part></tp:taxon-name></italic> Bates (not present in Taiwan) Legend: <bold>bc</bold> bursa copulatrix; <bold>bsc</bold> bursal sclerite (type 1); <bold>lt</bold> lateral tergites.</p></caption><graphic xmlns:xlink="http://www.w3.org/1999/xlink" xlink:href="zookeys-816-001-g033.jpg" position="float" orientation="portrait" xlink:type="simple" id="oo_256149.jpg"/></fig><fig id="F34" position="float" orientation="portrait"><label>Figure 34.</label><caption><p>Line drawings of the female reproductive tract of species of the genus <italic><tp:taxon-name><tp:taxon-name-part taxon-name-part-type="genus" reg="Catascopus">Catascopus</tp:taxon-name-part></tp:taxon-name></italic> Kirby, known from Taiwan, ventral aspect. <bold>A</bold><italic><tp:taxon-name><tp:taxon-name-part taxon-name-part-type="genus" reg="Catascopus">C.</tp:taxon-name-part></tp:taxon-name></italic> (<italic>s. str.</italic>) <italic><tp:taxon-name><tp:taxon-name-part taxon-name-part-type="genus" reg="Catascopus"/><tp:taxon-name-part taxon-name-part-type="species" reg="ignicinctus">ignicinctus</tp:taxon-name-part></tp:taxon-name></italic> Bates <bold>B</bold><italic><tp:taxon-name><tp:taxon-name-part taxon-name-part-type="genus" reg="Catascopus">C.</tp:taxon-name-part></tp:taxon-name></italic> (<italic>s. str.</italic>) <italic><tp:taxon-name><tp:taxon-name-part taxon-name-part-type="genus" reg="Catascopus"/><tp:taxon-name-part taxon-name-part-type="species" reg="sauteri">sauteri</tp:taxon-name-part></tp:taxon-name></italic> Dupuis <bold>C</bold><italic><tp:taxon-name><tp:taxon-name-part taxon-name-part-type="genus" reg="Catascopus">C.</tp:taxon-name-part></tp:taxon-name></italic> (<italic>s. str.</italic>) <italic><tp:taxon-name><tp:taxon-name-part taxon-name-part-type="genus" reg="Catascopus"/><tp:taxon-name-part taxon-name-part-type="species" reg="viridiorchis">viridiorchis</tp:taxon-name-part></tp:taxon-name></italic> sp. n. <bold>D</bold><tp:taxon-name><tp:taxon-name-part taxon-name-part-type="genus" reg="Catascopus">C.</tp:taxon-name-part> (<tp:taxon-name-part taxon-name-part-type="subgenus" reg="Catascopoides">Catascopoides</tp:taxon-name-part>) <tp:taxon-name-part taxon-name-part-type="species" reg="horni">horni</tp:taxon-name-part></tp:taxon-name> Jedlička. Legend: <bold>bc</bold> bursa copulatrix; <bold>bsc</bold> bursal sclerite; <bold>co</bold> common oviduct; <bold>des</bold> dorsal ensiform setae; <bold>div</bold> diverticulum; <bold>gc1</bold> gonocoxite 1; <bold>gc2</bold> gonocoxite 2; <bold>les</bold> lateral ensiform setae; <bold>lt</bold> lateral tergite; <bold>sg</bold> spermathecal gland; <bold>sgd</bold> spermathecal gland duct; <bold>sp1</bold> spermatheca 1. Scale bars: 1 mm.</p></caption><graphic xmlns:xlink="http://www.w3.org/1999/xlink" xlink:href="zookeys-816-001-g034.jpg" position="float" orientation="portrait" xlink:type="simple" id="oo_256150.jpg"/></fig></tp:treatment-sec><tp:treatment-sec sec-type="habitat" id="SECID0EVCAK"><title>Habitat, habits, and seasonal occurrence.</title><p>The known elevational range of <italic><tp:taxon-name><tp:taxon-name-part taxon-name-part-type="genus" reg="Catascopus">C.</tp:taxon-name-part><tp:taxon-name-part taxon-name-part-type="species" reg="horni">horni</tp:taxon-name-part></tp:taxon-name></italic> is from 300 to 2000 meters. Only two specimens have been collected below 1000 meters altitude, with most specimens being collected from 1500 to 2000 meters. Adults of this species are found in mixed primary and secondary forest of montane areas. Adults are crepuscular or nocturnal with most activity observed on trunks of fallen or dying trees at night. Specimens have been collected from March to December but are most commonly collected from March to June. Methods of collecting include u.v. light, sugar baits painted on tree trunks (have not been observed at actual bait, only near), hand collecting and malaise trap. The only confirmed tree species from which <italic><tp:taxon-name><tp:taxon-name-part taxon-name-part-type="genus" reg="Catascopus">C.</tp:taxon-name-part></tp:taxon-name></italic> (<italic><tp:taxon-name><tp:taxon-name-part taxon-name-part-type="subgenus" reg="Catascopus">C.</tp:taxon-name-part></tp:taxon-name></italic>) <italic><tp:taxon-name><tp:taxon-name-part taxon-name-part-type="genus" reg="Catascopus"/><tp:taxon-name-part taxon-name-part-type="species" reg="horni">horni</tp:taxon-name-part></tp:taxon-name></italic> has been collected is <italic><tp:taxon-name><tp:taxon-name-part taxon-name-part-type="genus" reg="Pinus">Pinus</tp:taxon-name-part><tp:taxon-name-part taxon-name-part-type="species" reg="morrisonicola">morrisonicola</tp:taxon-name-part></tp:taxon-name></italic> Hayata. Adults are very fast runners and when they are lit at night, they will quickly run to the dark side of the tree.</p></tp:treatment-sec><tp:treatment-sec sec-type="distribution" id="SECID0EHEAK"><title>Geographical distribution.</title><p><italic><tp:taxon-name><tp:taxon-name-part taxon-name-part-type="genus" reg="Catascopus">Catascopus</tp:taxon-name-part><tp:taxon-name-part taxon-name-part-type="species" reg="horni">horni</tp:taxon-name-part></tp:taxon-name></italic> is known only from Taiwan. See Figure <xref ref-type="fig" rid="F35">35</xref>.</p><fig id="F35" position="float" orientation="portrait"><label>Figure 35.</label><caption><p>Map showing known localities for species of the genus <tp:taxon-name><tp:taxon-name-part taxon-name-part-type="genus" reg="Catascopus">Catascopus</tp:taxon-name-part><tp:taxon-name-part taxon-name-part-type="authority">Kirby</tp:taxon-name-part></tp:taxon-name> and subgenus <tp:taxon-name><tp:taxon-name-part taxon-name-part-type="subgenus" reg="Catascopoides">Catascopoides</tp:taxon-name-part></tp:taxon-name> Habu, in Taiwan.</p></caption><graphic xmlns:xlink="http://www.w3.org/1999/xlink" xlink:href="zookeys-816-001-g035.jpg" position="float" orientation="portrait" xlink:type="simple" id="oo_256151.jpg"/></fig><!--PageBreak--><!--PageBreak--></tp:treatment-sec><tp:treatment-sec><!--Section generated to contain objects referenced in tp:taxon-treatment.--><fig id="F23" position="float" orientation="portrait"><label>Figure 23.</label><caption><p>Line drawings comparing mandible form of <bold>A</bold><italic><tp:taxon-name><tp:taxon-name-part taxon-name-part-type="genus" reg="Catascopus">Catascopus</tp:taxon-name-part></tp:taxon-name></italic> (<italic>s. str.</italic>) <italic><tp:taxon-name><tp:taxon-name-part taxon-name-part-type="genus" reg="Catascopus"/><tp:taxon-name-part taxon-name-part-type="species" reg="asaharti">asaharti</tp:taxon-name-part></tp:taxon-name></italic> sp. n. <bold>B</bold><tp:taxon-name><tp:taxon-name-part taxon-name-part-type="genus" reg="Catascopus">Catascopus</tp:taxon-name-part> (<tp:taxon-name-part taxon-name-part-type="subgenus" reg="Catascopoides">Catascopoides</tp:taxon-name-part>) <tp:taxon-name-part taxon-name-part-type="species" reg="horni">horni</tp:taxon-name-part></tp:taxon-name> Jedlička. Legend: <bold>lbr</bold> labrum; <bold>mnd</bold> mandible. Scale bars: 0.5 mm.</p></caption><graphic xmlns:xlink="http://www.w3.org/1999/xlink" xlink:href="zookeys-816-001-g023.jpg" position="float" orientation="portrait" xlink:type="simple" id="oo_256139.jpg"/></fig><fig id="F94" position="float" orientation="portrait"><label>Figure 94.</label><caption><p>Line drawings of the female reproductive tract, ventral aspect, of <bold>A</bold><italic><tp:taxon-name><tp:taxon-name-part taxon-name-part-type="genus" reg="Holcoderus">Holcoderus</tp:taxon-name-part><tp:taxon-name-part taxon-name-part-type="species" reg="formosanus">formosanus</tp:taxon-name-part></tp:taxon-name></italic> Jedlička <bold>B</bold><italic><tp:taxon-name><tp:taxon-name-part taxon-name-part-type="genus" reg="Horniulus">Horniulus</tp:taxon-name-part><tp:taxon-name-part taxon-name-part-type="species" reg="andrewesi">andrewesi</tp:taxon-name-part></tp:taxon-name></italic> Jedlička <bold>C</bold><italic><tp:taxon-name><tp:taxon-name-part taxon-name-part-type="genus" reg="Lioptera">Lioptera</tp:taxon-name-part><tp:taxon-name-part taxon-name-part-type="species" reg="erotyloides">erotyloides</tp:taxon-name-part></tp:taxon-name></italic> Bates <bold>D</bold><italic><tp:taxon-name><tp:taxon-name-part taxon-name-part-type="genus" reg="Miscelus">Miscelus</tp:taxon-name-part><tp:taxon-name-part taxon-name-part-type="species" reg="javanus">javanus</tp:taxon-name-part></tp:taxon-name></italic> Klug. Legend: <bold>bc</bold> bursa copulatrix; <bold>bsc</bold> bursal sclerite; <bold>co</bold> common oviduct; <bold>des</bold> dorsal ensiform setae; <bold>div</bold> diverticulum <bold>gc1</bold> gonocoxite 1; <bold>gc2</bold> gonocoxite 2; <bold>les</bold> lateral ensiform setae; <bold>lt</bold> lateral tergite; <bold>sg</bold> spermathecal gland; <bold>sgd</bold> spermathecal gland duct; <bold>sp1</bold> spermatheca 1. Scale bars: 0.5 mm.</p></caption><graphic xmlns:xlink="http://www.w3.org/1999/xlink" xlink:href="zookeys-816-001-g094.jpg" position="float" orientation="portrait" xlink:type="simple" id="oo_256211.jpg"/></fig></tp:treatment-sec><ref-list><ref id="B69"><mixed-citation xmlns:xlink="http://www.w3.org/1999/xlink" xlink:type="simple"><person-group><name name-style="western"><surname>Jedlička</surname><given-names>A</given-names></name></person-group> (<year>1963</year>) <article-title>Monographie der Truncatipennen aus Ostasien. <tp:taxon-name><tp:taxon-name-part taxon-name-part-type="subfamily">Lebiinae</tp:taxon-name-part></tp:taxon-name>- <tp:taxon-name>Odacanthinae</tp:taxon-name>-<tp:taxon-name>Brachyninae</tp:taxon-name> (<tp:taxon-name><tp:taxon-name-part taxon-name-part-type="order">Coleoptera</tp:taxon-name-part></tp:taxon-name>, <tp:taxon-name><tp:taxon-name-part taxon-name-part-type="family">Carabidae</tp:taxon-name-part></tp:taxon-name>). Entomologische Abhandlungen und Berichte aus dem Staatlichen Museum fur Tierkunde in Dresden, Bd.</article-title><volume>28</volume>(<issue>7</issue>): <fpage>269</fpage>–<lpage>579</lpage>.</mixed-citation></ref><ref id="B104"><mixed-citation xmlns:xlink="http://www.w3.org/1999/xlink" xlink:type="simple"><person-group><name name-style="western"><surname>Straneo</surname><given-names>SL</given-names></name></person-group> (<year>1994</year>) <article-title>Sulle species Orientali del genere <italic><tp:taxon-name><tp:taxon-name-part taxon-name-part-type="genus">Catascopus</tp:taxon-name-part></tp:taxon-name></italic> Kirby, 1825 (<tp:taxon-name><tp:taxon-name-part taxon-name-part-type="order">Coleoptera</tp:taxon-name-part></tp:taxon-name>: <tp:taxon-name><tp:taxon-name-part taxon-name-part-type="family">Carabidae</tp:taxon-name-part></tp:taxon-name>).</article-title><source>Elytron</source><volume>8</volume>: <fpage>141</fpage>–<lpage>172</lpage>.</mixed-citation></ref><ref id="B79"><mixed-citation xmlns:xlink="http://www.w3.org/1999/xlink" xlink:type="simple"><person-group><name name-style="western"><surname>Lorenz</surname><given-names>W</given-names></name></person-group> (<year>2005</year>) <source>Systematic List of Extant Ground Beetles of the World. (<tp:taxon-name><tp:taxon-name-part taxon-name-part-type="class">Insecta</tp:taxon-name-part></tp:taxon-name>, <tp:taxon-name><tp:taxon-name-part taxon-name-part-type="order">Coleoptera</tp:taxon-name-part></tp:taxon-name>, <tp:taxon-name><tp:taxon-name-part taxon-name-part-type="suborder">Adephaga</tp:taxon-name-part></tp:taxon-name>: <tp:taxon-name><tp:taxon-name-part taxon-name-part-type="family">Trachypachidae</tp:taxon-name-part></tp:taxon-name> &amp; <tp:taxon-name><tp:taxon-name-part taxon-name-part-type="family">Carabidae</tp:taxon-name-part></tp:taxon-name> incl.</source><publisher-name>Paussinae</publisher-name>, <publisher-loc>Cicindelinae, Rhysodinae). Second ed. Germany</publisher-loc>, <size units="page">530 pp</size>.</mixed-citation></ref><ref id="B53"><mixed-citation xmlns:xlink="http://www.w3.org/1999/xlink" xlink:type="simple"><person-group><name name-style="western"><surname>Habu</surname><given-names>A</given-names></name></person-group> (<year>1967</year>) <source><tp:taxon-name><tp:taxon-name-part taxon-name-part-type="family">Carabidae</tp:taxon-name-part></tp:taxon-name>. Truncatipennes group. (<tp:taxon-name><tp:taxon-name-part taxon-name-part-type="class">Insecta</tp:taxon-name-part></tp:taxon-name>: <tp:taxon-name><tp:taxon-name-part taxon-name-part-type="order">Coleoptera</tp:taxon-name-part></tp:taxon-name>). Fauna Japonica.</source><publisher-name>Tokyo Electrical Engineering College Press</publisher-name>, <publisher-loc>Tokyo</publisher-loc>, <size units="page">338 pp</size>. [27 pls]</mixed-citation></ref></ref-list></tp:taxon-treatment>
