# Supplementary material for: A taxonomic review of the pericaline ground-beetles in Taiwan, with descriptions of new species (Coleoptera, Carabidae, Lebiini)
Source: Zookeys. 2019 Jan 14;(816):1–164. doi: 10.3897/zookeys.816.29738 (PMC6341056; doi:10.3897/zookeys.816.29738)
Supplement: XML Treatment for Coptoderina [file zookeys.816.29738-treatment18.xml]

<!DOCTYPE tp:taxon-treatment
  PUBLIC "-//TaxonX//DTD Taxonomic Treatment Publishing DTD v0 20100105//EN" "tax-treatment-NSO.dtd">
<tp:taxon-treatment xmlns:tp="http://www.plazi.org/taxpub"><tp:treatment-meta><kwd-group><label>Taxon classification</label><kwd><named-content xmlns:xlink="http://www.w3.org/1999/xlink" content-type="kingdom">Animalia</named-content></kwd><kwd><named-content xmlns:xlink="http://www.w3.org/1999/xlink" content-type="order">Coleoptera</named-content></kwd><kwd><named-content xmlns:xlink="http://www.w3.org/1999/xlink" content-type="family">Carabidae</named-content></kwd></kwd-group><mixed-citation publication-type="journal"><person-group><name><surname>Hunting</surname><given-names>Wesley</given-names></name><name><surname>Yang</surname><given-names>Man-Miao</given-names></name></person-group><article-title>A taxonomic review of the pericaline ground-beetles in Taiwan, with descriptions of new species (<tp:taxon-name><tp:taxon-name-part taxon-name-part-type="order">Coleoptera</tp:taxon-name-part></tp:taxon-name>, <tp:taxon-name><tp:taxon-name-part taxon-name-part-type="family">Carabidae</tp:taxon-name-part></tp:taxon-name>, <tp:taxon-name><tp:taxon-name-part taxon-name-part-type="tribe">Lebiini</tp:taxon-name-part></tp:taxon-name>)</article-title><source>Zookeys</source><day>14</day><month>1</month><year>2019</year><volume>2019</volume><issue>816</issue><fpage>1</fpage><lpage>164</lpage><pub-id pub-id-type="doi">10.3897/zookeys.816.29738</pub-id></mixed-citation></tp:treatment-meta><tp:nomenclature><label>Subgenus</label><tp:taxon-name>
                          <tp:taxon-name-part taxon-name-part-type="genus" reg="Coptodera"/>
                          <tp:taxon-name-part taxon-name-part-type="subgenus" reg="Coptoderina">Coptoderina</tp:taxon-name-part>
                        </tp:taxon-name><tp:taxon-authority>Jeannel</tp:taxon-authority><tp:nomenclature-citation-list><tp:nomenclature-citation><tp:taxon-name>
                              <tp:taxon-name-part taxon-name-part-type="genus" reg="Coptoderina">Coptoderina</tp:taxon-name-part>
                            </tp:taxon-name><comment>Jeannel, 1949: 1924; <xref ref-type="bibr" rid="B88">Nakane and Ohkura 1956</xref>: 45; <xref ref-type="bibr" rid="B49">Habu 1957</xref>: 114; <xref ref-type="bibr" rid="B98">Shibata 1964</xref>: 40; <xref ref-type="bibr" rid="B21">Ball 1975</xref>: 177; <xref ref-type="bibr" rid="B79">Lorenz 2005</xref>: 457; <xref ref-type="bibr" rid="B13">Baehr 2005</xref>: 33; <xref ref-type="bibr" rid="B15">2007</xref>: 175; <xref ref-type="bibr" rid="B20">2014</xref>: 249; <xref ref-type="bibr" rid="B89">Park et al. 2011</xref>: 103; <xref ref-type="bibr" rid="B45">Gamboa and Ortuno 2015</xref>: 593.</comment></tp:nomenclature-citation></tp:nomenclature-citation-list></tp:nomenclature><tp:treatment-sec sec-type="type species" id="SECID0ERKAK"><title>Type species.</title><p><italic><tp:taxon-name><tp:taxon-name-part taxon-name-part-type="genus" reg="Catascopus">Catascopus</tp:taxon-name-part><tp:taxon-name-part taxon-name-part-type="species" reg="equestris">equestris</tp:taxon-name-part></tp:taxon-name></italic> Boheman, 1848.</p></tp:treatment-sec><tp:treatment-sec sec-type="type locality" id="SECID0ECLAK"><title>Type locality.</title><p>South Africa.</p></tp:treatment-sec><tp:treatment-sec sec-type="Recognition of Taiwanese species of Coptoderina" id="SECID0EHLAK"><title>Recognition of Taiwanese species of <italic><tp:taxon-name><tp:taxon-name-part taxon-name-part-type="genus" reg="Coptoderina">Coptoderina</tp:taxon-name-part></tp:taxon-name></italic></title></tp:treatment-sec><tp:treatment-sec sec-type="" id="SECID0ESLAK"><title>.</title><p><italic>Color.</italic> Various.</p><p><italic>Fixed setae.</italic> Two pairs of supraorbital setae; clypeus with two lateral setae; labrum with six setae along apical margin; one pair of suborbital setae; pronotum with two pairs of setae set in raised punctures, one at base of lateral margin and one on lateral margin at pronotum max width; 17 lateral (umbilical) setae in interval 9; ventrally, two setae on each of abdominal sterna III to VI, four setae along apical margin of sternum VII.</p><p><italic>Head</italic>. Mentum with no tooth; eyes large, convex; palpi cylindrical, elongate, and setose.</p><p><italic>Elytra</italic>. Humeri broadly rounded; lateral margin explanate, slightly more so in basal 1/3.</p><p><italic>Hind wings</italic>. Macropterous.</p><p><italic>Legs</italic>. Tarsal claws denticulate, three to four denticles per claw, males with adhesive vestiture ventrally, two rows of squamo-setae on tarsomeres 1–3 of fore-leg.</p><p><italic>Female genitalia</italic>. Gonocoxite 2 (gc2) long, narrow, slightly curved; three lateral ensiform setae (les) and one dorsal ensiform seta (des) present. Sensory furrow, furrow pegs and associated nematiform setae not observed.</p></tp:treatment-sec><tp:treatment-sec sec-type="Taxonomic notes" id="SECID0ESMAK"><title>Taxonomic notes.</title><p>All species from the Oriental Region belong to the subgenus <tp:taxon-name><tp:taxon-name-part taxon-name-part-type="genus" reg="Coptodera"/><tp:taxon-name-part taxon-name-part-type="subgenus" reg="Coptoderina">Coptoderina</tp:taxon-name-part></tp:taxon-name> Jeannel, 1949. They are distinguished by the median lobe of males with ostium catopic.</p></tp:treatment-sec><ref-list><ref id="B88"><mixed-citation xmlns:xlink="http://www.w3.org/1999/xlink" xlink:type="simple"><person-group><name name-style="western"><surname>Nakane</surname><given-names>T</given-names></name><name name-style="western"><surname>Ohkura</surname><given-names>M</given-names></name></person-group> (<year>1956</year>) <article-title>On the species of the genus <italic><tp:taxon-name><tp:taxon-name-part taxon-name-part-type="genus">Coptoderina</tp:taxon-name-part></tp:taxon-name></italic> in Japan and Formosa (<tp:taxon-name><tp:taxon-name-part taxon-name-part-type="order">Coleoptera</tp:taxon-name-part></tp:taxon-name>, <tp:taxon-name><tp:taxon-name-part taxon-name-part-type="superfamily">Caraboidea</tp:taxon-name-part></tp:taxon-name>, <tp:taxon-name>Coptoderinae</tp:taxon-name>).</article-title><source>The Entomological review of Japan</source><volume>7</volume>: <fpage>45</fpage>–<lpage>50</lpage>.</mixed-citation></ref><ref id="B49"><mixed-citation xmlns:xlink="http://www.w3.org/1999/xlink" xlink:type="simple"><person-group><name name-style="western"><surname>Habu</surname><given-names>A</given-names></name></person-group> (<year>1957</year>) <article-title>A new species of <italic><tp:taxon-name><tp:taxon-name-part taxon-name-part-type="genus">Coptodera</tp:taxon-name-part></tp:taxon-name></italic> from Japan (<tp:taxon-name><tp:taxon-name-part taxon-name-part-type="order">Coleoptera</tp:taxon-name-part></tp:taxon-name>, <tp:taxon-name><tp:taxon-name-part taxon-name-part-type="family">Carabidae</tp:taxon-name-part></tp:taxon-name>).</article-title><source>Kontyu</source><volume>25</volume>(<issue>3</issue>): <fpage>114</fpage>–<lpage>117</lpage>.</mixed-citation></ref><ref id="B98"><mixed-citation xmlns:xlink="http://www.w3.org/1999/xlink" xlink:type="simple"><person-group><name name-style="western"><surname>Shibata</surname><given-names>T</given-names></name></person-group> (<year>1964</year>) <article-title>Notes on the Carabid-beetles of Japan. I. (<tp:taxon-name><tp:taxon-name-part taxon-name-part-type="order">Coleoptera</tp:taxon-name-part></tp:taxon-name>).</article-title><source>The Entomological Review of Japan</source><volume>17</volume>(<issue>2</issue>): <fpage>39</fpage>–<lpage>47</lpage>.</mixed-citation></ref><ref id="B21"><mixed-citation xmlns:xlink="http://www.w3.org/1999/xlink" xlink:type="simple"><person-group><name name-style="western"><surname>Ball</surname><given-names>GE</given-names></name></person-group> (<year>1975</year>) <article-title>Pericaline <tp:taxon-name><tp:taxon-name-part taxon-name-part-type="tribe">Lebiini</tp:taxon-name-part></tp:taxon-name>: notes on classification, a synopsis of the New World genera, and a revision of the genus <italic><tp:taxon-name><tp:taxon-name-part taxon-name-part-type="genus">Phloeoxena</tp:taxon-name-part></tp:taxon-name></italic> Chaudoir (<tp:taxon-name><tp:taxon-name-part taxon-name-part-type="order">Coleoptera</tp:taxon-name-part></tp:taxon-name>: <tp:taxon-name><tp:taxon-name-part taxon-name-part-type="family">Carabidae</tp:taxon-name-part></tp:taxon-name>).</article-title><source>Quaestiones Entomologicae</source><volume>11</volume>: <fpage>143</fpage>–<lpage>242</lpage>.</mixed-citation></ref><ref id="B79"><mixed-citation xmlns:xlink="http://www.w3.org/1999/xlink" xlink:type="simple"><person-group><name name-style="western"><surname>Lorenz</surname><given-names>W</given-names></name></person-group> (<year>2005</year>) <source>Systematic List of Extant Ground Beetles of the World. (<tp:taxon-name><tp:taxon-name-part taxon-name-part-type="class">Insecta</tp:taxon-name-part></tp:taxon-name>, <tp:taxon-name><tp:taxon-name-part taxon-name-part-type="order">Coleoptera</tp:taxon-name-part></tp:taxon-name>, <tp:taxon-name><tp:taxon-name-part taxon-name-part-type="suborder">Adephaga</tp:taxon-name-part></tp:taxon-name>: <tp:taxon-name><tp:taxon-name-part taxon-name-part-type="family">Trachypachidae</tp:taxon-name-part></tp:taxon-name> &amp; <tp:taxon-name><tp:taxon-name-part taxon-name-part-type="family">Carabidae</tp:taxon-name-part></tp:taxon-name> incl.</source><publisher-name>Paussinae</publisher-name>, <publisher-loc>Cicindelinae, Rhysodinae). Second ed. Germany</publisher-loc>, <size units="page">530 pp</size>.</mixed-citation></ref><ref id="B13"><mixed-citation xmlns:xlink="http://www.w3.org/1999/xlink" xlink:type="simple"><person-group><name name-style="western"><surname>Baehr</surname><given-names>M</given-names></name></person-group> (<year>2005</year>) <article-title>A new subspecies of <italic><tp:taxon-name><tp:taxon-name-part taxon-name-part-type="genus">Coptodera</tp:taxon-name-part><tp:taxon-name-part taxon-name-part-type="species">papuella</tp:taxon-name-part></tp:taxon-name></italic> Darlington from New Britain (<tp:taxon-name><tp:taxon-name-part taxon-name-part-type="class">Insecta</tp:taxon-name-part></tp:taxon-name>, <tp:taxon-name><tp:taxon-name-part taxon-name-part-type="order">Coleoptera</tp:taxon-name-part></tp:taxon-name>, <tp:taxon-name><tp:taxon-name-part taxon-name-part-type="family">Carabidae</tp:taxon-name-part></tp:taxon-name>, <tp:taxon-name><tp:taxon-name-part taxon-name-part-type="subfamily">Lebiinae</tp:taxon-name-part></tp:taxon-name>).</article-title><source>Spixiana</source><volume>28</volume>(<issue>1</issue>): <fpage>33</fpage>–<lpage>35</lpage>.</mixed-citation></ref><ref id="B15"><mixed-citation xmlns:xlink="http://www.w3.org/1999/xlink" xlink:type="simple"><person-group><name name-style="western"><surname>Baehr</surname><given-names>M</given-names></name></person-group> (<year>2007</year>) <article-title>The Australian species of the genus <italic><tp:taxon-name><tp:taxon-name-part taxon-name-part-type="genus">Coptodera</tp:taxon-name-part></tp:taxon-name></italic> Dejean. (<tp:taxon-name><tp:taxon-name-part taxon-name-part-type="order">Coleoptera</tp:taxon-name-part></tp:taxon-name>, <tp:taxon-name><tp:taxon-name-part taxon-name-part-type="family">Carabidae</tp:taxon-name-part></tp:taxon-name>, <tp:taxon-name><tp:taxon-name-part taxon-name-part-type="subfamily">Lebiinae</tp:taxon-name-part></tp:taxon-name>).</article-title><source><tp:taxon-name><tp:taxon-name-part taxon-name-part-type="order">Coleoptera</tp:taxon-name-part></tp:taxon-name></source><volume>11</volume>: <fpage>175</fpage>–<lpage>199</lpage>.</mixed-citation></ref><ref id="B20"><mixed-citation xmlns:xlink="http://www.w3.org/1999/xlink" xlink:type="simple"><person-group><name name-style="western"><surname>Baehr</surname><given-names>M</given-names></name></person-group> (<year>2014</year>) A new species of the genus <italic><tp:taxon-name><tp:taxon-name-part taxon-name-part-type="genus">Coptodera</tp:taxon-name-part></tp:taxon-name></italic> Dejean, 1825 from Tanimbar Islands (<tp:taxon-name><tp:taxon-name-part taxon-name-part-type="order">Coleoptera</tp:taxon-name-part></tp:taxon-name>: <tp:taxon-name><tp:taxon-name-part taxon-name-part-type="family">Carabidae</tp:taxon-name-part></tp:taxon-name>: <tp:taxon-name><tp:taxon-name-part taxon-name-part-type="tribe">Lebiini</tp:taxon-name-part></tp:taxon-name>). Studies and Reports: Taxonomical Series 10(2): 249‒256.</mixed-citation></ref><ref id="B89"><mixed-citation xmlns:xlink="http://www.w3.org/1999/xlink" xlink:type="simple"><person-group><name name-style="western"><surname>Park</surname><given-names>J K</given-names></name><name name-style="western"><surname>Lee</surname><given-names>CM</given-names></name><name name-style="western"><surname>Kwon</surname><given-names>JY</given-names></name><name name-style="western"><surname>Park</surname><given-names>JY</given-names></name><name name-style="western"><surname>Lee</surname><given-names>JE</given-names></name></person-group> (<year>2011</year>) Korean species of the genus <italic><tp:taxon-name><tp:taxon-name-part taxon-name-part-type="genus">Coptodera</tp:taxon-name-part></tp:taxon-name></italic> Dejean (<tp:taxon-name><tp:taxon-name-part taxon-name-part-type="order">Coleoptera</tp:taxon-name-part></tp:taxon-name>: <tp:taxon-name><tp:taxon-name-part taxon-name-part-type="family">Carabidae</tp:taxon-name-part></tp:taxon-name>: <tp:taxon-name><tp:taxon-name-part taxon-name-part-type="subfamily">Lebiinae</tp:taxon-name-part></tp:taxon-name>) Entomological Research 41(3): 103–105. <ext-link xlink:type="simple" ext-link-type="doi" xlink:href="10.1111/j.1748-5967.2011.00324.x">https://doi.org/10.1111/j.1748-5967.2011.00324.x</ext-link></mixed-citation></ref><ref id="B45"><mixed-citation xmlns:xlink="http://www.w3.org/1999/xlink" xlink:type="simple"><person-group><name name-style="western"><surname>Gamboa</surname><given-names>S</given-names></name><name name-style="western"><surname>Ortuno</surname><given-names>VM</given-names></name></person-group> (<year>2015</year>) <article-title>A new fossil species of the genus <italic><tp:taxon-name><tp:taxon-name-part taxon-name-part-type="genus">Coptodera</tp:taxon-name-part></tp:taxon-name></italic> Dejean, 1825 (<tp:taxon-name><tp:taxon-name-part taxon-name-part-type="order">Coleoptera</tp:taxon-name-part></tp:taxon-name>: <tp:taxon-name><tp:taxon-name-part taxon-name-part-type="family">Carabidae</tp:taxon-name-part></tp:taxon-name>: <tp:taxon-name><tp:taxon-name-part taxon-name-part-type="subfamily">Lebiinae</tp:taxon-name-part></tp:taxon-name>) from Baltic amber.</article-title><source>Zootaxa</source><volume>3981</volume>(<issue>4</issue>): <fpage>592</fpage>–<lpage>596</lpage>. <ext-link xlink:type="simple" ext-link-type="doi" xlink:href="10.11646/zootaxa.3981.4.9">https://doi.org/10.11646/zootaxa.3981.4.9</ext-link></mixed-citation></ref></ref-list></tp:taxon-treatment>
