# Supplementary material for: A taxonomic review of the pericaline ground-beetles in Taiwan, with descriptions of new species (Coleoptera, Carabidae, Lebiini)
Source: Zookeys. 2019 Jan 14;(816):1–164. doi: 10.3897/zookeys.816.29738 (PMC6341056; doi:10.3897/zookeys.816.29738)
Supplement: XML Treatment for Coptodera (Coptoderina) chaudoiri [file zookeys.816.29738-treatment19.xml]

<!DOCTYPE tp:taxon-treatment
  PUBLIC "-//TaxonX//DTD Taxonomic Treatment Publishing DTD v0 20100105//EN" "tax-treatment-NSO.dtd">
<tp:taxon-treatment xmlns:tp="http://www.plazi.org/taxpub"><tp:treatment-meta><kwd-group><label>Taxon classification</label><kwd><named-content xmlns:xlink="http://www.w3.org/1999/xlink" content-type="kingdom">Animalia</named-content></kwd><kwd><named-content xmlns:xlink="http://www.w3.org/1999/xlink" content-type="order">Coleoptera</named-content></kwd><kwd><named-content xmlns:xlink="http://www.w3.org/1999/xlink" content-type="family">Carabidae</named-content></kwd></kwd-group><mixed-citation publication-type="journal"><person-group><name><surname>Hunting</surname><given-names>Wesley</given-names></name><name><surname>Yang</surname><given-names>Man-Miao</given-names></name></person-group><article-title>A taxonomic review of the pericaline ground-beetles in Taiwan, with descriptions of new species (<tp:taxon-name><tp:taxon-name-part taxon-name-part-type="order">Coleoptera</tp:taxon-name-part></tp:taxon-name>, <tp:taxon-name><tp:taxon-name-part taxon-name-part-type="family">Carabidae</tp:taxon-name-part></tp:taxon-name>, <tp:taxon-name><tp:taxon-name-part taxon-name-part-type="tribe">Lebiini</tp:taxon-name-part></tp:taxon-name>)</article-title><source>Zookeys</source><day>14</day><month>1</month><year>2019</year><volume>2019</volume><issue>816</issue><fpage>1</fpage><lpage>164</lpage><pub-id pub-id-type="doi">10.3897/zookeys.816.29738</pub-id></mixed-citation></tp:treatment-meta><tp:nomenclature><tp:taxon-name><tp:taxon-name-part taxon-name-part-type="genus" reg="Coptodera">Coptodera</tp:taxon-name-part>
            (<tp:taxon-name-part taxon-name-part-type="subgenus" reg="Coptoderina">Coptoderina</tp:taxon-name-part>)
            <tp:taxon-name-part taxon-name-part-type="species" reg="chaudoiri">chaudoiri</tp:taxon-name-part></tp:taxon-name><tp:taxon-authority>Andrewes</tp:taxon-authority><xref ref-type="fig" rid="F36">Figs 36A, B</xref><xref ref-type="fig" rid="F37">, 37A, B</xref><xref ref-type="fig" rid="F38">, 38A–C</xref><xref ref-type="fig" rid="F57">, 57A</xref><xref ref-type="fig" rid="F59">, 59</xref><!--PageBreak--><tp:nomenclature-citation-list><tp:nomenclature-citation><tp:taxon-name>
                              <tp:taxon-name-part taxon-name-part-type="genus" reg="Coptodera">Coptodera</tp:taxon-name-part>
                              <tp:taxon-name-part taxon-name-part-type="species" reg="chaudoiri">chaudoiri</tp:taxon-name-part>
                            </tp:taxon-name><comment>Andrewes, 1919: 179; <xref ref-type="bibr" rid="B79">Lorenz 2005</xref>: 457.</comment></tp:nomenclature-citation><tp:nomenclature-citation><tp:taxon-name>
                              <tp:taxon-name-part taxon-name-part-type="genus" reg="Coptoderina">Coptoderina</tp:taxon-name-part>
                              <tp:taxon-name-part taxon-name-part-type="species" reg="transversa">transversa</tp:taxon-name-part>
                              <tp:taxon-name-part taxon-name-part-type="subspecies" reg="anguilipennis">anguilipennis</tp:taxon-name-part>
                            </tp:taxon-name><comment>Nakane &amp; Okhura, 1956: 47; <xref ref-type="bibr" rid="B69">Jedlička 1963</xref>: 349.</comment></tp:nomenclature-citation><tp:nomenclature-citation><tp:taxon-name>
                              <tp:taxon-name-part taxon-name-part-type="genus" reg="Coptoderina">Coptoderina</tp:taxon-name-part>
                              <tp:taxon-name-part taxon-name-part-type="species" reg="chaudoiri">chaudoiri</tp:taxon-name-part>
                              <tp:taxon-name-part taxon-name-part-type="subspecies" reg="anguilipennis">anguilipennis</tp:taxon-name-part>
                            </tp:taxon-name><comment>(Nakane &amp; Okhura): <xref ref-type="bibr" rid="B79">Lorenz 2005</xref>: 457. syn. n.</comment></tp:nomenclature-citation><tp:nomenclature-citation><tp:taxon-name>
                              <tp:taxon-name-part taxon-name-part-type="genus" reg="Coptodera">Coptodera</tp:taxon-name-part>
                              <tp:taxon-name-part taxon-name-part-type="species" reg="nobilis">nobilis</tp:taxon-name-part>
                            </tp:taxon-name><comment>Jedlička, 1963: 349; <xref ref-type="bibr" rid="B79">Lorenz 2005</xref>: 458. syn. n.</comment></tp:nomenclature-citation></tp:nomenclature-citation-list></tp:nomenclature><tp:treatment-sec sec-type="type material" id="SECID0EA2AK"><title>Types and other material examined.</title><p>28 specimens of <italic><tp:taxon-name><tp:taxon-name-part taxon-name-part-type="genus" reg="Coptoderina">C.</tp:taxon-name-part><tp:taxon-name-part taxon-name-part-type="species" reg="chaudoiri">chaudoiri</tp:taxon-name-part></tp:taxon-name></italic>: 17 males and eleven females. Types of both <italic><tp:taxon-name><tp:taxon-name-part taxon-name-part-type="genus" reg="Coptoderina">C.</tp:taxon-name-part><tp:taxon-name-part taxon-name-part-type="species" reg="transversa">transversa</tp:taxon-name-part><tp:taxon-name-part taxon-name-part-type="subspecies" reg="anguilipennis">anguilipennis</tp:taxon-name-part></tp:taxon-name></italic> and <italic><tp:taxon-name><tp:taxon-name-part taxon-name-part-type="genus" reg="Coptodera">C.</tp:taxon-name-part><tp:taxon-name-part taxon-name-part-type="species" reg="nobilis">nobilis</tp:taxon-name-part></tp:taxon-name></italic> were examined and dissected. Specimens of these proposed species did not differ in any way from <italic><tp:taxon-name><tp:taxon-name-part taxon-name-part-type="genus" reg="Coptoderina">C.</tp:taxon-name-part><tp:taxon-name-part taxon-name-part-type="species" reg="chaudoiri">chaudoiri</tp:taxon-name-part></tp:taxon-name></italic>, other than the very slight and normal variability typical of the subgenus <tp:taxon-name><tp:taxon-name-part taxon-name-part-type="genus" reg="Coptodera"/><tp:taxon-name-part taxon-name-part-type="subgenus" reg="Coptoderina">Coptoderina</tp:taxon-name-part></tp:taxon-name>. For further details see EH Strickland Virtual Entomology Museum Database.</p></tp:treatment-sec><tp:treatment-sec sec-type="type locality" id="SECID0E63AK"><title>Type locality.</title><p>Hong Kong.</p></tp:treatment-sec><tp:treatment-sec sec-type="diagnosis" id="SECID0EE4AK"><title>Diagnosis.</title><p>Specimens of this species are distinguished from other species of Taiwanese <italic><tp:taxon-name><tp:taxon-name-part taxon-name-part-type="genus" reg="Coptodera">Coptodera</tp:taxon-name-part></tp:taxon-name></italic> by a combination of having two setae in the basal 1/3 of stria 3, a head that is smooth or only slightly rugulose between eyes and males with adhesive vestiture on tarsomeres 1–3 of mid-leg (all others with only 1–2).</p></tp:treatment-sec><tp:treatment-sec sec-type="description" id="SECID0ER4AK"><title>Description.</title><p>OBL 6.33 – 8.66 mm. Length (n = ten males, ten females): head 0.76 – 0.96, pronotum 0.96 – 1.36, elytra 3.50 – 5.33, metepisternum 0.92 – 1.28 mm; width: head 1.44 – 1.88, pronotum 1.84 – 2.56, elytra 2.83 – 4.00, metepisternum 0.52 – 0.80 mm.</p><p><italic>Body proportions</italic>. HW/HL 1.89 – 2.26; PWM/PL 1.79 – 2.00; EL/EW 1.32 – 1.38; ML/MW 1.32 – 1.76.</p><p><italic>Color</italic>. Fig. <xref ref-type="fig" rid="F36">36A, B</xref>. Dorsum of head brunneo-piceous to piceous, clypeus and labrum brunneo-testaceous to rufo-brunneous, antennae and palpi rufo-brunneous; disc of pronotum brunneo-piceous to piceous, lateral margins testaceous to brunneous, always lighter then disc, some transparent at margins; disc of elytra black, with four testaceous macula, two anterior and two posterior, variable, anterior macula from interval 3 to 7 (some 3 to 6), closest to base of elytra in interval 5, closest to apex of elytra in interval 4 and 5, posterior macula from stria 1 to interval 8, closest to base <!--PageBreak-->of elytra in interval 5, closest to apex of elytra in interval 3 and 4; margins of elytra testaceous to rufo-brunneous; ventral surface with thoracic and abdominal tergites rufo-brunneous to rufo-piceous, margins of abdominal tergites and metepisternum darker; legs contrastingly lighter, with trochanter and femora and tarsi testaceous to brunneo-testaceous, tibia rufo-brunneous to darker on dorsal surface.</p><fig id="F36" position="float" orientation="portrait"><label>Figure 36.</label><caption><p>Dorsal habitus and intrapopulation variation of color pattern of <tp:taxon-name><tp:taxon-name-part taxon-name-part-type="genus" reg="Coptodera">C.</tp:taxon-name-part> (<tp:taxon-name-part taxon-name-part-type="subgenus" reg="Coptoderina">Coptoderina</tp:taxon-name-part>) <tp:taxon-name-part taxon-name-part-type="species" reg="chaudoiri">chaudoiri</tp:taxon-name-part></tp:taxon-name> Andrewes. <bold>A</bold> large elytral macula (OBL 8.23 mm) <bold>B</bold> small elytral macula (OBL 7.20 mm).</p></caption><graphic xmlns:xlink="http://www.w3.org/1999/xlink" xlink:href="zookeys-816-001-g036.jpg" position="float" orientation="portrait" xlink:type="simple" id="oo_256152.jpg"/></fig><p><italic>Microsculpture</italic>. Dorsum of head with microsculpture granulate, isodiametric, easily visible at 50× magnification; pronotum microsculpture granulate, isodiametric; elytral disc with sculpticells somewhat granulate, nearly isodiametric, cells up to 1.5× longer than wide; ventral surface of head, smooth with microsculpture not visible at 50×; prosternum, proepipleuron, mesepisternum and metepisternum with sculpticells forming a shallow, somewhat transverse to transverse mesh.</p><p><italic>Macrosculpture</italic>. Dorsum of head faintly rugulose to smooth between eyes, clypeus faintly rugulose to smooth, both head and clypeus with relatively dense, fine and scattered setigerous punctures, punctures not visible and setae hardly visible at 50×; pronotum with disc rugulose, entire surface with fine and scattered setigerous punctures, punctures not visible but setae visible in side view at 50×; elytra with intervals rounded, fine scattered setigerous punctures on entire dorsal surface, hardly visible in lateral view at 50×, striae relatively wide (three to four cells), concave and blending into intervals <!--PageBreak-->smoothly, punctate, with single row of fine scattered setigerous punctures, hardly visible in lateral view at 50×; ventrally, thoracic and abdominal sclerites with scattered setigerous punctures throughout.</p><p><italic>Fixed setae.</italic> Elytra with two setae in apical half of stria 2, two setae in basal 1/3 of stria 3.</p><p><italic>Luster</italic>. Dorsal surface moderately dull.</p><p><italic>Head</italic>. Mandibles somewhat curved at apex, somewhat long and narrow in form; labrum bilobed, widely emarginate, broadly rounded and relatively short.</p><p><italic>Pronotum</italic>. Transverse impression deep; posterior transverse impression moderately shallow, median longitudinal impression shallow; lateral margins explanate, apico-lateral margins rounded, broadly lobed, posterio-lateral margins broadly rounded, obtuse.</p><p><italic>Elytra</italic>. Apex almost truncate.</p><p><italic>Legs</italic>. Two rows of small squamo-setae on tarsomeres 1–3 of mid-leg, males with one notch apically on ventral side of mid-tibia.</p><p><italic>Male genitalia</italic>. Figs <xref ref-type="fig" rid="F37">37A, B</xref>, <xref ref-type="fig" rid="F38">38A–C</xref>. Length 1.28 – 1.58 mm. Ostium catopic, positioned slightly more to left side of dorsal surface. Phallus cylindrical, distinctively curved to the left from mid-length to apex in ventral view, apical area short, apex <!--PageBreak-->broadly rounded; endophallus wide and straight, two rows of spines (esp) from mid-length towards apex, joining before apex, spine rows variable, some specimens with more sclerotized spines and additional spines where rows become confluent.</p><fig id="F37" position="float" orientation="portrait"><label>Figure 37.</label><caption><p>Digital images showing intrapopulation variation of form and number of endophallic spines of <tp:taxon-name><tp:taxon-name-part taxon-name-part-type="genus" reg="Coptodera">C.</tp:taxon-name-part> (<tp:taxon-name-part taxon-name-part-type="subgenus" reg="Coptoderina">Coptoderina</tp:taxon-name-part>) <tp:taxon-name-part taxon-name-part-type="species" reg="chaudoiri">chaudoiri</tp:taxon-name-part></tp:taxon-name> Andrewes, right lateral aspect, endophallus everted. <bold>A</bold> heavily sclerotized spines with many additional spines towards apex of endophallus <bold>B</bold> lightly sclerotized spines with fewer spines near apex of endophallus. Legend: <bold>esp</bold> endophallic spines.</p></caption><graphic xmlns:xlink="http://www.w3.org/1999/xlink" xlink:href="zookeys-816-001-g037.jpg" position="float" orientation="portrait" xlink:type="simple" id="oo_256153.jpg"/></fig><fig id="F38" position="float" orientation="portrait"><label>Figure 38.</label><caption><p>Digital images of male genitalia of <tp:taxon-name><tp:taxon-name-part taxon-name-part-type="genus" reg="Coptodera">C.</tp:taxon-name-part> (<tp:taxon-name-part taxon-name-part-type="subgenus" reg="Coptoderina">Coptoderina</tp:taxon-name-part>) <tp:taxon-name-part taxon-name-part-type="species" reg="chaudoiri">chaudoiri</tp:taxon-name-part></tp:taxon-name> Andrewes. <bold>A</bold> right lateral aspect <bold>B</bold> ventral aspect <bold>C</bold> left lateral aspect.</p></caption><graphic xmlns:xlink="http://www.w3.org/1999/xlink" xlink:href="zookeys-816-001-g038.jpg" position="float" orientation="portrait" xlink:type="simple" id="oo_256154.jpg"/></fig><p><italic>Female genitalia</italic>. Fig. <xref ref-type="fig" rid="F57">57A</xref>. Width 1.26 mm. One spermatheca (sp1), cylindrical and long, ribbed laterally along length; one spermathecal accessory gland (sg), narrow and somewhat cylindrical; spermathecal gland duct (sgd) with swelling towards apex, attachment site apically on small diverticulum (div) of spermatheca; bursa copulatrix (bc) with distinctive sac at apical end (bs), large and bulbous.</p></tp:treatment-sec><tp:treatment-sec sec-type="habitat" id="SECID0E4CBK"><title>Habitat, habits, and seasonal occurrence.</title><p>The known elevational range of <italic><tp:taxon-name><tp:taxon-name-part taxon-name-part-type="genus" reg="Coptodera">C.</tp:taxon-name-part><tp:taxon-name-part taxon-name-part-type="species" reg="chaudoiri">chaudoiri</tp:taxon-name-part></tp:taxon-name></italic> is from 250 to 1125 meters with the majority of specimens collected from 480 to 750 meters. Adults of this species are found in mixed forest of montane areas and are crepuscular and can be found on trunks of live trees, and on bracket fungus. Specimens have been collected from May to September. Methods of collecting include u.v. light sheet, sweep netting near lights at night and hand collecting.</p></tp:treatment-sec><tp:treatment-sec sec-type="distribution" id="SECID0EODBK"><title>Geographical distribution.</title><p><italic><tp:taxon-name><tp:taxon-name-part taxon-name-part-type="genus" reg="Coptodera">Coptodera</tp:taxon-name-part><tp:taxon-name-part taxon-name-part-type="species" reg="chaudoiri">chaudoiri</tp:taxon-name-part></tp:taxon-name></italic> is known from Japan and Taiwan. For Taiwan localities see Figure <xref ref-type="fig" rid="F59">59</xref>.</p><!--PageBreak--></tp:treatment-sec><tp:treatment-sec><!--Section generated to contain objects referenced in tp:taxon-treatment.--><fig id="F57" position="float" orientation="portrait"><label>Figure 57.</label><caption><p>Line drawings of the female reproductive tract of species of the subgenus <tp:taxon-name><tp:taxon-name-part taxon-name-part-type="genus" reg="Coptodera"/><tp:taxon-name-part taxon-name-part-type="subgenus" reg="Coptoderina">Coptoderina</tp:taxon-name-part></tp:taxon-name> Jeannel, known from Taiwan (in part), ventral aspect. <bold>A</bold><tp:taxon-name><tp:taxon-name-part taxon-name-part-type="genus" reg="Coptodera">C.</tp:taxon-name-part> (<tp:taxon-name-part taxon-name-part-type="subgenus" reg="Coptoderina">C.</tp:taxon-name-part>) <tp:taxon-name-part taxon-name-part-type="species" reg="chaudoiri">chaudoiri</tp:taxon-name-part></tp:taxon-name> Andrewes <bold>B</bold><tp:taxon-name><tp:taxon-name-part taxon-name-part-type="genus" reg="Coptodera">C.</tp:taxon-name-part> (<tp:taxon-name-part taxon-name-part-type="subgenus" reg="Coptoderina">C.</tp:taxon-name-part>) <tp:taxon-name-part taxon-name-part-type="species" reg="eluta">eluta</tp:taxon-name-part></tp:taxon-name> Andrewes <bold>C</bold><tp:taxon-name><tp:taxon-name-part taxon-name-part-type="genus" reg="Coptodera">C.</tp:taxon-name-part> (<tp:taxon-name-part taxon-name-part-type="subgenus" reg="Coptoderina">C.</tp:taxon-name-part>) <tp:taxon-name-part taxon-name-part-type="species" reg="japonica">japonica</tp:taxon-name-part></tp:taxon-name> Bates <bold>D</bold><tp:taxon-name><tp:taxon-name-part taxon-name-part-type="genus" reg="Coptodera">C.</tp:taxon-name-part> (<tp:taxon-name-part taxon-name-part-type="subgenus" reg="Coptoderina">C.</tp:taxon-name-part>) <tp:taxon-name-part taxon-name-part-type="species" reg="maculata">maculata</tp:taxon-name-part></tp:taxon-name> (Dupuis). Legend: <bold>bc</bold> bursa copulatrix; <bold>bs</bold> blind sac; <bold>co</bold> common oviduct; <bold>des</bold> dorsal ensiform setae; <bold>div</bold> diverticulum; <bold>gc1</bold> gonocoxite 1; <bold>gc2</bold> gonocoxite 2; <bold>les</bold> lateral ensiform setae; <bold>lt</bold> lateral tergite; <bold>sg</bold> spermathecal gland; <bold>sgd</bold> spermathecal gland duct; <bold>sp1</bold> spermatheca 1. Scale bars: 1 mm.</p></caption><graphic xmlns:xlink="http://www.w3.org/1999/xlink" xlink:href="zookeys-816-001-g057.jpg" position="float" orientation="portrait" xlink:type="simple" id="oo_256173.jpg"/></fig><fig id="F59" position="float" orientation="portrait"><label>Figure 59.</label><caption><p>Map showing known localities for species of the genus <tp:taxon-name><tp:taxon-name-part taxon-name-part-type="genus" reg="Coptodera">Coptodera</tp:taxon-name-part><tp:taxon-name-part taxon-name-part-type="authority">Dejean</tp:taxon-name-part></tp:taxon-name>, subgenus <tp:taxon-name><tp:taxon-name-part taxon-name-part-type="genus" reg="Coptodera"/><tp:taxon-name-part taxon-name-part-type="subgenus" reg="Coptoderina">Coptoderina</tp:taxon-name-part></tp:taxon-name> Jeannel, in Taiwan (in part).</p></caption><graphic xmlns:xlink="http://www.w3.org/1999/xlink" xlink:href="zookeys-816-001-g059.jpg" position="float" orientation="portrait" xlink:type="simple" id="oo_256175.jpg"/></fig></tp:treatment-sec><ref-list><ref id="B79"><mixed-citation xmlns:xlink="http://www.w3.org/1999/xlink" xlink:type="simple"><person-group><name name-style="western"><surname>Lorenz</surname><given-names>W</given-names></name></person-group> (<year>2005</year>) <source>Systematic List of Extant Ground Beetles of the World. (<tp:taxon-name><tp:taxon-name-part taxon-name-part-type="class">Insecta</tp:taxon-name-part></tp:taxon-name>, <tp:taxon-name><tp:taxon-name-part taxon-name-part-type="order">Coleoptera</tp:taxon-name-part></tp:taxon-name>, <tp:taxon-name><tp:taxon-name-part taxon-name-part-type="suborder">Adephaga</tp:taxon-name-part></tp:taxon-name>: <tp:taxon-name><tp:taxon-name-part taxon-name-part-type="family">Trachypachidae</tp:taxon-name-part></tp:taxon-name> &amp; <tp:taxon-name><tp:taxon-name-part taxon-name-part-type="family">Carabidae</tp:taxon-name-part></tp:taxon-name> incl.</source><publisher-name>Paussinae</publisher-name>, <publisher-loc>Cicindelinae, Rhysodinae). Second ed. Germany</publisher-loc>, <size units="page">530 pp</size>.</mixed-citation></ref><ref id="B69"><mixed-citation xmlns:xlink="http://www.w3.org/1999/xlink" xlink:type="simple"><person-group><name name-style="western"><surname>Jedlička</surname><given-names>A</given-names></name></person-group> (<year>1963</year>) <article-title>Monographie der Truncatipennen aus Ostasien. <tp:taxon-name><tp:taxon-name-part taxon-name-part-type="subfamily">Lebiinae</tp:taxon-name-part></tp:taxon-name>- <tp:taxon-name>Odacanthinae</tp:taxon-name>-<tp:taxon-name>Brachyninae</tp:taxon-name> (<tp:taxon-name><tp:taxon-name-part taxon-name-part-type="order">Coleoptera</tp:taxon-name-part></tp:taxon-name>, <tp:taxon-name><tp:taxon-name-part taxon-name-part-type="family">Carabidae</tp:taxon-name-part></tp:taxon-name>). Entomologische Abhandlungen und Berichte aus dem Staatlichen Museum fur Tierkunde in Dresden, Bd.</article-title><volume>28</volume>(<issue>7</issue>): <fpage>269</fpage>–<lpage>579</lpage>.</mixed-citation></ref></ref-list></tp:taxon-treatment>
