# Supplementary material for: A taxonomic review of the pericaline ground-beetles in Taiwan, with descriptions of new species (Coleoptera, Carabidae, Lebiini)
Source: Zookeys. 2019 Jan 14;(816):1–164. doi: 10.3897/zookeys.816.29738 (PMC6341056; doi:10.3897/zookeys.816.29738)
Supplement: XML Treatment for Coptodera (Coptoderina) eluta [file zookeys.816.29738-treatment20.xml]

<!DOCTYPE tp:taxon-treatment
  PUBLIC "-//TaxonX//DTD Taxonomic Treatment Publishing DTD v0 20100105//EN" "tax-treatment-NSO.dtd">
<tp:taxon-treatment xmlns:tp="http://www.plazi.org/taxpub"><tp:treatment-meta><kwd-group><label>Taxon classification</label><kwd><named-content xmlns:xlink="http://www.w3.org/1999/xlink" content-type="kingdom">Animalia</named-content></kwd><kwd><named-content xmlns:xlink="http://www.w3.org/1999/xlink" content-type="order">Coleoptera</named-content></kwd><kwd><named-content xmlns:xlink="http://www.w3.org/1999/xlink" content-type="family">Carabidae</named-content></kwd></kwd-group><mixed-citation publication-type="journal"><person-group><name><surname>Hunting</surname><given-names>Wesley</given-names></name><name><surname>Yang</surname><given-names>Man-Miao</given-names></name></person-group><article-title>A taxonomic review of the pericaline ground-beetles in Taiwan, with descriptions of new species (<tp:taxon-name><tp:taxon-name-part taxon-name-part-type="order">Coleoptera</tp:taxon-name-part></tp:taxon-name>, <tp:taxon-name><tp:taxon-name-part taxon-name-part-type="family">Carabidae</tp:taxon-name-part></tp:taxon-name>, <tp:taxon-name><tp:taxon-name-part taxon-name-part-type="tribe">Lebiini</tp:taxon-name-part></tp:taxon-name>)</article-title><source>Zookeys</source><day>14</day><month>1</month><year>2019</year><volume>2019</volume><issue>816</issue><fpage>1</fpage><lpage>164</lpage><pub-id pub-id-type="doi">10.3897/zookeys.816.29738</pub-id></mixed-citation></tp:treatment-meta><tp:nomenclature><tp:taxon-name><tp:taxon-name-part taxon-name-part-type="genus" reg="Coptodera">Coptodera</tp:taxon-name-part>
            (<tp:taxon-name-part taxon-name-part-type="subgenus" reg="Coptoderina">Coptoderina</tp:taxon-name-part>) 
            <tp:taxon-name-part taxon-name-part-type="species" reg="eluta">eluta</tp:taxon-name-part></tp:taxon-name><tp:taxon-authority>Andrewes</tp:taxon-authority><xref ref-type="fig" rid="F39">Figs 39</xref><xref ref-type="fig" rid="F40">, 40A–C</xref><xref ref-type="fig" rid="F57">, 57b</xref><xref ref-type="fig" rid="F59">, 59</xref><tp:nomenclature-citation-list><tp:nomenclature-citation><tp:taxon-name>
                              <tp:taxon-name-part taxon-name-part-type="genus" reg="Coptodera">Coptodera</tp:taxon-name-part>
                              <tp:taxon-name-part taxon-name-part-type="species" reg="eluta">eluta</tp:taxon-name-part>
                            </tp:taxon-name><comment>Andrewes, 1923: 30 (without type designation); <xref ref-type="bibr" rid="B6">Andrewes 1930</xref>: 336; <xref ref-type="bibr" rid="B33">Csiki 1932</xref>: 1370; <xref ref-type="bibr" rid="B82">Louwerens 1956</xref>: 225; <xref ref-type="bibr" rid="B69">Jedlička 1963</xref>: 341; <xref ref-type="bibr" rid="B53">Habu 1967</xref>: 93; <xref ref-type="bibr" rid="B79">Lorenz 2005</xref>: 457; <xref ref-type="bibr" rid="B89">Park et al. 2011</xref>: 103.</comment></tp:nomenclature-citation><tp:nomenclature-citation><tp:taxon-name>
                              <tp:taxon-name-part taxon-name-part-type="genus" reg="Coptodera">Coptodera</tp:taxon-name-part>
                              <tp:taxon-name-part taxon-name-part-type="species" reg="interrupta">interrupta</tp:taxon-name-part>
                            </tp:taxon-name><comment>Schmidt-Goebel, 1846: 53; <xref ref-type="bibr" rid="B31">Chaudoir 1869</xref>: 194; <xref ref-type="bibr" rid="B26">Bates 1886</xref>: 203; <xref ref-type="bibr" rid="B28">Bates 1892</xref>: 411.</comment></tp:nomenclature-citation><tp:nomenclature-citation><tp:taxon-name>
                              <tp:taxon-name-part taxon-name-part-type="genus" reg="Coptodera">Coptodera</tp:taxon-name-part>
                              <tp:taxon-name-part taxon-name-part-type="species" reg="elegantula">elegantula</tp:taxon-name-part>
                            </tp:taxon-name><comment>Schmidt- Goebel, 1846: 54; <xref ref-type="bibr" rid="B27">Bates 1889</xref>: 111; <xref ref-type="bibr" rid="B28">Bates 1892</xref>: 411.</comment></tp:nomenclature-citation><tp:nomenclature-citation><tp:taxon-name>
                              <tp:taxon-name-part taxon-name-part-type="genus" reg="Coptoderina">Coptoderina</tp:taxon-name-part>
                              <tp:taxon-name-part taxon-name-part-type="species" reg="eluta">eluta</tp:taxon-name-part>
                              <tp:taxon-name-part taxon-name-part-type="subspecies" reg="reductemaculata">reductemaculata</tp:taxon-name-part>
                            </tp:taxon-name><comment>Nakane &amp; Ohkura, 1956: 46; <xref ref-type="bibr" rid="B50">Habu 1959</xref>: 259; <xref ref-type="bibr" rid="B51">1961</xref>: 45; <xref ref-type="bibr" rid="B69">Jedlička 1963</xref>: 350; <xref ref-type="bibr" rid="B98">Shibata 1964</xref>: 40.</comment></tp:nomenclature-citation><tp:nomenclature-citation><tp:taxon-name>
                              <tp:taxon-name-part taxon-name-part-type="genus" reg="Coptodera">Coptodera</tp:taxon-name-part>
                              <tp:taxon-name-part taxon-name-part-type="species" reg="madara">madara</tp:taxon-name-part>
                            </tp:taxon-name><comment>Habu, 1957: 114; <xref ref-type="bibr" rid="B69">Jedlička 1963</xref>: 350.</comment></tp:nomenclature-citation></tp:nomenclature-citation-list></tp:nomenclature><tp:treatment-sec sec-type="type material" id="SECID0EOKBK"><title>Types and other material examined.</title><p><bold>Holotype</bold> (male) labeled: “Tenasserim/Vall Houmdanau/Fea. Maggio 1887” [black border]; H. E. Andrewes Coll./B.M.1945-97.”; “TYPE” [rectangular, red paper]; “<tp:taxon-name><tp:taxon-name-part taxon-name-part-type="genus" reg="Coptodera">Coptodera</tp:taxon-name-part></tp:taxon-name> /<tp:taxon-name><tp:taxon-name-part taxon-name-part-type="genus" reg="Coptodera"/><tp:taxon-name-part taxon-name-part-type="species" reg="eluta">eluta</tp:taxon-name-part></tp:taxon-name>/Type Andr./H. E. Andrewes det.”. <bold>Cotype</bold> (female) and three other specimens of <italic><tp:taxon-name><tp:taxon-name-part taxon-name-part-type="genus" reg="Coptodera">C.</tp:taxon-name-part><tp:taxon-name-part taxon-name-part-type="species" reg="eluta">eluta</tp:taxon-name-part></tp:taxon-name></italic> (one male and two females); for further details see EH Strickland Virtual Entomology Museum Database.</p></tp:treatment-sec><tp:treatment-sec sec-type="type locality" id="SECID0ESLBK"><title>Type locality.</title><p>(Myanmar) Burma.</p></tp:treatment-sec><tp:treatment-sec sec-type="Taxonomic note" id="SECID0EXLBK"><title>Taxonomic note.</title><p><xref ref-type="bibr" rid="B69">Jedlička (1963)</xref> suggested that there was a unique form of <tp:taxon-name><tp:taxon-name-part taxon-name-part-type="genus" reg="Coptodera">C.</tp:taxon-name-part><tp:taxon-name-part taxon-name-part-type="species" reg="eluta">eluta</tp:taxon-name-part></tp:taxon-name> from Taiwan that he called ab. <italic>unicolor</italic>. His justification was that specimens he observed had elytra with no maculae visible basally and only small maculae apically. This pattern of coloration falls within the normal variability of coloration in <italic><tp:taxon-name><tp:taxon-name-part taxon-name-part-type="genus" reg="Coptodera">C.</tp:taxon-name-part><tp:taxon-name-part taxon-name-part-type="species" reg="eluta">eluta</tp:taxon-name-part></tp:taxon-name></italic> and because of this his delineation has no taxonomic value.</p></tp:treatment-sec><tp:treatment-sec sec-type="diagnosis" id="SECID0EANBK"><title>Diagnosis.</title><p>This species is easily distinguished from other Taiwanese <italic><tp:taxon-name><tp:taxon-name-part taxon-name-part-type="genus" reg="Coptodera">Coptodera</tp:taxon-name-part></tp:taxon-name></italic> by a combination of small size, spined elytral apex, and elytra with two setae in basal 1/3 of stria 3.</p></tp:treatment-sec><tp:treatment-sec sec-type="description" id="SECID0EONBK"><title>Description.</title><p>OBL 6.08 – 6.66 mm. Length (n = two males, three females): head 0.72 – 0.76, pronotum 1.00 – 1.04, elytra 3.92 – 4.00, metepisternum 0.88 – 0.92 mm; width: head 1.44 – 1.52, pronotum 1.80 – 1.92, elytra 2.67 – 3.17, metepisternum 0.52 – 0.60 mm.</p><p><italic>Body proportions</italic>. HW/HL 1.89 – 2.11; PWM/PL 1.80 – 1.88; EL/EW 1.26 – 1.47; ML/MW 1.53 – 1.77.</p><p><italic>Color</italic>. Fig. <xref ref-type="fig" rid="F39">39</xref>. Various. Dorsum of head and clypeus rufo-brunneous to piceous, labrum, antennae, and palpi rufo-brunneous; disc of pronotum rufo-brunneous to brunneous, lateral margins somewhat translucent, rufo-brunneous to testaceous; elytral disc brunneous to brunneo-piceous, with six testaceous to rufo-testaceous maculae, two anterior, two meso-posterior and two posterior, anterior macula variable, just above the second fixed seta of stria 3 and centered in interval 4, this can range from a hardly visible light spot, to a stretched ovoid shape in interval 4 only, to a larger ovoid shape extending into interval 3 and 5, meso-posterior macula variable, +/- half-crescent shape with crescent open towards apex of elytra, extended from stria 3–7, widest in interval 4 and 5, posterior macula variable, a small patch extended across intervals 2 and 3 but uneven, portion of macula on interval 2, shorter then portion on interval 3; margins of elytra somewhat translucent, rufo-brunneous to testaceous; ventral surface brunneous to brunneo-piceous with exception of proepipleuron and elytral epipleuron which are brunneous to testaceous; legs with trochanter and femora brunneous to rufo-brunneous, tibia rufo-brunneous to rufo-piceous.</p><fig id="F39" position="float" orientation="portrait"><label>Figure 39.</label><caption><p>Dorsal habitus and color pattern of <tp:taxon-name><tp:taxon-name-part taxon-name-part-type="genus" reg="Coptodera">C.</tp:taxon-name-part> (<tp:taxon-name-part taxon-name-part-type="subgenus" reg="Coptoderina">Coptoderina</tp:taxon-name-part>) <tp:taxon-name-part taxon-name-part-type="species" reg="eluta">eluta</tp:taxon-name-part></tp:taxon-name> Andrewes. (OBL 6.44 mm).</p></caption><graphic xmlns:xlink="http://www.w3.org/1999/xlink" xlink:href="zookeys-816-001-g039.jpg" position="float" orientation="portrait" xlink:type="simple" id="oo_256155.jpg"/></fig><p><italic>Microsculpture</italic>. Dorsum of head with microsculpture somewhat granulate, easily visible at 50× magnification, slightly transverse to almost isodiametric; pronotum somewhat granulate, transverse mesh pattern easily visible at 50×; elytra with transverse sculpticells, mesh almost touching center of striae, throughout length; ventral surface of head with microsculpture transverse, faintly visible at 50×; prosternum, proepipleuron, mesepisternum and metepisternum with sculpticells forming a shallow transverse mesh.</p><p><italic>Macrosculpture and pilosity</italic>. Dorsum of head finely rugulose medially, with finely scattered setigerous punctures, visible only in side view at 50×, 2–3 furrows along contour of eye; pronotum with finely scattered setigerous punctures, visible in side view at 50×, outside margin of disc to lateral margin shallowly rugulose; elytra with intervals broadly rounded, single row of fine setigerous punctures in the center of each interval, striae narrow, single row of setigerous punctures in each stria, hardly visible at 50×.</p><p><italic>Fixed setae.</italic> Elytra with two setae in basal 1/3 of stria 3, two setae in apical 1/3 of stria 2.</p><p><italic>Luster</italic>. Head capsule and pronotum moderately dull; elytra moderately glossy; ventral thoracic sterna and abdominal sterna moderately glossy.</p><!--PageBreak--><p><italic>Head</italic>. Mandibles curved at apex, relatively short and narrow in form, mostly covered by labrum; labrum bilobed, emargination triangular in form, somewhat elongate and rounded towards apex.</p><p><italic>Pronotum</italic>. Disc with one round shallow depression on either side; anterior transverse impression shallow; posterior transverse impression deep, median longitudinal impression moderately deep; lateral margins explanate, apico-lateral margins broadly rounded and curled up at margin, posterio-lateral margins slightly sinuate, obtuse.</p><p><italic>Elytra</italic>. Apex with small spine.</p><p><italic>Legs</italic>. A few small squamo-setae on tarsomere 2 of mid-leg, males with one notch apically on ventral side of mid-tibia.</p><p><italic>Male genitalia</italic>. Fig. <xref ref-type="fig" rid="F40">40A–C</xref>. Length 1.16 mm. Ostium left pleuropic. Phallus cylindrical, distinctively wide medially, apical area with short, bluntly rounded apex, curved to the right when viewed from ventral aspect; endophallus only viewed through phallus, one basal endophallic spine apparent (es), other sclerotized areas may also be present but have not been confirmed. <xref ref-type="bibr" rid="B51">Habu (1961)</xref> suggested that the endophallus contained “two small copulatory pieces”.</p><fig id="F40" position="float" orientation="portrait"><label>Figure 40.</label><caption><p>Digital images of male genitalia of <tp:taxon-name><tp:taxon-name-part taxon-name-part-type="genus" reg="Coptodera">C.</tp:taxon-name-part> (<tp:taxon-name-part taxon-name-part-type="subgenus" reg="Coptoderina">Coptoderina</tp:taxon-name-part>) <tp:taxon-name-part taxon-name-part-type="species" reg="eluta">eluta</tp:taxon-name-part></tp:taxon-name> Andrewes. <bold>A</bold> right lateral aspect <bold>B</bold> ventral aspect <bold>C</bold> left lateral aspect.</p></caption><graphic xmlns:xlink="http://www.w3.org/1999/xlink" xlink:href="zookeys-816-001-g040.jpg" position="float" orientation="portrait" xlink:type="simple" id="oo_256156.jpg"/></fig><p><italic>Female genitalia</italic>. Fig. <xref ref-type="fig" rid="F57">57B</xref>. Width 1.00 – 1.04 mm. One spermatheca (sp1), cylindrical, ribbed laterally along length; one spermathecal accessory gland (sg), large and somewhat cylindrical, from apex of duct appears as two chambers, a small chamber <!--PageBreak-->followed by a constriction approximately the width of the gland duct, to a larger apical chamber; spermathecal gland duct (sgd) more than twice as long as length of spermatheca, attachment site medially on large diverticulum (div) of spermatheca; bursa copulatrix (bc) with distinctive sac at apical end, large and somewhat cylindrical, coming to a point at the apex (bs).</p></tp:treatment-sec><tp:treatment-sec sec-type="habitat" id="SECID0ESRBK"><title>Habitat, habits, and seasonal occurrence.</title><p>The known elevational range of <italic><tp:taxon-name><tp:taxon-name-part taxon-name-part-type="genus" reg="Coptodera">C.</tp:taxon-name-part><tp:taxon-name-part taxon-name-part-type="species" reg="eluta">eluta</tp:taxon-name-part></tp:taxon-name></italic> is from 100 to 220 meters. Adults of this species are found in mixed forest of montane areas. Little is known of the habits of this species. Specimens have been collected from June and September in Taiwan and methods of collecting include “at light” and hand collecting.</p></tp:treatment-sec><tp:treatment-sec sec-type="distribution" id="SECID0EDSBK"><title>Geographical distribution.</title><p><italic><tp:taxon-name><tp:taxon-name-part taxon-name-part-type="genus" reg="Coptodera">Coptodera</tp:taxon-name-part><tp:taxon-name-part taxon-name-part-type="species" reg="eluta">eluta</tp:taxon-name-part></tp:taxon-name></italic> has a wide, Asian distribution. It is known from Japan, Korea, the Philippines, Indo-China, Malaysia, Thailand, Myanmar, Ceylon, India, and Taiwan. For Taiwan collecting localities see Figure <xref ref-type="fig" rid="F59">59</xref>.</p></tp:treatment-sec><tp:treatment-sec><!--Section generated to contain objects referenced in tp:taxon-treatment.--><fig id="F57" position="float" orientation="portrait"><label>Figure 57.</label><caption><p>Line drawings of the female reproductive tract of species of the subgenus <tp:taxon-name><tp:taxon-name-part taxon-name-part-type="genus" reg="Coptodera"/><tp:taxon-name-part taxon-name-part-type="subgenus" reg="Coptoderina">Coptoderina</tp:taxon-name-part></tp:taxon-name> Jeannel, known from Taiwan (in part), ventral aspect. <bold>A</bold><tp:taxon-name><tp:taxon-name-part taxon-name-part-type="genus" reg="Coptodera">C.</tp:taxon-name-part> (<tp:taxon-name-part taxon-name-part-type="subgenus" reg="Coptoderina">C.</tp:taxon-name-part>) <tp:taxon-name-part taxon-name-part-type="species" reg="chaudoiri">chaudoiri</tp:taxon-name-part></tp:taxon-name> Andrewes <bold>B</bold><tp:taxon-name><tp:taxon-name-part taxon-name-part-type="genus" reg="Coptodera">C.</tp:taxon-name-part> (<tp:taxon-name-part taxon-name-part-type="subgenus" reg="Coptoderina">C.</tp:taxon-name-part>) <tp:taxon-name-part taxon-name-part-type="species" reg="eluta">eluta</tp:taxon-name-part></tp:taxon-name> Andrewes <bold>C</bold><tp:taxon-name><tp:taxon-name-part taxon-name-part-type="genus" reg="Coptodera">C.</tp:taxon-name-part> (<tp:taxon-name-part taxon-name-part-type="subgenus" reg="Coptoderina">C.</tp:taxon-name-part>) <tp:taxon-name-part taxon-name-part-type="species" reg="japonica">japonica</tp:taxon-name-part></tp:taxon-name> Bates <bold>D</bold><tp:taxon-name><tp:taxon-name-part taxon-name-part-type="genus" reg="Coptodera">C.</tp:taxon-name-part> (<tp:taxon-name-part taxon-name-part-type="subgenus" reg="Coptoderina">C.</tp:taxon-name-part>) <tp:taxon-name-part taxon-name-part-type="species" reg="maculata">maculata</tp:taxon-name-part></tp:taxon-name> (Dupuis). Legend: <bold>bc</bold> bursa copulatrix; <bold>bs</bold> blind sac; <bold>co</bold> common oviduct; <bold>des</bold> dorsal ensiform setae; <bold>div</bold> diverticulum; <bold>gc1</bold> gonocoxite 1; <bold>gc2</bold> gonocoxite 2; <bold>les</bold> lateral ensiform setae; <bold>lt</bold> lateral tergite; <bold>sg</bold> spermathecal gland; <bold>sgd</bold> spermathecal gland duct; <bold>sp1</bold> spermatheca 1. Scale bars: 1 mm.</p></caption><graphic xmlns:xlink="http://www.w3.org/1999/xlink" xlink:href="zookeys-816-001-g057.jpg" position="float" orientation="portrait" xlink:type="simple" id="oo_256173.jpg"/></fig><fig id="F59" position="float" orientation="portrait"><label>Figure 59.</label><caption><p>Map showing known localities for species of the genus <tp:taxon-name><tp:taxon-name-part taxon-name-part-type="genus" reg="Coptodera">Coptodera</tp:taxon-name-part><tp:taxon-name-part taxon-name-part-type="authority">Dejean</tp:taxon-name-part></tp:taxon-name>, subgenus <tp:taxon-name><tp:taxon-name-part taxon-name-part-type="genus" reg="Coptodera"/><tp:taxon-name-part taxon-name-part-type="subgenus" reg="Coptoderina">Coptoderina</tp:taxon-name-part></tp:taxon-name> Jeannel, in Taiwan (in part).</p></caption><graphic xmlns:xlink="http://www.w3.org/1999/xlink" xlink:href="zookeys-816-001-g059.jpg" position="float" orientation="portrait" xlink:type="simple" id="oo_256175.jpg"/></fig></tp:treatment-sec><ref-list><ref id="B6"><mixed-citation xmlns:xlink="http://www.w3.org/1999/xlink" xlink:type="simple"><person-group><name name-style="western"><surname>Andrewes</surname><given-names>HE</given-names></name></person-group> (<year>1930</year>) Fauna Buruana. <tp:taxon-name><tp:taxon-name-part taxon-name-part-type="order">Coleoptera</tp:taxon-name-part></tp:taxon-name>, Family <tp:taxon-name><tp:taxon-name-part taxon-name-part-type="family">Carabidae</tp:taxon-name-part></tp:taxon-name>. Treubia 7, supplement 336–337.</mixed-citation></ref><ref id="B33"><mixed-citation xmlns:xlink="http://www.w3.org/1999/xlink" xlink:type="simple"><person-group><name name-style="western"><surname>Csiki</surname><given-names>E</given-names></name></person-group> (<year>1932</year>) Coleopterorum catalogus, pars 124, <tp:taxon-name><tp:taxon-name-part taxon-name-part-type="family">Carabidae</tp:taxon-name-part></tp:taxon-name>: <tp:taxon-name><tp:taxon-name-part taxon-name-part-type="subfamily">Harpalinae</tp:taxon-name-part></tp:taxon-name> VII, Vol. III, 1279–1598.</mixed-citation></ref><ref id="B82"><mixed-citation xmlns:xlink="http://www.w3.org/1999/xlink" xlink:type="simple"><person-group><name name-style="western"><surname>Louwerens</surname><given-names>CJ</given-names></name></person-group> (<year>1956</year>) On a collection of <tp:taxon-name><tp:taxon-name-part taxon-name-part-type="family">Carabidae</tp:taxon-name-part></tp:taxon-name> from the Northern Moluccus (<tp:taxon-name><tp:taxon-name-part taxon-name-part-type="order">Coleoptera</tp:taxon-name-part></tp:taxon-name>). Treubia 23: 225.</mixed-citation></ref><ref id="B69"><mixed-citation xmlns:xlink="http://www.w3.org/1999/xlink" xlink:type="simple"><person-group><name name-style="western"><surname>Jedlička</surname><given-names>A</given-names></name></person-group> (<year>1963</year>) <article-title>Monographie der Truncatipennen aus Ostasien. <tp:taxon-name><tp:taxon-name-part taxon-name-part-type="subfamily">Lebiinae</tp:taxon-name-part></tp:taxon-name>- <tp:taxon-name>Odacanthinae</tp:taxon-name>-<tp:taxon-name>Brachyninae</tp:taxon-name> (<tp:taxon-name><tp:taxon-name-part taxon-name-part-type="order">Coleoptera</tp:taxon-name-part></tp:taxon-name>, <tp:taxon-name><tp:taxon-name-part taxon-name-part-type="family">Carabidae</tp:taxon-name-part></tp:taxon-name>). Entomologische Abhandlungen und Berichte aus dem Staatlichen Museum fur Tierkunde in Dresden, Bd.</article-title><volume>28</volume>(<issue>7</issue>): <fpage>269</fpage>–<lpage>579</lpage>.</mixed-citation></ref><ref id="B53"><mixed-citation xmlns:xlink="http://www.w3.org/1999/xlink" xlink:type="simple"><person-group><name name-style="western"><surname>Habu</surname><given-names>A</given-names></name></person-group> (<year>1967</year>) <source><tp:taxon-name><tp:taxon-name-part taxon-name-part-type="family">Carabidae</tp:taxon-name-part></tp:taxon-name>. Truncatipennes group. (<tp:taxon-name><tp:taxon-name-part taxon-name-part-type="class">Insecta</tp:taxon-name-part></tp:taxon-name>: <tp:taxon-name><tp:taxon-name-part taxon-name-part-type="order">Coleoptera</tp:taxon-name-part></tp:taxon-name>). Fauna Japonica.</source><publisher-name>Tokyo Electrical Engineering College Press</publisher-name>, <publisher-loc>Tokyo</publisher-loc>, <size units="page">338 pp</size>. [27 pls]</mixed-citation></ref><ref id="B79"><mixed-citation xmlns:xlink="http://www.w3.org/1999/xlink" xlink:type="simple"><person-group><name name-style="western"><surname>Lorenz</surname><given-names>W</given-names></name></person-group> (<year>2005</year>) <source>Systematic List of Extant Ground Beetles of the World. (<tp:taxon-name><tp:taxon-name-part taxon-name-part-type="class">Insecta</tp:taxon-name-part></tp:taxon-name>, <tp:taxon-name><tp:taxon-name-part taxon-name-part-type="order">Coleoptera</tp:taxon-name-part></tp:taxon-name>, <tp:taxon-name><tp:taxon-name-part taxon-name-part-type="suborder">Adephaga</tp:taxon-name-part></tp:taxon-name>: <tp:taxon-name><tp:taxon-name-part taxon-name-part-type="family">Trachypachidae</tp:taxon-name-part></tp:taxon-name> &amp; <tp:taxon-name><tp:taxon-name-part taxon-name-part-type="family">Carabidae</tp:taxon-name-part></tp:taxon-name> incl.</source><publisher-name>Paussinae</publisher-name>, <publisher-loc>Cicindelinae, Rhysodinae). Second ed. Germany</publisher-loc>, <size units="page">530 pp</size>.</mixed-citation></ref><ref id="B89"><mixed-citation xmlns:xlink="http://www.w3.org/1999/xlink" xlink:type="simple"><person-group><name name-style="western"><surname>Park</surname><given-names>J K</given-names></name><name name-style="western"><surname>Lee</surname><given-names>CM</given-names></name><name name-style="western"><surname>Kwon</surname><given-names>JY</given-names></name><name name-style="western"><surname>Park</surname><given-names>JY</given-names></name><name name-style="western"><surname>Lee</surname><given-names>JE</given-names></name></person-group> (<year>2011</year>) Korean species of the genus <italic><tp:taxon-name><tp:taxon-name-part taxon-name-part-type="genus">Coptodera</tp:taxon-name-part></tp:taxon-name></italic> Dejean (<tp:taxon-name><tp:taxon-name-part taxon-name-part-type="order">Coleoptera</tp:taxon-name-part></tp:taxon-name>: <tp:taxon-name><tp:taxon-name-part taxon-name-part-type="family">Carabidae</tp:taxon-name-part></tp:taxon-name>: <tp:taxon-name><tp:taxon-name-part taxon-name-part-type="subfamily">Lebiinae</tp:taxon-name-part></tp:taxon-name>) Entomological Research 41(3): 103–105. <ext-link xlink:type="simple" ext-link-type="doi" xlink:href="10.1111/j.1748-5967.2011.00324.x">https://doi.org/10.1111/j.1748-5967.2011.00324.x</ext-link></mixed-citation></ref><ref id="B31"><mixed-citation xmlns:xlink="http://www.w3.org/1999/xlink" xlink:type="simple"><person-group><name name-style="western"><surname>Chaudoir</surname><given-names>M de</given-names></name></person-group> (<year>1869</year>) <article-title>Memoire sur les coptoderides.</article-title><source>Annales de la Société entomologique de Belgique</source><volume>12</volume>: <fpage>163</fpage>–<lpage>256</lpage>.</mixed-citation></ref><ref id="B26"><mixed-citation xmlns:xlink="http://www.w3.org/1999/xlink" xlink:type="simple"><person-group><name name-style="western"><surname>Bates</surname><given-names>HW</given-names></name></person-group> (<year>1886</year>) <article-title>On the Geodephagous <tp:taxon-name><tp:taxon-name-part taxon-name-part-type="order">Coleoptera</tp:taxon-name-part></tp:taxon-name> collected by Mr. George Lewis in Ceylon.</article-title><source>Annals and Magazine of Natural History</source><volume>5</volume>(<issue>17</issue>): <fpage>199</fpage>–<lpage>212</lpage>. <ext-link xlink:type="simple" ext-link-type="doi" xlink:href="10.1080/00222938609460134">https://doi.org/10.1080/00222938609460134</ext-link></mixed-citation></ref><ref id="B28"><mixed-citation xmlns:xlink="http://www.w3.org/1999/xlink" xlink:type="simple"><person-group><name name-style="western"><surname>Bates</surname><given-names>HW</given-names></name></person-group> (<year>1892</year>) Viaggio di Leonardo Fea in Birmania e regioni vicine. XLIV. List of <tp:taxon-name><tp:taxon-name-part taxon-name-part-type="family">Carabidae</tp:taxon-name-part></tp:taxon-name>. Annali del Museo Civico di Storia Naturale di Genova (Serie 2) 12(32): 267–428.</mixed-citation></ref><ref id="B27"><mixed-citation xmlns:xlink="http://www.w3.org/1999/xlink" xlink:type="simple"><person-group><name name-style="western"><surname>Bates</surname><given-names>HW</given-names></name></person-group> (<year>1889</year>) Contributions à la faune Indo-chinoise. 3<sup>eme</sup> memoire. Annales de la Société Entomologique de France (6)9: 261–268.</mixed-citation></ref><ref id="B50"><mixed-citation xmlns:xlink="http://www.w3.org/1999/xlink" xlink:type="simple"><person-group><name name-style="western"><surname>Habu</surname><given-names>A</given-names></name></person-group> (<year>1959</year>) Family <tp:taxon-name><tp:taxon-name-part taxon-name-part-type="family">Carabidae</tp:taxon-name-part></tp:taxon-name> in Enumeratio Insectorum Montis Hikosan. Kyushu, 93 pp.</mixed-citation></ref><ref id="B51"><mixed-citation xmlns:xlink="http://www.w3.org/1999/xlink" xlink:type="simple"><person-group><name name-style="western"><surname>Habu</surname><given-names>A</given-names></name></person-group> (<year>1961</year>) <article-title>Revised key to the <italic><tp:taxon-name><tp:taxon-name-part taxon-name-part-type="genus">Coptodera</tp:taxon-name-part></tp:taxon-name></italic>-species of Japan.</article-title><source>Entomological Review of Japan</source><volume>12</volume>: <fpage>45</fpage>–<lpage>46</lpage>.</mixed-citation></ref><ref id="B98"><mixed-citation xmlns:xlink="http://www.w3.org/1999/xlink" xlink:type="simple"><person-group><name name-style="western"><surname>Shibata</surname><given-names>T</given-names></name></person-group> (<year>1964</year>) <article-title>Notes on the Carabid-beetles of Japan. I. (<tp:taxon-name><tp:taxon-name-part taxon-name-part-type="order">Coleoptera</tp:taxon-name-part></tp:taxon-name>).</article-title><source>The Entomological Review of Japan</source><volume>17</volume>(<issue>2</issue>): <fpage>39</fpage>–<lpage>47</lpage>.</mixed-citation></ref></ref-list></tp:taxon-treatment>
