# Supplementary material for: A taxonomic review of the pericaline ground-beetles in Taiwan, with descriptions of new species (Coleoptera, Carabidae, Lebiini)
Source: Zookeys. 2019 Jan 14;(816):1–164. doi: 10.3897/zookeys.816.29738 (PMC6341056; doi:10.3897/zookeys.816.29738)
Supplement: XML Treatment for Coptodera (Coptoderina) japonica [file zookeys.816.29738-treatment21.xml]

<!DOCTYPE tp:taxon-treatment
  PUBLIC "-//TaxonX//DTD Taxonomic Treatment Publishing DTD v0 20100105//EN" "tax-treatment-NSO.dtd">
<tp:taxon-treatment xmlns:tp="http://www.plazi.org/taxpub"><tp:treatment-meta><kwd-group><label>Taxon classification</label><kwd><named-content xmlns:xlink="http://www.w3.org/1999/xlink" content-type="kingdom">Animalia</named-content></kwd><kwd><named-content xmlns:xlink="http://www.w3.org/1999/xlink" content-type="order">Coleoptera</named-content></kwd><kwd><named-content xmlns:xlink="http://www.w3.org/1999/xlink" content-type="family">Carabidae</named-content></kwd></kwd-group><mixed-citation publication-type="journal"><person-group><name><surname>Hunting</surname><given-names>Wesley</given-names></name><name><surname>Yang</surname><given-names>Man-Miao</given-names></name></person-group><article-title>A taxonomic review of the pericaline ground-beetles in Taiwan, with descriptions of new species (<tp:taxon-name><tp:taxon-name-part taxon-name-part-type="order">Coleoptera</tp:taxon-name-part></tp:taxon-name>, <tp:taxon-name><tp:taxon-name-part taxon-name-part-type="family">Carabidae</tp:taxon-name-part></tp:taxon-name>, <tp:taxon-name><tp:taxon-name-part taxon-name-part-type="tribe">Lebiini</tp:taxon-name-part></tp:taxon-name>)</article-title><source>Zookeys</source><day>14</day><month>1</month><year>2019</year><volume>2019</volume><issue>816</issue><fpage>1</fpage><lpage>164</lpage><pub-id pub-id-type="doi">10.3897/zookeys.816.29738</pub-id></mixed-citation></tp:treatment-meta><tp:nomenclature><tp:taxon-name><tp:taxon-name-part taxon-name-part-type="genus" reg="Coptodera">Coptodera</tp:taxon-name-part>
            (<tp:taxon-name-part taxon-name-part-type="subgenus" reg="Coptoderina">Coptoderina</tp:taxon-name-part>)
            <tp:taxon-name-part taxon-name-part-type="species" reg="japonica">japonica</tp:taxon-name-part></tp:taxon-name><tp:taxon-authority>Bates</tp:taxon-authority><xref ref-type="fig" rid="F41">Figs 41</xref><xref ref-type="fig" rid="F42">, 42</xref><xref ref-type="fig" rid="F43">, 43A–C</xref><xref ref-type="fig" rid="F57">, 57C</xref><xref ref-type="fig" rid="F59">, 59</xref><!--PageBreak--><tp:nomenclature-citation-list><tp:nomenclature-citation><tp:taxon-name>
                              <tp:taxon-name-part taxon-name-part-type="genus" reg="Coptodera">Coptodera</tp:taxon-name-part>
                              <tp:taxon-name-part taxon-name-part-type="species" reg="japonica">japonica</tp:taxon-name-part>
                            </tp:taxon-name><comment>Bates, 1883: 281; <xref ref-type="bibr" rid="B33">Csiki 1932</xref>: 1371; <xref ref-type="bibr" rid="B69">Jedlička 1963</xref>: 348; <xref ref-type="bibr" rid="B79">Lorenz 2005</xref>: 458; <xref ref-type="bibr" rid="B89">Park et al. 2011</xref>: 103.</comment></tp:nomenclature-citation><tp:nomenclature-citation><tp:taxon-name>
                              <tp:taxon-name-part taxon-name-part-type="genus" reg="Coptodera">Coptodera</tp:taxon-name-part>
                              <tp:taxon-name-part taxon-name-part-type="species" reg="formosana">formosana</tp:taxon-name-part>
                            </tp:taxon-name><comment>Dupuis, 1912: 328; <xref ref-type="bibr" rid="B69">Jedlička 1963</xref>: 347.</comment></tp:nomenclature-citation></tp:nomenclature-citation-list></tp:nomenclature><tp:treatment-sec sec-type="type material" id="SECID0EMWBK"><title>Types and other material examined.</title><p>Cotype (male) labeled: “Japan./G. Lewis./1910-320”; “Cotype” [circular, ringed with green]”; “Ex Coll./Brit. Mus.”; “<tp:taxon-name><tp:taxon-name-part taxon-name-part-type="genus" reg="Coptodera">Coptodera</tp:taxon-name-part></tp:taxon-name>/<tp:taxon-name><tp:taxon-name-part taxon-name-part-type="genus" reg="Coptodera"/><tp:taxon-name-part taxon-name-part-type="species" reg="japonica">japonica</tp:taxon-name-part></tp:taxon-name>/cotype Bates/H. E. Andrewes det.”; “Syntypus”[rectangular, red paper]. Eight specimens of <italic><tp:taxon-name><tp:taxon-name-part taxon-name-part-type="genus" reg="Coptodera">C.</tp:taxon-name-part><tp:taxon-name-part taxon-name-part-type="species" reg="japonica">japonica</tp:taxon-name-part></tp:taxon-name></italic>, three males and five females. For further details see EH Strickland Virtual Entomology Museum Database.</p></tp:treatment-sec><tp:treatment-sec sec-type="type locality" id="SECID0EMXBK"><title>Type locality.</title><p>Japan: Kyushu (Kiushiu).</p></tp:treatment-sec><tp:treatment-sec sec-type="diagnosis" id="SECID0ERXBK"><title>Diagnosis.</title><p>Specimens of this species are easily distinguished from other Taiwanese <italic><tp:taxon-name><tp:taxon-name-part taxon-name-part-type="genus" reg="Coptodera">Coptodera</tp:taxon-name-part></tp:taxon-name></italic> by a combination of elytra with a seta in the apical 1/3 of stria 2 and black lateral margins.</p></tp:treatment-sec><tp:treatment-sec sec-type="description" id="SECID0E5XBK"><title>Description.</title><p>OBL 9.16 – 10.33 mm. Length (n = three males, five females): head 1.00 – 1.12, pronotum 1.36 – 1.58, elytra 5.50 – 6.33, metepisternum 1.32 – 1.44 mm; width: head 2.00 – 2.20, pronotum 2.40 – 2.76, elytra 4.16 – 4.50, metepisternum 0.80 – 0.84 mm.</p><p><italic>Body proportions</italic>. HW/HL 1.93 – 2.12; PWM/PL 1.64 – 1.82; EL/EW 1.30 – 1.42; ML/MW 1.57 – 1.67.</p><p><italic>Color</italic>. Fig. <xref ref-type="fig" rid="F41">41</xref>. Dorsum of head piceous, area nearest to antennal socket brunneous to rufo-piceous, clypeus black with outer margin brunneous to rufo-brunneous, labrum, antennae, and palpi brunneous to rufo-brunneous; disc of pronotum rufo-piceous to piceous, lateral margins rufo-brunneous, only slightly lighter then disc; elytral disc black, with four testaceous maculae, two anterior and two posterior, anterior macula large, from interval 3 to 7 in most specimens, closest to base of elytra in <!--PageBreak-->interval 5 and 6, closest to apex of elytra in interval 4, posterior macula, from interval 2–8 (some from interval 1), closest to base of elytra in intervals 4 and 5, closest to apex of elytra in interval 4; margins of elytra rufo-brunneous to piceous; ventral surface rufo-brunneous to piceous; legs with trochanter and femora and tarsi brunneous to rufo-brunneous, tibia rufo-brunneous to piceous on dorsal surface.</p><fig id="F41" position="float" orientation="portrait"><label>Figure 41.</label><caption><p>Dorsal habitus and color pattern of <tp:taxon-name><tp:taxon-name-part taxon-name-part-type="genus" reg="Coptodera">C.</tp:taxon-name-part> (<tp:taxon-name-part taxon-name-part-type="subgenus" reg="Coptoderina">Coptoderina</tp:taxon-name-part>) <tp:taxon-name-part taxon-name-part-type="species" reg="japonica">japonica</tp:taxon-name-part></tp:taxon-name> Bates. (OBL 10.24 mm).</p></caption><graphic xmlns:xlink="http://www.w3.org/1999/xlink" xlink:href="zookeys-816-001-g041.jpg" position="float" orientation="portrait" xlink:type="simple" id="oo_256157.jpg"/></fig><p><italic>Microsculpture</italic>. Dorsum of head with microsculpture somewhat granulate and isodiametric, easily visible at 50× magnification; pronotum somewhat granulate, isodiametric to somewhat transverse mesh pattern easily visible at 50×; elytral intervals with transverse sculpticells, center of striae with isodiametric sculpticells a few cells wide; ventral surface of head with microsculpture transverse, faintly visible at 50×; prosternum, proepipleuron, mesepisternum and metepisternum with sculpticells forming a shallow transverse mesh.</p><p><italic>Macrosculpture and pilosity</italic>. Dorsum of head and clypeus smooth, with relatively dense, fine, scattered setigerous punctures, setae hardly visible at 50×; pronotum with relatively dense, fine and scattered setigerous punctures, visible in side view at 50×, disc shallowly rugulose; elytra with intervals broadly rounded, single row of fine setigerous punctures in the center of each interval, these punctures larger than additional scattered setigerous punctures throughout disc, striae with single row of fine setigerous punctures hardly visible in lateral view at 50×; ventrally, thoracic and abdominal sclerites with scattered setigerous punctures throughout.</p><!--PageBreak--><p><italic>Fixed setae.</italic> Elytra with two setae in apical 1/3 of stria 2, one seta near base in stria 3.</p><p><italic>Luster</italic>. Dorsal and ventral surfaces moderately glossy.</p><p><italic>Head</italic>. Mandibles somewhat curved at apex, relatively long and narrow in form, when measured on outside diameter, visible portion longer than length of labrum; labrum relatively stout and rounded, slightly wider than clypeus at max width, broadly bilobed to almost flat apically.</p><p><italic>Pronotum</italic>. Transverse impression deep; posterior transverse impression deep, median longitudinal impression moderately deep; lateral margins explanate, apico-lateral margins broadly rounded, posterio-lateral margins obtuse.</p><p><italic>Elytra</italic>. Apex slightly sinuate.</p><p><italic>Legs</italic>. Two rows of small squamo-setae on tarsomeres 1–2 of mid-leg; males with two notches apically on ventral side of mid-tibia. Note: one individual with two notches on left mid-tibia and three notches on right mid-tibia has been observed.</p><p><italic>Male genitalia</italic>. Figs <xref ref-type="fig" rid="F42">42</xref>, <xref ref-type="fig" rid="F43">43A–C</xref> Length 1.86 – 1.92 mm. Ostium catopic, positioned slightly to right when viewed ventrally, phallus cylindrical, slanting right from base of ostium towards apex when viewed ventrally, apical area with short, bluntly rounded apex; endophallus long and narrow, positioned to right of phallus when everted and viewed ventrally, microtrichia dispersed evenly and rather divergently on most <!--PageBreak-->of surface, one large and typically more dense microtrichial field (mtf) present on left side of phallus, just before apical constriction, sclerotized ring of spines (esr) at narrowest portion of apical constriction.</p><fig id="F42" position="float" orientation="portrait"><label>Figure 42.</label><caption><p>Digital image of male genitalia of <tp:taxon-name><tp:taxon-name-part taxon-name-part-type="genus" reg="Coptodera">C.</tp:taxon-name-part> (<tp:taxon-name-part taxon-name-part-type="subgenus" reg="Coptoderina">Coptoderina</tp:taxon-name-part>) <tp:taxon-name-part taxon-name-part-type="species" reg="japonica">japonica</tp:taxon-name-part></tp:taxon-name> Bates, ventral aspect, endophallus everted. Legend: <bold>esr</bold> endophallic sclerotized ring.</p></caption><graphic xmlns:xlink="http://www.w3.org/1999/xlink" xlink:href="zookeys-816-001-g042.jpg" position="float" orientation="portrait" xlink:type="simple" id="oo_256158.jpg"/></fig><fig id="F43" position="float" orientation="portrait"><label>Figure 43.</label><caption><p>Digital images of male genitalia of <tp:taxon-name><tp:taxon-name-part taxon-name-part-type="genus" reg="Coptodera">C.</tp:taxon-name-part> (<tp:taxon-name-part taxon-name-part-type="subgenus" reg="Coptoderina">Coptoderina</tp:taxon-name-part>) <tp:taxon-name-part taxon-name-part-type="species" reg="japonica">japonica</tp:taxon-name-part></tp:taxon-name> Bates. <bold>A</bold> right lateral aspect <bold>B</bold> ventral aspect <bold>C</bold> left lateral aspect.</p></caption><graphic xmlns:xlink="http://www.w3.org/1999/xlink" xlink:href="zookeys-816-001-g043.jpg" position="float" orientation="portrait" xlink:type="simple" id="oo_256159.jpg"/></fig><p><italic>Female genitalia</italic>. 57C. Width 1.28 mm. One spermatheca (sp1), cylindrical and long, ribbed laterally along length, distinctively curved at base; one spermathecal accessory gland (sg), large and bulbous; spermathecal gland duct (sgd) only slightly longer than length of spermatheca, slightly swollen at apical end, just before gland, attachment site medially on distinctively shaped diverticulum (div) of spermatheca; bursa copulatrix (bc) with distinctive sac at apical end (bs), highly constricted near opening to common oviduct, then expanding out into and oblong mushroom top shaped chamber.</p></tp:treatment-sec><tp:treatment-sec sec-type="habitat" id="SECID0E43BK"><title>Habitat, habits, and seasonal occurrence.</title><p>The known elevational range of <italic><tp:taxon-name><tp:taxon-name-part taxon-name-part-type="genus" reg="Coptodera">C.</tp:taxon-name-part><tp:taxon-name-part taxon-name-part-type="species" reg="japonica">japonica</tp:taxon-name-part></tp:taxon-name></italic> is from 640 to 2770 meters. Adults of this species are found in mixed forest of montane areas. Little is known of the habits of this species but one specimen of this species was collected on shelf fungus. Specimens have been collected from April to October in Taiwan and methods of collecting include u.v. light, malaise trap, and hand collecting.</p><!--PageBreak--></tp:treatment-sec><tp:treatment-sec sec-type="distribution" id="SECID0EP4BK"><title>Geographical distribution.</title><p><italic><tp:taxon-name><tp:taxon-name-part taxon-name-part-type="genus" reg="Coptodera">Coptodera</tp:taxon-name-part><tp:taxon-name-part taxon-name-part-type="species" reg="japonica">japonica</tp:taxon-name-part></tp:taxon-name></italic> is known from Japan, Korea, and Taiwan. For Taiwan collecting localities see Figure <xref ref-type="fig" rid="F59">59</xref>.</p></tp:treatment-sec><tp:treatment-sec><!--Section generated to contain objects referenced in tp:taxon-treatment.--><fig id="F57" position="float" orientation="portrait"><label>Figure 57.</label><caption><p>Line drawings of the female reproductive tract of species of the subgenus <tp:taxon-name><tp:taxon-name-part taxon-name-part-type="genus" reg="Coptodera"/><tp:taxon-name-part taxon-name-part-type="subgenus" reg="Coptoderina">Coptoderina</tp:taxon-name-part></tp:taxon-name> Jeannel, known from Taiwan (in part), ventral aspect. <bold>A</bold><tp:taxon-name><tp:taxon-name-part taxon-name-part-type="genus" reg="Coptodera">C.</tp:taxon-name-part> (<tp:taxon-name-part taxon-name-part-type="subgenus" reg="Coptoderina">C.</tp:taxon-name-part>) <tp:taxon-name-part taxon-name-part-type="species" reg="chaudoiri">chaudoiri</tp:taxon-name-part></tp:taxon-name> Andrewes <bold>B</bold><tp:taxon-name><tp:taxon-name-part taxon-name-part-type="genus" reg="Coptodera">C.</tp:taxon-name-part> (<tp:taxon-name-part taxon-name-part-type="subgenus" reg="Coptoderina">C.</tp:taxon-name-part>) <tp:taxon-name-part taxon-name-part-type="species" reg="eluta">eluta</tp:taxon-name-part></tp:taxon-name> Andrewes <bold>C</bold><tp:taxon-name><tp:taxon-name-part taxon-name-part-type="genus" reg="Coptodera">C.</tp:taxon-name-part> (<tp:taxon-name-part taxon-name-part-type="subgenus" reg="Coptoderina">C.</tp:taxon-name-part>) <tp:taxon-name-part taxon-name-part-type="species" reg="japonica">japonica</tp:taxon-name-part></tp:taxon-name> Bates <bold>D</bold><tp:taxon-name><tp:taxon-name-part taxon-name-part-type="genus" reg="Coptodera">C.</tp:taxon-name-part> (<tp:taxon-name-part taxon-name-part-type="subgenus" reg="Coptoderina">C.</tp:taxon-name-part>) <tp:taxon-name-part taxon-name-part-type="species" reg="maculata">maculata</tp:taxon-name-part></tp:taxon-name> (Dupuis). Legend: <bold>bc</bold> bursa copulatrix; <bold>bs</bold> blind sac; <bold>co</bold> common oviduct; <bold>des</bold> dorsal ensiform setae; <bold>div</bold> diverticulum; <bold>gc1</bold> gonocoxite 1; <bold>gc2</bold> gonocoxite 2; <bold>les</bold> lateral ensiform setae; <bold>lt</bold> lateral tergite; <bold>sg</bold> spermathecal gland; <bold>sgd</bold> spermathecal gland duct; <bold>sp1</bold> spermatheca 1. Scale bars: 1 mm.</p></caption><graphic xmlns:xlink="http://www.w3.org/1999/xlink" xlink:href="zookeys-816-001-g057.jpg" position="float" orientation="portrait" xlink:type="simple" id="oo_256173.jpg"/></fig><fig id="F59" position="float" orientation="portrait"><label>Figure 59.</label><caption><p>Map showing known localities for species of the genus <tp:taxon-name><tp:taxon-name-part taxon-name-part-type="genus" reg="Coptodera">Coptodera</tp:taxon-name-part><tp:taxon-name-part taxon-name-part-type="authority">Dejean</tp:taxon-name-part></tp:taxon-name>, subgenus <tp:taxon-name><tp:taxon-name-part taxon-name-part-type="genus" reg="Coptodera"/><tp:taxon-name-part taxon-name-part-type="subgenus" reg="Coptoderina">Coptoderina</tp:taxon-name-part></tp:taxon-name> Jeannel, in Taiwan (in part).</p></caption><graphic xmlns:xlink="http://www.w3.org/1999/xlink" xlink:href="zookeys-816-001-g059.jpg" position="float" orientation="portrait" xlink:type="simple" id="oo_256175.jpg"/></fig></tp:treatment-sec><ref-list><ref id="B33"><mixed-citation xmlns:xlink="http://www.w3.org/1999/xlink" xlink:type="simple"><person-group><name name-style="western"><surname>Csiki</surname><given-names>E</given-names></name></person-group> (<year>1932</year>) Coleopterorum catalogus, pars 124, <tp:taxon-name><tp:taxon-name-part taxon-name-part-type="family">Carabidae</tp:taxon-name-part></tp:taxon-name>: <tp:taxon-name><tp:taxon-name-part taxon-name-part-type="subfamily">Harpalinae</tp:taxon-name-part></tp:taxon-name> VII, Vol. III, 1279–1598.</mixed-citation></ref><ref id="B69"><mixed-citation xmlns:xlink="http://www.w3.org/1999/xlink" xlink:type="simple"><person-group><name name-style="western"><surname>Jedlička</surname><given-names>A</given-names></name></person-group> (<year>1963</year>) <article-title>Monographie der Truncatipennen aus Ostasien. <tp:taxon-name><tp:taxon-name-part taxon-name-part-type="subfamily">Lebiinae</tp:taxon-name-part></tp:taxon-name>- <tp:taxon-name>Odacanthinae</tp:taxon-name>-<tp:taxon-name>Brachyninae</tp:taxon-name> (<tp:taxon-name><tp:taxon-name-part taxon-name-part-type="order">Coleoptera</tp:taxon-name-part></tp:taxon-name>, <tp:taxon-name><tp:taxon-name-part taxon-name-part-type="family">Carabidae</tp:taxon-name-part></tp:taxon-name>). Entomologische Abhandlungen und Berichte aus dem Staatlichen Museum fur Tierkunde in Dresden, Bd.</article-title><volume>28</volume>(<issue>7</issue>): <fpage>269</fpage>–<lpage>579</lpage>.</mixed-citation></ref><ref id="B79"><mixed-citation xmlns:xlink="http://www.w3.org/1999/xlink" xlink:type="simple"><person-group><name name-style="western"><surname>Lorenz</surname><given-names>W</given-names></name></person-group> (<year>2005</year>) <source>Systematic List of Extant Ground Beetles of the World. (<tp:taxon-name><tp:taxon-name-part taxon-name-part-type="class">Insecta</tp:taxon-name-part></tp:taxon-name>, <tp:taxon-name><tp:taxon-name-part taxon-name-part-type="order">Coleoptera</tp:taxon-name-part></tp:taxon-name>, <tp:taxon-name><tp:taxon-name-part taxon-name-part-type="suborder">Adephaga</tp:taxon-name-part></tp:taxon-name>: <tp:taxon-name><tp:taxon-name-part taxon-name-part-type="family">Trachypachidae</tp:taxon-name-part></tp:taxon-name> &amp; <tp:taxon-name><tp:taxon-name-part taxon-name-part-type="family">Carabidae</tp:taxon-name-part></tp:taxon-name> incl.</source><publisher-name>Paussinae</publisher-name>, <publisher-loc>Cicindelinae, Rhysodinae). Second ed. Germany</publisher-loc>, <size units="page">530 pp</size>.</mixed-citation></ref><ref id="B89"><mixed-citation xmlns:xlink="http://www.w3.org/1999/xlink" xlink:type="simple"><person-group><name name-style="western"><surname>Park</surname><given-names>J K</given-names></name><name name-style="western"><surname>Lee</surname><given-names>CM</given-names></name><name name-style="western"><surname>Kwon</surname><given-names>JY</given-names></name><name name-style="western"><surname>Park</surname><given-names>JY</given-names></name><name name-style="western"><surname>Lee</surname><given-names>JE</given-names></name></person-group> (<year>2011</year>) Korean species of the genus <italic><tp:taxon-name><tp:taxon-name-part taxon-name-part-type="genus">Coptodera</tp:taxon-name-part></tp:taxon-name></italic> Dejean (<tp:taxon-name><tp:taxon-name-part taxon-name-part-type="order">Coleoptera</tp:taxon-name-part></tp:taxon-name>: <tp:taxon-name><tp:taxon-name-part taxon-name-part-type="family">Carabidae</tp:taxon-name-part></tp:taxon-name>: <tp:taxon-name><tp:taxon-name-part taxon-name-part-type="subfamily">Lebiinae</tp:taxon-name-part></tp:taxon-name>) Entomological Research 41(3): 103–105. <ext-link xlink:type="simple" ext-link-type="doi" xlink:href="10.1111/j.1748-5967.2011.00324.x">https://doi.org/10.1111/j.1748-5967.2011.00324.x</ext-link></mixed-citation></ref></ref-list></tp:taxon-treatment>
