# Supplementary material for: A taxonomic review of the pericaline ground-beetles in Taiwan, with descriptions of new species (Coleoptera, Carabidae, Lebiini)
Source: Zookeys. 2019 Jan 14;(816):1–164. doi: 10.3897/zookeys.816.29738 (PMC6341056; doi:10.3897/zookeys.816.29738)
Supplement: XML Treatment for Coptodera (Coptoderina) maculata [file zookeys.816.29738-treatment22.xml]

<!DOCTYPE tp:taxon-treatment
  PUBLIC "-//TaxonX//DTD Taxonomic Treatment Publishing DTD v0 20100105//EN" "tax-treatment-NSO.dtd">
<tp:taxon-treatment xmlns:tp="http://www.plazi.org/taxpub"><tp:treatment-meta><kwd-group><label>Taxon classification</label><kwd><named-content xmlns:xlink="http://www.w3.org/1999/xlink" content-type="kingdom">Animalia</named-content></kwd><kwd><named-content xmlns:xlink="http://www.w3.org/1999/xlink" content-type="order">Coleoptera</named-content></kwd><kwd><named-content xmlns:xlink="http://www.w3.org/1999/xlink" content-type="family">Carabidae</named-content></kwd></kwd-group><mixed-citation publication-type="journal"><person-group><name><surname>Hunting</surname><given-names>Wesley</given-names></name><name><surname>Yang</surname><given-names>Man-Miao</given-names></name></person-group><article-title>A taxonomic review of the pericaline ground-beetles in Taiwan, with descriptions of new species (<tp:taxon-name><tp:taxon-name-part taxon-name-part-type="order">Coleoptera</tp:taxon-name-part></tp:taxon-name>, <tp:taxon-name><tp:taxon-name-part taxon-name-part-type="family">Carabidae</tp:taxon-name-part></tp:taxon-name>, <tp:taxon-name><tp:taxon-name-part taxon-name-part-type="tribe">Lebiini</tp:taxon-name-part></tp:taxon-name>)</article-title><source>Zookeys</source><day>14</day><month>1</month><year>2019</year><volume>2019</volume><issue>816</issue><fpage>1</fpage><lpage>164</lpage><pub-id pub-id-type="doi">10.3897/zookeys.816.29738</pub-id></mixed-citation></tp:treatment-meta><tp:nomenclature><tp:taxon-name><tp:taxon-name-part taxon-name-part-type="genus" reg="Coptodera">Coptodera</tp:taxon-name-part>
            (<tp:taxon-name-part taxon-name-part-type="subgenus" reg="Coptoderina">Coptoderina</tp:taxon-name-part>)
            <tp:taxon-name-part taxon-name-part-type="species" reg="maculata">maculata</tp:taxon-name-part></tp:taxon-name><tp:taxon-authority>Dupuis</tp:taxon-authority><xref ref-type="fig" rid="F44">Figs 44</xref><xref ref-type="fig" rid="F45">, 45A–C</xref><xref ref-type="fig" rid="F46">, 46A</xref><xref ref-type="fig" rid="F57">, 57D</xref><xref ref-type="fig" rid="F59">, 59</xref><tp:nomenclature-citation-list><tp:nomenclature-citation><tp:taxon-name>
                              <tp:taxon-name-part taxon-name-part-type="genus" reg="Coptodera">Coptodera</tp:taxon-name-part>
                              <tp:taxon-name-part taxon-name-part-type="species" reg="formosana">formosana</tp:taxon-name-part>
                              <tp:taxon-name-part taxon-name-part-type="infraspecific-rank">var.</tp:taxon-name-part>
                              <tp:taxon-name-part taxon-name-part-type="variety" reg="maculata">maculata</tp:taxon-name-part>
                            </tp:taxon-name><comment>Dupuis, 1912: 329.</comment></tp:nomenclature-citation><tp:nomenclature-citation><tp:taxon-name>
                              <tp:taxon-name-part taxon-name-part-type="genus" reg="Coptodera">Coptodera</tp:taxon-name-part>
                              <tp:taxon-name-part taxon-name-part-type="species" reg="maculata">maculata</tp:taxon-name-part>
                            </tp:taxon-name><comment>Dupuis: <xref ref-type="bibr" rid="B88">Nakane and Ohkura 1956</xref>: 48; <xref ref-type="bibr" rid="B69">Jedlička 1963</xref>: 342.</comment></tp:nomenclature-citation></tp:nomenclature-citation-list></tp:nomenclature><tp:treatment-sec sec-type="type material" id="SECID0ERBCK"><title>Types and other material examined.</title><p><bold>Holotype</bold> (female) labeled: “Hoozan/Formosa/H. Sauter II 10”; “TYPUS” [rectangular, red paper]; “DUPUIS DET.”; “<tp:taxon-name><tp:taxon-name-part taxon-name-part-type="genus" reg="Coptodera">Coptodera</tp:taxon-name-part></tp:taxon-name>/<tp:taxon-name><tp:taxon-name-part taxon-name-part-type="genus" reg="Coptodera"/><tp:taxon-name-part taxon-name-part-type="species" reg="formosana">formosana</tp:taxon-name-part></tp:taxon-name> D/<tp:taxon-name><tp:taxon-name-part taxon-name-part-type="genus" reg="Coptodera"/><tp:taxon-name-part taxon-name-part-type="species" reg="maculata">maculata</tp:taxon-name-part></tp:taxon-name> D”. One <bold>paratype</bold> and six other specimens of <italic><tp:taxon-name><tp:taxon-name-part taxon-name-part-type="genus" reg="Coptodera">C.</tp:taxon-name-part><tp:taxon-name-part taxon-name-part-type="species" reg="maculata">maculata</tp:taxon-name-part></tp:taxon-name></italic>: five males and one female. For further details see EH Strickland Virtual Entomology Museum Database.</p></tp:treatment-sec><tp:treatment-sec sec-type="type locality" id="SECID0E5CCK"><title>Type locality.</title><p>Taiwan (Formosa: Hoozan).</p></tp:treatment-sec><tp:treatment-sec sec-type="diagnosis" id="SECID0EDDCK"><title>Diagnosis.</title><p>Specimens of this species are easily distinguished from other Taiwanese <italic><tp:taxon-name><tp:taxon-name-part taxon-name-part-type="genus" reg="Coptodera">Coptodera</tp:taxon-name-part></tp:taxon-name></italic> by a combination of elytra with one seta in apical 1/4 of stria 3, one seta in apical 1/3 of stria 2, light lateral margins, and an apical macula that extends to suture.</p></tp:treatment-sec><tp:treatment-sec sec-type="description" id="SECID0EQDCK"><title>Description.</title><p>OBL 6.08 – 6.66 mm. Length (n = five males, one female): head 0.78 – 0.92, pronotum 1.04 – 1.20, elytra 4.33 – 5.00, metepisternum 0.96 – 1.20 mm; width: head 1.52 – 1.72, pronotum 1.76 – 2.08, elytra 3.16 – 3.66, metepisternum 0.60 – 0.68 mm.</p><p><italic>Body proportions</italic>. HW/HL 1.86 – 2.00; PWM/PL 1.57 – 1.79; EL/EW 1.32 – 1.40; ML/MW 1.56 – 1.76.</p><p><italic>Color</italic>. Fig. <xref ref-type="fig" rid="F44">44</xref>. Dorsum of head brunneous to rufo-piceous, clypeus, antennae, and palpi brunneous to rufo-brunneous; disc of pronotum brunneous to rufo-piceous, lateral margins testaceous to rufo-brunneous, contrastingly lighter then disc; elytral disc, with four testaceous maculae, two anterior and two posterior, anterior macula large, from interval 3 to 7, closest to base of elytra in interval 5, closest to apex of elytra in interval 4, posterior macula, from suture to interval 8, closest to base of elytra in intervals 4 and 5, closest to apex of elytra in interval 3; margins of elytra testaceous to rufo-brunneous; ventral surface with thoracic and abdominal tergites rufo-testaceous to rufo-piceous, proepipleuron and elytral epipleuron contrastingly lighter, brunneo-testaceous to rufo-brunneous; legs with trochanter and femora and tarsi brunneo-testaceous to rufo-brunneous, tibia rufo-brunneous to piceous on dorsal surface.</p><fig id="F44" position="float" orientation="portrait"><label>Figure 44.</label><caption><p>Dorsal habitus and color pattern of <tp:taxon-name><tp:taxon-name-part taxon-name-part-type="genus" reg="Coptodera">C.</tp:taxon-name-part> (<tp:taxon-name-part taxon-name-part-type="subgenus" reg="Coptoderina">Coptoderina</tp:taxon-name-part>) <tp:taxon-name-part taxon-name-part-type="species" reg="maculata">maculata</tp:taxon-name-part></tp:taxon-name> (Dupuis). (OBL 6.66 mm).</p></caption><graphic xmlns:xlink="http://www.w3.org/1999/xlink" xlink:href="zookeys-816-001-g044.jpg" position="float" orientation="portrait" xlink:type="simple" id="oo_256160.jpg"/></fig><p><italic>Microsculpture</italic>. Dorsum of head with sculpticells granulate and isodiametric, easily visible at 50× magnification; pronotum somewhat granulate, transverse mesh pattern easily visible at 50×; elytral intervals with transverse sculpticells, center of striae with isodiametric sculpticells, one to two cells wide; ventral surface of head, smooth with microsculpture not visible at 50×; prosternum, proepipleuron, mesepisternum and metepisternum with sculpticells forming a shallow, somewhat transverse to transverse mesh.</p><p><italic>Macrosculpture</italic>. Dorsum of head and clypeus faintly rugulose to smooth, with relatively dense, fine and scattered setigerous punctures, setae hardly visible at 50×; pronotum with fine and scattered setigerous punctures, visible in side view at 50×, disc shallowly regulose; elytra with intervals broadly rounded, single row of fine setigerous punctures in the center of each interval, these punctures larger than additional scattered setigerous puncture throughout disc, striae with single row of fine setigerous punctures hardly visible in lateral view at 50×; ventrally, thoracic and abdominal sclerites with scattered setigerous punctures throughout.</p><p><italic>Fixed setae.</italic> Elytra with two setae in apical 1/3 of stria 2, one seta near base in stria 3.</p><p><italic>Luster</italic>. Dorsal and ventral surfaces moderately glossy.</p><p><italic>Head</italic>. Mandibles somewhat curved at apex, somewhat long and narrow in form, when measured on outside diameter, visible portion shorter than length of labrum; labrum slightly wider than clypeus at max width, broadly bilobed.</p><p><italic>Pronotum</italic>. Anterior transverse impression deep; posterior transverse impression deep, median longitudinal impression moderately deep; lateral margins explanate, apico-lateral margins broadly rounded, posterio-lateral margins obtuse.</p><p><italic>Elytra</italic>. Apex slightly sinuate.</p><p><italic>Legs</italic>. Two rows of small squamo-setae on tarsomeres 1–2 of mid-leg; males with two notches apically on ventral side of mid-tibia.</p><p><italic>Male genitalia</italic>. Figs <xref ref-type="fig" rid="F45">45A–C</xref>, <xref ref-type="fig" rid="F46">46A</xref>. Length 1.08 – 1.44 mm. Ostium catopic. Phallus cylindrical, right side straight along length, left side curving slightly from mid-<!--PageBreak-->length to apex when viewed ventrally, distinctively wide medially in lateral view, apical area very short and bluntly rounded apex, slightly curved upwards in lateral view; endophallus, relatively short and stout, one large and distinctive microtrichial field, microtrichia longer and more dense on right side, sclerotized ring of distinctively large spines (esr) at narrowest portion of apical constriction.</p><fig id="F45" position="float" orientation="portrait"><label>Figure 45.</label><caption><p>Digital images of male genitalia of <tp:taxon-name><tp:taxon-name-part taxon-name-part-type="genus" reg="Coptodera">C.</tp:taxon-name-part> (<tp:taxon-name-part taxon-name-part-type="subgenus" reg="Coptoderina">Coptoderina</tp:taxon-name-part>) <tp:taxon-name-part taxon-name-part-type="species" reg="maculata">maculata</tp:taxon-name-part></tp:taxon-name> (Dupuis). <bold>A</bold> right lateral aspect <bold>B</bold> ventral aspect <bold>C</bold> left lateral aspect. Legend: <bold>esr</bold> endophallic sclerite ring.</p></caption><graphic xmlns:xlink="http://www.w3.org/1999/xlink" xlink:href="zookeys-816-001-g045.jpg" position="float" orientation="portrait" xlink:type="simple" id="oo_256161.jpg"/></fig><fig id="F46" position="float" orientation="portrait"><label>Figure 46.</label><caption><p>Digital images comparing the everted endophallus characteristics, left lateral aspect, of <bold>A</bold><tp:taxon-name><tp:taxon-name-part taxon-name-part-type="genus" reg="Coptodera">C.</tp:taxon-name-part> (<tp:taxon-name-part taxon-name-part-type="subgenus" reg="Coptoderina">Coptoderina</tp:taxon-name-part>) <tp:taxon-name-part taxon-name-part-type="species" reg="maculata">maculata</tp:taxon-name-part></tp:taxon-name> (Dupuis) <bold>B</bold><tp:taxon-name><tp:taxon-name-part taxon-name-part-type="genus" reg="Coptodera">C.</tp:taxon-name-part> (<tp:taxon-name-part taxon-name-part-type="subgenus" reg="Coptoderina">Coptoderina</tp:taxon-name-part>) <tp:taxon-name-part taxon-name-part-type="species" reg="marginata">marginata</tp:taxon-name-part></tp:taxon-name> (Dupuis) Legend: <bold>esp</bold> endophallic spine patch; <bold>esr</bold> endophallus sclerite ring.</p></caption><graphic xmlns:xlink="http://www.w3.org/1999/xlink" xlink:href="zookeys-816-001-g046.jpg" position="float" orientation="portrait" xlink:type="simple" id="oo_256162.jpg"/></fig><p><italic>Female genitalia</italic>. Fig. <xref ref-type="fig" rid="F57">57D</xref>. Width 0.96 mm. One spermatheca (sp1), cylindrical, ribbed laterally along length; spermathecal accessory gland not observed; spermathecal gland (sgd) duct broken before apex but distinctively swollen along length, attachment site near apex of large diverticulum (div) of spermatheca; bursa copulatrix (bc) with distinctive sac at apical end (bs), large and somewhat cylindrical, coming to a point at the apex.</p></tp:treatment-sec><tp:treatment-sec sec-type="habitat" id="SECID0EGJCK"><title>Habitat, habits, and seasonal occurrence.</title><p>The known elevational range of <italic><tp:taxon-name><tp:taxon-name-part taxon-name-part-type="genus" reg="Coptodera">C.</tp:taxon-name-part><tp:taxon-name-part taxon-name-part-type="species" reg="maculata">maculata</tp:taxon-name-part></tp:taxon-name></italic> is from 100 to 950 meters. Adults of this species are found in mixed forest of montane areas. Little is known of the habits of this species. Specimens have been collected from January to September with the most being collected in June. Methods of collecting include u.v. light sheet, light trap, and hand collecting.</p></tp:treatment-sec><tp:treatment-sec sec-type="distribution" id="SECID0EXJCK"><title>Geographical distribution.</title><p><italic><tp:taxon-name><tp:taxon-name-part taxon-name-part-type="genus" reg="Coptodera">Coptodera</tp:taxon-name-part><tp:taxon-name-part taxon-name-part-type="species" reg="maculata">maculata</tp:taxon-name-part></tp:taxon-name></italic> is known only from Taiwan. See Figure <xref ref-type="fig" rid="F59">59</xref>.</p><!--PageBreak--></tp:treatment-sec><tp:treatment-sec><!--Section generated to contain objects referenced in tp:taxon-treatment.--><fig id="F57" position="float" orientation="portrait"><label>Figure 57.</label><caption><p>Line drawings of the female reproductive tract of species of the subgenus <tp:taxon-name><tp:taxon-name-part taxon-name-part-type="genus" reg="Coptodera"/><tp:taxon-name-part taxon-name-part-type="subgenus" reg="Coptoderina">Coptoderina</tp:taxon-name-part></tp:taxon-name> Jeannel, known from Taiwan (in part), ventral aspect. <bold>A</bold><tp:taxon-name><tp:taxon-name-part taxon-name-part-type="genus" reg="Coptodera">C.</tp:taxon-name-part> (<tp:taxon-name-part taxon-name-part-type="subgenus" reg="Coptoderina">C.</tp:taxon-name-part>) <tp:taxon-name-part taxon-name-part-type="species" reg="chaudoiri">chaudoiri</tp:taxon-name-part></tp:taxon-name> Andrewes <bold>B</bold><tp:taxon-name><tp:taxon-name-part taxon-name-part-type="genus" reg="Coptodera">C.</tp:taxon-name-part> (<tp:taxon-name-part taxon-name-part-type="subgenus" reg="Coptoderina">C.</tp:taxon-name-part>) <tp:taxon-name-part taxon-name-part-type="species" reg="eluta">eluta</tp:taxon-name-part></tp:taxon-name> Andrewes <bold>C</bold><tp:taxon-name><tp:taxon-name-part taxon-name-part-type="genus" reg="Coptodera">C.</tp:taxon-name-part> (<tp:taxon-name-part taxon-name-part-type="subgenus" reg="Coptoderina">C.</tp:taxon-name-part>) <tp:taxon-name-part taxon-name-part-type="species" reg="japonica">japonica</tp:taxon-name-part></tp:taxon-name> Bates <bold>D</bold><tp:taxon-name><tp:taxon-name-part taxon-name-part-type="genus" reg="Coptodera">C.</tp:taxon-name-part> (<tp:taxon-name-part taxon-name-part-type="subgenus" reg="Coptoderina">C.</tp:taxon-name-part>) <tp:taxon-name-part taxon-name-part-type="species" reg="maculata">maculata</tp:taxon-name-part></tp:taxon-name> (Dupuis). Legend: <bold>bc</bold> bursa copulatrix; <bold>bs</bold> blind sac; <bold>co</bold> common oviduct; <bold>des</bold> dorsal ensiform setae; <bold>div</bold> diverticulum; <bold>gc1</bold> gonocoxite 1; <bold>gc2</bold> gonocoxite 2; <bold>les</bold> lateral ensiform setae; <bold>lt</bold> lateral tergite; <bold>sg</bold> spermathecal gland; <bold>sgd</bold> spermathecal gland duct; <bold>sp1</bold> spermatheca 1. Scale bars: 1 mm.</p></caption><graphic xmlns:xlink="http://www.w3.org/1999/xlink" xlink:href="zookeys-816-001-g057.jpg" position="float" orientation="portrait" xlink:type="simple" id="oo_256173.jpg"/></fig><fig id="F59" position="float" orientation="portrait"><label>Figure 59.</label><caption><p>Map showing known localities for species of the genus <tp:taxon-name><tp:taxon-name-part taxon-name-part-type="genus" reg="Coptodera">Coptodera</tp:taxon-name-part><tp:taxon-name-part taxon-name-part-type="authority">Dejean</tp:taxon-name-part></tp:taxon-name>, subgenus <tp:taxon-name><tp:taxon-name-part taxon-name-part-type="genus" reg="Coptodera"/><tp:taxon-name-part taxon-name-part-type="subgenus" reg="Coptoderina">Coptoderina</tp:taxon-name-part></tp:taxon-name> Jeannel, in Taiwan (in part).</p></caption><graphic xmlns:xlink="http://www.w3.org/1999/xlink" xlink:href="zookeys-816-001-g059.jpg" position="float" orientation="portrait" xlink:type="simple" id="oo_256175.jpg"/></fig></tp:treatment-sec><ref-list><ref id="B88"><mixed-citation xmlns:xlink="http://www.w3.org/1999/xlink" xlink:type="simple"><person-group><name name-style="western"><surname>Nakane</surname><given-names>T</given-names></name><name name-style="western"><surname>Ohkura</surname><given-names>M</given-names></name></person-group> (<year>1956</year>) <article-title>On the species of the genus <italic><tp:taxon-name><tp:taxon-name-part taxon-name-part-type="genus">Coptoderina</tp:taxon-name-part></tp:taxon-name></italic> in Japan and Formosa (<tp:taxon-name><tp:taxon-name-part taxon-name-part-type="order">Coleoptera</tp:taxon-name-part></tp:taxon-name>, <tp:taxon-name><tp:taxon-name-part taxon-name-part-type="superfamily">Caraboidea</tp:taxon-name-part></tp:taxon-name>, <tp:taxon-name>Coptoderinae</tp:taxon-name>).</article-title><source>The Entomological review of Japan</source><volume>7</volume>: <fpage>45</fpage>–<lpage>50</lpage>.</mixed-citation></ref><ref id="B69"><mixed-citation xmlns:xlink="http://www.w3.org/1999/xlink" xlink:type="simple"><person-group><name name-style="western"><surname>Jedlička</surname><given-names>A</given-names></name></person-group> (<year>1963</year>) <article-title>Monographie der Truncatipennen aus Ostasien. <tp:taxon-name><tp:taxon-name-part taxon-name-part-type="subfamily">Lebiinae</tp:taxon-name-part></tp:taxon-name>- <tp:taxon-name>Odacanthinae</tp:taxon-name>-<tp:taxon-name>Brachyninae</tp:taxon-name> (<tp:taxon-name><tp:taxon-name-part taxon-name-part-type="order">Coleoptera</tp:taxon-name-part></tp:taxon-name>, <tp:taxon-name><tp:taxon-name-part taxon-name-part-type="family">Carabidae</tp:taxon-name-part></tp:taxon-name>). Entomologische Abhandlungen und Berichte aus dem Staatlichen Museum fur Tierkunde in Dresden, Bd.</article-title><volume>28</volume>(<issue>7</issue>): <fpage>269</fpage>–<lpage>579</lpage>.</mixed-citation></ref></ref-list></tp:taxon-treatment>
