# Supplementary material for: A taxonomic review of the pericaline ground-beetles in Taiwan, with descriptions of new species (Coleoptera, Carabidae, Lebiini)
Source: Zookeys. 2019 Jan 14;(816):1–164. doi: 10.3897/zookeys.816.29738 (PMC6341056; doi:10.3897/zookeys.816.29738)
Supplement: XML Treatment for Coptodera (Coptoderina) marginata [file zookeys.816.29738-treatment23.xml]

<!DOCTYPE tp:taxon-treatment
  PUBLIC "-//TaxonX//DTD Taxonomic Treatment Publishing DTD v0 20100105//EN" "tax-treatment-NSO.dtd">
<tp:taxon-treatment xmlns:tp="http://www.plazi.org/taxpub"><tp:treatment-meta><kwd-group><label>Taxon classification</label><kwd><named-content xmlns:xlink="http://www.w3.org/1999/xlink" content-type="kingdom">Animalia</named-content></kwd><kwd><named-content xmlns:xlink="http://www.w3.org/1999/xlink" content-type="order">Coleoptera</named-content></kwd><kwd><named-content xmlns:xlink="http://www.w3.org/1999/xlink" content-type="family">Carabidae</named-content></kwd></kwd-group><mixed-citation publication-type="journal"><person-group><name><surname>Hunting</surname><given-names>Wesley</given-names></name><name><surname>Yang</surname><given-names>Man-Miao</given-names></name></person-group><article-title>A taxonomic review of the pericaline ground-beetles in Taiwan, with descriptions of new species (<tp:taxon-name><tp:taxon-name-part taxon-name-part-type="order">Coleoptera</tp:taxon-name-part></tp:taxon-name>, <tp:taxon-name><tp:taxon-name-part taxon-name-part-type="family">Carabidae</tp:taxon-name-part></tp:taxon-name>, <tp:taxon-name><tp:taxon-name-part taxon-name-part-type="tribe">Lebiini</tp:taxon-name-part></tp:taxon-name>)</article-title><source>Zookeys</source><day>14</day><month>1</month><year>2019</year><volume>2019</volume><issue>816</issue><fpage>1</fpage><lpage>164</lpage><pub-id pub-id-type="doi">10.3897/zookeys.816.29738</pub-id></mixed-citation></tp:treatment-meta><tp:nomenclature><tp:taxon-name><tp:taxon-name-part taxon-name-part-type="genus" reg="Coptodera">Coptodera</tp:taxon-name-part>
            (<tp:taxon-name-part taxon-name-part-type="subgenus" reg="Coptoderina">Coptoderina</tp:taxon-name-part>)
            <tp:taxon-name-part taxon-name-part-type="species" reg="marginata">marginata</tp:taxon-name-part></tp:taxon-name><tp:taxon-authority>Dupuis</tp:taxon-authority><xref ref-type="fig" rid="F46">Figs 46b</xref><xref ref-type="fig" rid="F47">, 47</xref><xref ref-type="fig" rid="F48">, 48A–C</xref><xref ref-type="fig" rid="F58">, 58A</xref><xref ref-type="fig" rid="F59">, 59</xref><!--PageBreak--><tp:nomenclature-citation-list><tp:nomenclature-citation><tp:taxon-name>
                              <tp:taxon-name-part taxon-name-part-type="genus" reg="Coptodera">Coptodera</tp:taxon-name-part>
                              <tp:taxon-name-part taxon-name-part-type="species" reg="formosana">formosana</tp:taxon-name-part>
                              <tp:taxon-name-part taxon-name-part-type="infraspecific-rank">var.</tp:taxon-name-part>
                              <tp:taxon-name-part taxon-name-part-type="variety" reg="marginata">marginata</tp:taxon-name-part>
                            </tp:taxon-name><comment>Dupuis, 1912: 329.</comment></tp:nomenclature-citation><tp:nomenclature-citation><tp:taxon-name>
                              <tp:taxon-name-part taxon-name-part-type="genus" reg="Coptodera">Coptodera</tp:taxon-name-part>
                              <tp:taxon-name-part taxon-name-part-type="species" reg="marginata">marginata</tp:taxon-name-part>
                            </tp:taxon-name><comment>Dupuis: <xref ref-type="bibr" rid="B88">Nakane and Ohkura 1956</xref>: 48; <xref ref-type="bibr" rid="B53">Habu 1967</xref>: 88; <xref ref-type="bibr" rid="B79">Lorenz 2005</xref>: 458.</comment></tp:nomenclature-citation></tp:nomenclature-citation-list></tp:nomenclature><tp:treatment-sec sec-type="type material" id="SECID0E6NCK"><title>Types and other material examined.</title><p>Paratype (female) labeled: “Hoozan/Formosa/H. Sauter II 10”; “Paratyp” [rectangular, red paper]; “DUPUIS DET.”; “<tp:taxon-name><tp:taxon-name-part taxon-name-part-type="genus" reg="Coptodera">Coptodera</tp:taxon-name-part></tp:taxon-name>/<tp:taxon-name><tp:taxon-name-part taxon-name-part-type="genus" reg="Coptodera"/><tp:taxon-name-part taxon-name-part-type="species" reg="formosana">formosana</tp:taxon-name-part></tp:taxon-name>/<tp:taxon-name><tp:taxon-name-part taxon-name-part-type="genus" reg="Coptodera"/><tp:taxon-name-part taxon-name-part-type="species" reg="marginata">marginata</tp:taxon-name-part></tp:taxon-name>/D”. six specimens of <italic><tp:taxon-name><tp:taxon-name-part taxon-name-part-type="genus" reg="Coptodera">C.</tp:taxon-name-part><tp:taxon-name-part taxon-name-part-type="species" reg="marginata">marginata</tp:taxon-name-part></tp:taxon-name></italic>, five males and one female. For further details see EH Strickland Virtual Entomology Museum Database.</p></tp:treatment-sec><tp:treatment-sec sec-type="type locality" id="SECID0EIPCK"><title>Type locality.</title><p>Taiwan (Formosa: Hoozan).</p></tp:treatment-sec><tp:treatment-sec sec-type="diagnosis" id="SECID0ENPCK"><title>Diagnosis.</title><p>Specimens of this species are easily distinguished from other Taiwanese <italic><tp:taxon-name><tp:taxon-name-part taxon-name-part-type="genus" reg="Coptodera">Coptodera</tp:taxon-name-part></tp:taxon-name></italic> by a combination of elytra with one seta in apical 1/4 of stria 3, one seta in apical 1/3 of stria 2, light lateral margins and an apical macula that does not extend to suture.</p></tp:treatment-sec><tp:treatment-sec sec-type="description" id="SECID0E1PCK"><title>Description.</title><p>OBL 8.16 – 9.83 mm. Length (n = five males, one female): head 0.88 – 1.00, pronotum 1.16 – 1.44, elytra 5.16 – 6.16, metepisternum 1.20 – 1.32 mm; width: head 1.76 – 2.04, pronotum 2.24 – 2.68, elytra 3.66 – 4.66, metepisternum 0.68 – 0.84 mm.</p><!--PageBreak--><p><italic>Body proportions</italic>. HW/HL 1.91 – 2.14; PWM/PL 1.79 – 1.97; EL/EW 1.30 – 1.42; ML/MW 1.57 – 1.76.</p><p><italic>Color</italic>. Fig. <xref ref-type="fig" rid="F47">47</xref>. Dorsum of head brunneous to rufo-piceous, area nearest to antennal socket brunneous to rufo-brunneous, clypeus, antennae, and palpi brunneous to rufo-brunneous; disc of pronotum brunneous to rufo-piceous, lateral margins testaceous to rufo-brunneous, always contrastingly lighter then disc; elytral disc, with four testaceous maculae, two anterior and two posterior, anterior macula large, from interval 3 to 7 in most specimens, closest to base of elytra in interval 5 and 6, closest to apex of elytra in interval 4, posterior macula, from interval 2 to 8, closest to base of elytra in intervals 4 and 5, closest to apex of elytra in interval 3 or 4; margins of elytra rufo-testaceous to brunneous; ventral surface with thoracic and abdominal tergites rufo-brunneous to rufo-piceous, proepipleuron and elytral epipleuron always contrastingly lighter, brunneo-testaceous to rufo-brunneous; legs with trochanter and femora and tarsi brunneous to rufo-brunneous, tibia rufo-brunneous to piceous on dorsal surface.</p><fig id="F47" position="float" orientation="portrait"><label>Figure 47.</label><caption><p>Dorsal habitus and color pattern of <tp:taxon-name><tp:taxon-name-part taxon-name-part-type="genus" reg="Coptodera">C.</tp:taxon-name-part> (<tp:taxon-name-part taxon-name-part-type="subgenus" reg="Coptoderina">Coptoderina</tp:taxon-name-part>) <tp:taxon-name-part taxon-name-part-type="species" reg="marginata">marginata</tp:taxon-name-part></tp:taxon-name> (Dupuis). (OBL 9.24 mm).</p></caption><graphic xmlns:xlink="http://www.w3.org/1999/xlink" xlink:href="zookeys-816-001-g047.jpg" position="float" orientation="portrait" xlink:type="simple" id="oo_256163.jpg"/></fig><p><italic>Microsculpture</italic>. Dorsum of head with microsculpture somewhat granulate and isodiametric on center of head and towards neck, outer portions less granulate to almost flat, easily visible at 50×; pronotum somewhat granulate, isodiametric to somewhat transverse mesh pattern easily visible at 50×; elytral intervals with transverse sculpticells, center of striae with isodiametric sculpticells a few cells wide; ventral surface of head with microsculpture transverse, faintly visible at 50×; prosternum, proepipleu<!--PageBreak-->ron, mesepisternum and metepisternum with sculpticells forming a shallow, somewhat transverse to transverse mesh.</p><p><italic>Macrosculpture and pilosity</italic>. Dorsum of head and clypeus faintly rugulose, with relatively dense, fine, scattered setigerous punctures, setae hardly visible at 50×; pronotum with relatively dense, fine and scattered setigerous punctures, visible in side view at 50×, disc shallowly rugulose; elytra with intervals broadly rounded, single row of fine setigerous punctures in the center of each interval, these punctures larger than additional scattered setigerous puncture throughout disc, striae with single row of fine setigerous punctures hardly visible in lateral view at 50×; ventrally, thoracic and abdominal sclerites with scattered setigerous punctures throughout.</p><p><italic>Fixed setae.</italic> Elytra with two setae in apical 1/3 of stria 2, one seta near base in stria 3.</p><p><italic>Luster</italic>. Dorsal and ventral surfaces moderately glossy.</p><p><italic>Head</italic>. Mandibles somewhat curved at apex, somewhat long and narrow in form, when measured on outside diameter, visible portion always shorter than length of labrum; labrum slightly wider than clypeus at max width, broadly bilobed.</p><p><italic>Pronotum</italic>. Anterior transverse impression deep; posterior transverse impression deep, median longitudinal impression moderately deep; lateral margins explanate, apico-lateral margins broadly rounded, posterio-lateral margins obtuse.</p><!--PageBreak--><p><italic>Elytra</italic>. Apex slightly sinuate.</p><p><italic>Legs</italic>. Two rows of small squamo-setae on tarsomeres 1–2 of mid-leg; males with two notches apically on ventral side of mid-tibia.</p><p><italic>Male genitalia</italic>. Figs <xref ref-type="fig" rid="F46">46B</xref>, <xref ref-type="fig" rid="F48">48A–C</xref>. Length 1.54 – 1.64 mm. Ostium catopic, opening positioned slightly left of center. Phallus cylindrical, right side straight along length, left side curving from mid-length to apex when viewed ventrally, apical area with short, bluntly rounded apex; endophallus long and narrow, with constriction near base, two distinctive microtrichial fields, one large one towards apical end, one smaller and more dense one (esp) between basal constriction and larger microtrichial field, sclerotized ring of spines at narrowest portion of apical constriction.</p><fig id="F48" position="float" orientation="portrait"><label>Figure 48.</label><caption><p>Digital images of male genitalia of <tp:taxon-name><tp:taxon-name-part taxon-name-part-type="genus" reg="Coptodera">C.</tp:taxon-name-part> (<tp:taxon-name-part taxon-name-part-type="subgenus" reg="Coptoderina">Coptoderina</tp:taxon-name-part>) <tp:taxon-name-part taxon-name-part-type="species" reg="marginata">marginata</tp:taxon-name-part></tp:taxon-name> (Dupuis). <bold>A</bold> right lateral aspect <bold>B</bold> ventral aspect <bold>C</bold> left lateral aspect. Legend: <bold>esp</bold> endophallic spine patch.</p></caption><graphic xmlns:xlink="http://www.w3.org/1999/xlink" xlink:href="zookeys-816-001-g048.jpg" position="float" orientation="portrait" xlink:type="simple" id="oo_256164.jpg"/></fig><p><italic>Female genitalia</italic>. Fig. <xref ref-type="fig" rid="F58">58A</xref>. Width 1.38 mm. The single female specimen dissected was in very poor condition and all other accessory organs were destroyed in prep.</p></tp:treatment-sec><tp:treatment-sec sec-type="habitat" id="SECID0EBUCK"><title>Habitat, habits, and seasonal occurrence.</title><p>The known elevational range of <italic><tp:taxon-name><tp:taxon-name-part taxon-name-part-type="genus" reg="Coptodera">C.</tp:taxon-name-part><tp:taxon-name-part taxon-name-part-type="species" reg="marginata">marginata</tp:taxon-name-part></tp:taxon-name></italic> is from 1000 to 1200 meters. Adults of this species are found in mixed forest of montane areas. Little is known of the habits of this species. Specimens have been collected from April to September in Taiwan and methods of collecting include malaise trap and hand collecting.</p></tp:treatment-sec><tp:treatment-sec sec-type="distribution" id="SECID0ESUCK"><title>Geographical distribution.</title><p><italic><tp:taxon-name><tp:taxon-name-part taxon-name-part-type="genus" reg="Coptodera">Coptodera</tp:taxon-name-part><tp:taxon-name-part taxon-name-part-type="species" reg="marginata">marginata</tp:taxon-name-part></tp:taxon-name></italic> is known from Japan and Taiwan. For Taiwan collecting localities see Figure <xref ref-type="fig" rid="F60">60</xref>.</p></tp:treatment-sec><tp:treatment-sec><!--Section generated to contain objects referenced in tp:taxon-treatment.--><fig id="F46" position="float" orientation="portrait"><label>Figure 46.</label><caption><p>Digital images comparing the everted endophallus characteristics, left lateral aspect, of <bold>A</bold><tp:taxon-name><tp:taxon-name-part taxon-name-part-type="genus" reg="Coptodera">C.</tp:taxon-name-part> (<tp:taxon-name-part taxon-name-part-type="subgenus" reg="Coptoderina">Coptoderina</tp:taxon-name-part>) <tp:taxon-name-part taxon-name-part-type="species" reg="maculata">maculata</tp:taxon-name-part></tp:taxon-name> (Dupuis) <bold>B</bold><tp:taxon-name><tp:taxon-name-part taxon-name-part-type="genus" reg="Coptodera">C.</tp:taxon-name-part> (<tp:taxon-name-part taxon-name-part-type="subgenus" reg="Coptoderina">Coptoderina</tp:taxon-name-part>) <tp:taxon-name-part taxon-name-part-type="species" reg="marginata">marginata</tp:taxon-name-part></tp:taxon-name> (Dupuis) Legend: <bold>esp</bold> endophallic spine patch; <bold>esr</bold> endophallus sclerite ring.</p></caption><graphic xmlns:xlink="http://www.w3.org/1999/xlink" xlink:href="zookeys-816-001-g046.jpg" position="float" orientation="portrait" xlink:type="simple" id="oo_256162.jpg"/></fig><fig id="F58" position="float" orientation="portrait"><label>Figure 58.</label><caption><p>Line drawings of the female reproductive tract of species of the subgenus <tp:taxon-name><tp:taxon-name-part taxon-name-part-type="genus" reg="Coptodera"/><tp:taxon-name-part taxon-name-part-type="subgenus" reg="Coptoderina">Coptoderina</tp:taxon-name-part></tp:taxon-name> Jeannel, known from Taiwan (in part), ventral aspect. <bold>A</bold><tp:taxon-name><tp:taxon-name-part taxon-name-part-type="genus" reg="Coptodera">C.</tp:taxon-name-part> (<tp:taxon-name-part taxon-name-part-type="subgenus" reg="Coptoderina">C.</tp:taxon-name-part>) <tp:taxon-name-part taxon-name-part-type="species" reg="marginata">marginata</tp:taxon-name-part></tp:taxon-name> (Dupuis), badly damaged <bold>B</bold><tp:taxon-name><tp:taxon-name-part taxon-name-part-type="genus" reg="Coptodera">C.</tp:taxon-name-part> (<tp:taxon-name-part taxon-name-part-type="subgenus" reg="Coptoderina">C.</tp:taxon-name-part>) <tp:taxon-name-part taxon-name-part-type="species" reg="occulta">occulta</tp:taxon-name-part></tp:taxon-name> sp. n. <bold>C</bold><tp:taxon-name><tp:taxon-name-part taxon-name-part-type="genus" reg="Coptodera">C.</tp:taxon-name-part> (<tp:taxon-name-part taxon-name-part-type="subgenus" reg="Coptoderina">C.</tp:taxon-name-part>) <tp:taxon-name-part taxon-name-part-type="species" reg="proksi">proksi</tp:taxon-name-part></tp:taxon-name> Jedlička <bold>D</bold><tp:taxon-name><tp:taxon-name-part taxon-name-part-type="genus" reg="Coptodera">C.</tp:taxon-name-part> (<tp:taxon-name-part taxon-name-part-type="subgenus" reg="Coptoderina">C.</tp:taxon-name-part>) <tp:taxon-name-part taxon-name-part-type="species" reg="taiwana">taiwana</tp:taxon-name-part></tp:taxon-name> (Nakane). Legend: <bold>bc</bold> bursa copulatrix; <bold>bs</bold> blind sac; <bold>co</bold> common oviduct; <bold>des</bold> dorsal ensiform setae; <bold>div</bold> diverticulum; <bold>gc1</bold> gonocoxite 1; <bold>gc2</bold> gonocoxite 2; <bold>les</bold> lateral ensiform setae; <bold>lt</bold> lateral tergite; <bold>sg</bold> spermathecal gland; <bold>sgd</bold> spermathecal gland duct; <bold>sp1</bold> spermatheca 1. Scale bars: 0.5 mm.</p></caption><graphic xmlns:xlink="http://www.w3.org/1999/xlink" xlink:href="zookeys-816-001-g058.jpg" position="float" orientation="portrait" xlink:type="simple" id="oo_256174.jpg"/></fig><fig id="F59" position="float" orientation="portrait"><label>Figure 59.</label><caption><p>Map showing known localities for species of the genus <tp:taxon-name><tp:taxon-name-part taxon-name-part-type="genus" reg="Coptodera">Coptodera</tp:taxon-name-part><tp:taxon-name-part taxon-name-part-type="authority">Dejean</tp:taxon-name-part></tp:taxon-name>, subgenus <tp:taxon-name><tp:taxon-name-part taxon-name-part-type="genus" reg="Coptodera"/><tp:taxon-name-part taxon-name-part-type="subgenus" reg="Coptoderina">Coptoderina</tp:taxon-name-part></tp:taxon-name> Jeannel, in Taiwan (in part).</p></caption><graphic xmlns:xlink="http://www.w3.org/1999/xlink" xlink:href="zookeys-816-001-g059.jpg" position="float" orientation="portrait" xlink:type="simple" id="oo_256175.jpg"/></fig><fig id="F60" position="float" orientation="portrait"><label>Figure 60.</label><caption><p>Map showing known localities for species of the genus <tp:taxon-name><tp:taxon-name-part taxon-name-part-type="genus" reg="Coptodera">Coptodera</tp:taxon-name-part><tp:taxon-name-part taxon-name-part-type="authority">Dejean</tp:taxon-name-part></tp:taxon-name>, subgenus <tp:taxon-name><tp:taxon-name-part taxon-name-part-type="genus" reg="Coptodera"/><tp:taxon-name-part taxon-name-part-type="subgenus" reg="Coptoderina">Coptoderina</tp:taxon-name-part></tp:taxon-name> Jeannel, in Taiwan (in part).</p></caption><graphic xmlns:xlink="http://www.w3.org/1999/xlink" xlink:href="zookeys-816-001-g060.jpg" position="float" orientation="portrait" xlink:type="simple" id="oo_256176.jpg"/></fig></tp:treatment-sec><ref-list><ref id="B88"><mixed-citation xmlns:xlink="http://www.w3.org/1999/xlink" xlink:type="simple"><person-group><name name-style="western"><surname>Nakane</surname><given-names>T</given-names></name><name name-style="western"><surname>Ohkura</surname><given-names>M</given-names></name></person-group> (<year>1956</year>) <article-title>On the species of the genus <italic><tp:taxon-name><tp:taxon-name-part taxon-name-part-type="genus">Coptoderina</tp:taxon-name-part></tp:taxon-name></italic> in Japan and Formosa (<tp:taxon-name><tp:taxon-name-part taxon-name-part-type="order">Coleoptera</tp:taxon-name-part></tp:taxon-name>, <tp:taxon-name><tp:taxon-name-part taxon-name-part-type="superfamily">Caraboidea</tp:taxon-name-part></tp:taxon-name>, <tp:taxon-name>Coptoderinae</tp:taxon-name>).</article-title><source>The Entomological review of Japan</source><volume>7</volume>: <fpage>45</fpage>–<lpage>50</lpage>.</mixed-citation></ref><ref id="B53"><mixed-citation xmlns:xlink="http://www.w3.org/1999/xlink" xlink:type="simple"><person-group><name name-style="western"><surname>Habu</surname><given-names>A</given-names></name></person-group> (<year>1967</year>) <source><tp:taxon-name><tp:taxon-name-part taxon-name-part-type="family">Carabidae</tp:taxon-name-part></tp:taxon-name>. Truncatipennes group. (<tp:taxon-name><tp:taxon-name-part taxon-name-part-type="class">Insecta</tp:taxon-name-part></tp:taxon-name>: <tp:taxon-name><tp:taxon-name-part taxon-name-part-type="order">Coleoptera</tp:taxon-name-part></tp:taxon-name>). Fauna Japonica.</source><publisher-name>Tokyo Electrical Engineering College Press</publisher-name>, <publisher-loc>Tokyo</publisher-loc>, <size units="page">338 pp</size>. [27 pls]</mixed-citation></ref><ref id="B79"><mixed-citation xmlns:xlink="http://www.w3.org/1999/xlink" xlink:type="simple"><person-group><name name-style="western"><surname>Lorenz</surname><given-names>W</given-names></name></person-group> (<year>2005</year>) <source>Systematic List of Extant Ground Beetles of the World. (<tp:taxon-name><tp:taxon-name-part taxon-name-part-type="class">Insecta</tp:taxon-name-part></tp:taxon-name>, <tp:taxon-name><tp:taxon-name-part taxon-name-part-type="order">Coleoptera</tp:taxon-name-part></tp:taxon-name>, <tp:taxon-name><tp:taxon-name-part taxon-name-part-type="suborder">Adephaga</tp:taxon-name-part></tp:taxon-name>: <tp:taxon-name><tp:taxon-name-part taxon-name-part-type="family">Trachypachidae</tp:taxon-name-part></tp:taxon-name> &amp; <tp:taxon-name><tp:taxon-name-part taxon-name-part-type="family">Carabidae</tp:taxon-name-part></tp:taxon-name> incl.</source><publisher-name>Paussinae</publisher-name>, <publisher-loc>Cicindelinae, Rhysodinae). Second ed. Germany</publisher-loc>, <size units="page">530 pp</size>.</mixed-citation></ref></ref-list></tp:taxon-treatment>
