# Supplementary material for: A taxonomic review of the pericaline ground-beetles in Taiwan, with descriptions of new species (Coleoptera, Carabidae, Lebiini)
Source: Zookeys. 2019 Jan 14;(816):1–164. doi: 10.3897/zookeys.816.29738 (PMC6341056; doi:10.3897/zookeys.816.29738)
Supplement: XML Treatment for Coptodera (Coptoderina) occulta [file zookeys.816.29738-treatment24.xml]

<!DOCTYPE tp:taxon-treatment
  PUBLIC "-//TaxonX//DTD Taxonomic Treatment Publishing DTD v0 20100105//EN" "tax-treatment-NSO.dtd">
<tp:taxon-treatment xmlns:tp="http://www.plazi.org/taxpub"><tp:treatment-meta><kwd-group><label>Taxon classification</label><kwd><named-content xmlns:xlink="http://www.w3.org/1999/xlink" content-type="kingdom">Animalia</named-content></kwd><kwd><named-content xmlns:xlink="http://www.w3.org/1999/xlink" content-type="order">Coleoptera</named-content></kwd><kwd><named-content xmlns:xlink="http://www.w3.org/1999/xlink" content-type="family">Carabidae</named-content></kwd></kwd-group><mixed-citation publication-type="journal"><person-group><name><surname>Hunting</surname><given-names>Wesley</given-names></name><name><surname>Yang</surname><given-names>Man-Miao</given-names></name></person-group><article-title>A taxonomic review of the pericaline ground-beetles in Taiwan, with descriptions of new species (<tp:taxon-name><tp:taxon-name-part taxon-name-part-type="order">Coleoptera</tp:taxon-name-part></tp:taxon-name>, <tp:taxon-name><tp:taxon-name-part taxon-name-part-type="family">Carabidae</tp:taxon-name-part></tp:taxon-name>, <tp:taxon-name><tp:taxon-name-part taxon-name-part-type="tribe">Lebiini</tp:taxon-name-part></tp:taxon-name>)</article-title><source>Zookeys</source><day>14</day><month>1</month><year>2019</year><volume>2019</volume><issue>816</issue><fpage>1</fpage><lpage>164</lpage><pub-id pub-id-type="doi">10.3897/zookeys.816.29738</pub-id></mixed-citation></tp:treatment-meta><tp:nomenclature><tp:taxon-name><tp:taxon-name-part taxon-name-part-type="genus" reg="Coptodera">Coptodera</tp:taxon-name-part>
            (<tp:taxon-name-part taxon-name-part-type="subgenus" reg="Coptoderina">Coptoderina</tp:taxon-name-part>)
            <tp:taxon-name-part taxon-name-part-type="species" reg="occulta">occulta</tp:taxon-name-part><object-id xmlns:xlink="http://www.w3.org/1999/xlink" content-type="zoobank" xlink:type="simple">http://zoobank.org/323C7DCE-566E-4A9D-A9F9-346254056831</object-id></tp:taxon-name><tp:taxon-status xmlns:xlink="http://www.w3.org/1999/xlink" xlink:type="simple">sp. n.</tp:taxon-status><xref ref-type="fig" rid="F49">Figs 49</xref><xref ref-type="fig" rid="F50">, 50A</xref><xref ref-type="fig" rid="F51">, 51A–D</xref><xref ref-type="fig" rid="F58">, 58B</xref><xref ref-type="fig" rid="F60">, 60</xref></tp:nomenclature><tp:treatment-sec sec-type="Specific epithet" id="SECID0EPXCK"><title>Specific epithet.</title><p>From Latin <italic><tp:taxon-name><tp:taxon-name-part taxon-name-part-type="genus" reg="Coptodera"/><tp:taxon-name-part taxon-name-part-type="species" reg="occulta">occulta</tp:taxon-name-part></tp:taxon-name></italic>, meaning hidden or mysterious. Previous to this work only two specimens were known from collections.</p></tp:treatment-sec><tp:treatment-sec sec-type="type material" id="SECID0E6XCK"><title>Types and other material examined.</title><p><bold>Holotype</bold> (male) labeled “Holotype” [circular, ringed with red]; “TAIWAN Pingdong co./Lanren River/2011.IV.30 by light”; leg. Kenting National Park Insect Survey/<named-content xmlns:xlink="http://www.w3.org/1999/xlink" content-type="dwc:verbatimCoordinates" xlink:type="simple"><named-content content-type="geo-json" specific-use="{&#34;type&#34;:&#34;Point&#34;,&#34;coordinates&#34;:[120.851528,22.043694]}" id="NCID0EKYCK" xlink:type="simple">22°2'37.3"N, 120°51'5.5"E</named-content></named-content>/#348”; “6446”; “<named-content xmlns:xlink="http://www.w3.org/1999/xlink" content-type="dwc:institutional_code" xlink:type="simple">NCHU</named-content># 101601”. Seven <bold>paratypes</bold> of <italic><tp:taxon-name><tp:taxon-name-part taxon-name-part-type="genus" reg="Coptodera">C.</tp:taxon-name-part><tp:taxon-name-part taxon-name-part-type="species" reg="occulta">occulta</tp:taxon-name-part></tp:taxon-name></italic>: one male and six females. For further details see EH Strickland Virtual Entomology Museum Database.</p></tp:treatment-sec><tp:treatment-sec sec-type="type locality" id="SECID0EBZCK"><title>Type locality.</title><p>Taiwan. Lanren River area, Pingdong county.</p></tp:treatment-sec><tp:treatment-sec sec-type="diagnosis" id="SECID0EGZCK"><title>Diagnosis.</title><p>This species is most similar to <italic><tp:taxon-name><tp:taxon-name-part taxon-name-part-type="genus" reg="Coptodera">C.</tp:taxon-name-part><tp:taxon-name-part taxon-name-part-type="species" reg="japonica">japonica</tp:taxon-name-part></tp:taxon-name></italic> but is easily distinguished by the testaceous margin of the pronotum (black or just slightly lighter in color in <italic><tp:taxon-name><tp:taxon-name-part taxon-name-part-type="genus" reg="Coptodera">C.</tp:taxon-name-part><tp:taxon-name-part taxon-name-part-type="species" reg="japonica">japonica</tp:taxon-name-part></tp:taxon-name></italic>) and the almost straight elytral apex.</p></tp:treatment-sec><tp:treatment-sec sec-type="description" id="SECID0EC1CK"><title>Description.</title><p>OBL 7.33 – 8.67 mm. Length (n = two males, six females): head 0.80 – 0.92, pronotum 1.12 – 1.28, elytra 4.33 – 5.33, metepisternum 1.08 – 1.36 mm; width: head 1.60 – 1.88, pronotum 1.84 – 2.24, elytra 3.16 – 3.83, metepisternum 0.64 – 0.72 mm.</p><p><italic>Body proportions</italic>. HW/HL 1.91 – 2.12; PWM/PL 1.64 – 1.75; EL/EW 1.27 – 1.43; ML/MW 1.5 – 2.13.</p><p><italic>Color</italic>. Fig. <xref ref-type="fig" rid="F49">49</xref>. Dorsum of head rufo-piceous to piceous, area nearest to antennal socket brunneous to rufo-piceous, clypeus and labrum with lateral margins testaceous to brunneo-testaceous, centrally, brunneo-piceous to piceous, antennae and palpi brunneo-testaceous to rufo-brunneous; disc of pronotum rufo-brunneous to rufo-piceous, margins lighter, brunneo-testaceous to rufo-brunneous; elytral disc black, with four testaceous maculae, two anterior and two posterior, anterior macula large, from interval 3 to 8, closest to base of elytra in interval 5, closest to apex of elytra in interval 4, posterior macula, from interval 2 to 8 (sometimes 1), closest to base of elytra in intervals 4 and 5, closest to apex of elytra in interval 4; margins of elytra rufo-brunneous to rufo-piceous; ventral surface rufo-brunneous to piceous; legs with trochanter and femora and tarsi brunneous to rufo-brunneous, tibia rufo-brunneous to piceous on dorsal surface.</p><fig id="F49" position="float" orientation="portrait"><label>Figure 49.</label><caption><p>Dorsal habitus and color pattern of <tp:taxon-name><tp:taxon-name-part taxon-name-part-type="genus" reg="Coptodera">C.</tp:taxon-name-part> (<tp:taxon-name-part taxon-name-part-type="subgenus" reg="Coptoderina">Coptoderina</tp:taxon-name-part>) <tp:taxon-name-part taxon-name-part-type="species" reg="occulta">occulta</tp:taxon-name-part></tp:taxon-name> sp. n.. (OBL 8.24 mm).</p></caption><graphic xmlns:xlink="http://www.w3.org/1999/xlink" xlink:href="zookeys-816-001-g049.jpg" position="float" orientation="portrait" xlink:type="simple" id="oo_256165.jpg"/></fig><p><italic>Microsculpture</italic>. Dorsum of head with microsculpture somewhat granulate and isodiametric, easily visible at 50× magnification; pronotum somewhat granulate, transverse to almost isodiametric in margins, mesh pattern easily visible at 50×; elytral intervals with transverse sculpticells, center of striae with isodiametric sculpticells a few cells wide; ventral surface of head with microsculpture not visible at 50×; prosternum, proepipleuron, mesepisternum and metepisternum with sculpticells forming a shallow transverse to nearly isodiametric mesh.</p><p><italic>Macrosculpture</italic>. Dorsum of head and clypeus smooth, with fine and scattered setigerous punctures, setae hardly visible at 50×; pronotum with fine, scattered setigerous punc<!--PageBreak-->tures, visible in side view at 50×, disc shallowly rugulose; elytra with intervals rounded, single row of fine setigerous punctures in the center of each interval, these punctures larger than additional scattered setigerous puncture throughout disc, striae punctate, with single row of fine setigerous punctures hardly visible in lateral view at 50×; ventrally, thoracic and abdominal sclerites with scattered setigerous punctures throughout.</p><p><italic>Fixed setae.</italic> Elytra with two setae in apical 1/3 of stria 2, one seta near base in stria 3.</p><p><italic>Luster</italic>. Dorsal and ventral surfaces moderately glossy.</p><p><italic>Head</italic>. Fig. <xref ref-type="fig" rid="F50">50A</xref>. Mandibles somewhat curved at apex, relatively long and narrow in form, when measured on outside diameter, visible portion shorter than length of labrum; labrum stout and rounded, slightly wider than clypeus at max width, broadly bilobed and widely emarginated.</p><fig id="F50" position="float" orientation="portrait"><label>Figure 50.</label><caption><p>Line drawings comparing the form and setae pattern of labial (<bold>lbp</bold>) and maxillary palpi (<bold>mxp</bold>), right ventral aspect, of <bold>A</bold><tp:taxon-name><tp:taxon-name-part taxon-name-part-type="genus" reg="Coptodera">C.</tp:taxon-name-part> (<tp:taxon-name-part taxon-name-part-type="subgenus" reg="Coptoderina">Coptoderina</tp:taxon-name-part>) <tp:taxon-name-part taxon-name-part-type="species" reg="occulta">occulta</tp:taxon-name-part></tp:taxon-name> sp. n. and <bold>B</bold><italic><tp:taxon-name><tp:taxon-name-part taxon-name-part-type="genus" reg="Formosiella">Formosiella</tp:taxon-name-part><tp:taxon-name-part taxon-name-part-type="species" reg="flavomaculata">flavomaculata</tp:taxon-name-part></tp:taxon-name></italic> (Shibata). Scale bars: 0.5 mm.</p></caption><graphic xmlns:xlink="http://www.w3.org/1999/xlink" xlink:href="zookeys-816-001-g050.jpg" position="float" orientation="portrait" xlink:type="simple" id="oo_256166.jpg"/></fig><p><italic>Pronotum</italic>. Anterior transverse impression deep; posterior transverse impression deep; median longitudinal impression moderately deep; lateral margins explanate, apico-lateral margins broadly rounded, posterio-lateral margins obtuse.</p><p><italic>Elytra</italic>. Apex slightly sinuate.</p><p><italic>Legs</italic>. Two rows of small squamo-setae on tarsomeres 1–2 of mid-leg, males with two notches apically on ventral side of mid-tibia.</p><p><italic>Male genitalia</italic>. Fig. <xref ref-type="fig" rid="F51">51A–D</xref>. Length 1.32 – 1.34 mm. Ostium slightly left pleuropic. Phallus cylindrical, right side straight along length, left side curving slightly from mid-length to apex of ostium when viewed ventrally, apical area with short, bluntly rounded apex; endophallus moderately short and stout, microtrichia dispersed some<!--PageBreak-->what evenly in apical portion (mtf), small microtrichia in basal 1/3 and increasing in length towards apex, sclerotized ring of spines (esr) near apex .</p><fig id="F51" position="float" orientation="portrait"><label>Figure 51.</label><caption><p>Digital images of male genitalia of <tp:taxon-name><tp:taxon-name-part taxon-name-part-type="genus" reg="Coptodera">C.</tp:taxon-name-part> (<tp:taxon-name-part taxon-name-part-type="subgenus" reg="Coptoderina">Coptoderina</tp:taxon-name-part>) <tp:taxon-name-part taxon-name-part-type="species" reg="occulta">occulta</tp:taxon-name-part></tp:taxon-name> sp. n.. <bold>A</bold> right lateral aspect, endophallus everted <bold>B</bold> right lateral aspect <bold>C</bold> ventral aspect <bold>D</bold> left lateral aspect. Legend: <bold>esr</bold> endophallus sclerite ring; <bold>mtf</bold> microtrichial field.</p></caption><graphic xmlns:xlink="http://www.w3.org/1999/xlink" xlink:href="zookeys-816-001-g051.jpg" position="float" orientation="portrait" xlink:type="simple" id="oo_256167.jpg"/></fig><p><italic>Female genitalia</italic>. Fig. <xref ref-type="fig" rid="F58">58B</xref>. Width 1.04 mm. One spermatheca (sp1), cylindrical and long, ribbed laterally along length; one spermathecal accessory gland (sg), large and distinctively elongate; spermathecal gland duct (sgd) longer than length of spermatheca, slightly swollen at apical end, just before gland, attachment site on apex of bilobed diverticulum (div) of spermatheca; bursa copulatrix (bc) with distinctive, sac at apical end (bs), constricted near opening to common oviduct, then expanding out into a distinctively large chamber.</p></tp:treatment-sec><tp:treatment-sec sec-type="habitat" id="SECID0E26CK"><title>Habitat, habits, and seasonal occurrence.</title><p>The known elevational range of <italic><tp:taxon-name><tp:taxon-name-part taxon-name-part-type="genus" reg="Coptodera">C.</tp:taxon-name-part><tp:taxon-name-part taxon-name-part-type="species" reg="occulta">occulta</tp:taxon-name-part></tp:taxon-name></italic> sp. n. is from 200 to 640 meters. Adults of this species are found in mixed forest of montane areas. Little is known of the habits of this species. Specimens have been <!--PageBreak-->collected from March to September in Taiwan and methods of collecting include u.v. light, light trap, flight intercept trap, and hand collecting.</p></tp:treatment-sec><tp:treatment-sec sec-type="distribution" id="SECID0EOADK"><title>Geographical distribution.</title><p><italic><tp:taxon-name><tp:taxon-name-part taxon-name-part-type="genus" reg="Coptodera">Coptodera</tp:taxon-name-part><tp:taxon-name-part taxon-name-part-type="species" reg="occulta">occulta</tp:taxon-name-part></tp:taxon-name></italic> is known only from Taiwan. See Figure <xref ref-type="fig" rid="F60">60</xref>.</p></tp:treatment-sec><tp:treatment-sec><!--Section generated to contain objects referenced in tp:taxon-treatment.--><fig id="F58" position="float" orientation="portrait"><label>Figure 58.</label><caption><p>Line drawings of the female reproductive tract of species of the subgenus <tp:taxon-name><tp:taxon-name-part taxon-name-part-type="genus" reg="Coptodera"/><tp:taxon-name-part taxon-name-part-type="subgenus" reg="Coptoderina">Coptoderina</tp:taxon-name-part></tp:taxon-name> Jeannel, known from Taiwan (in part), ventral aspect. <bold>A</bold><tp:taxon-name><tp:taxon-name-part taxon-name-part-type="genus" reg="Coptodera">C.</tp:taxon-name-part> (<tp:taxon-name-part taxon-name-part-type="subgenus" reg="Coptoderina">C.</tp:taxon-name-part>) <tp:taxon-name-part taxon-name-part-type="species" reg="marginata">marginata</tp:taxon-name-part></tp:taxon-name> (Dupuis), badly damaged <bold>B</bold><tp:taxon-name><tp:taxon-name-part taxon-name-part-type="genus" reg="Coptodera">C.</tp:taxon-name-part> (<tp:taxon-name-part taxon-name-part-type="subgenus" reg="Coptoderina">C.</tp:taxon-name-part>) <tp:taxon-name-part taxon-name-part-type="species" reg="occulta">occulta</tp:taxon-name-part></tp:taxon-name> sp. n. <bold>C</bold><tp:taxon-name><tp:taxon-name-part taxon-name-part-type="genus" reg="Coptodera">C.</tp:taxon-name-part> (<tp:taxon-name-part taxon-name-part-type="subgenus" reg="Coptoderina">C.</tp:taxon-name-part>) <tp:taxon-name-part taxon-name-part-type="species" reg="proksi">proksi</tp:taxon-name-part></tp:taxon-name> Jedlička <bold>D</bold><tp:taxon-name><tp:taxon-name-part taxon-name-part-type="genus" reg="Coptodera">C.</tp:taxon-name-part> (<tp:taxon-name-part taxon-name-part-type="subgenus" reg="Coptoderina">C.</tp:taxon-name-part>) <tp:taxon-name-part taxon-name-part-type="species" reg="taiwana">taiwana</tp:taxon-name-part></tp:taxon-name> (Nakane). Legend: <bold>bc</bold> bursa copulatrix; <bold>bs</bold> blind sac; <bold>co</bold> common oviduct; <bold>des</bold> dorsal ensiform setae; <bold>div</bold> diverticulum; <bold>gc1</bold> gonocoxite 1; <bold>gc2</bold> gonocoxite 2; <bold>les</bold> lateral ensiform setae; <bold>lt</bold> lateral tergite; <bold>sg</bold> spermathecal gland; <bold>sgd</bold> spermathecal gland duct; <bold>sp1</bold> spermatheca 1. Scale bars: 0.5 mm.</p></caption><graphic xmlns:xlink="http://www.w3.org/1999/xlink" xlink:href="zookeys-816-001-g058.jpg" position="float" orientation="portrait" xlink:type="simple" id="oo_256174.jpg"/></fig><fig id="F60" position="float" orientation="portrait"><label>Figure 60.</label><caption><p>Map showing known localities for species of the genus <tp:taxon-name><tp:taxon-name-part taxon-name-part-type="genus" reg="Coptodera">Coptodera</tp:taxon-name-part><tp:taxon-name-part taxon-name-part-type="authority">Dejean</tp:taxon-name-part></tp:taxon-name>, subgenus <tp:taxon-name><tp:taxon-name-part taxon-name-part-type="genus" reg="Coptodera"/><tp:taxon-name-part taxon-name-part-type="subgenus" reg="Coptoderina">Coptoderina</tp:taxon-name-part></tp:taxon-name> Jeannel, in Taiwan (in part).</p></caption><graphic xmlns:xlink="http://www.w3.org/1999/xlink" xlink:href="zookeys-816-001-g060.jpg" position="float" orientation="portrait" xlink:type="simple" id="oo_256176.jpg"/></fig></tp:treatment-sec></tp:taxon-treatment>
