# Supplementary material for: A taxonomic review of the pericaline ground-beetles in Taiwan, with descriptions of new species (Coleoptera, Carabidae, Lebiini)
Source: Zookeys. 2019 Jan 14;(816):1–164. doi: 10.3897/zookeys.816.29738 (PMC6341056; doi:10.3897/zookeys.816.29738)
Supplement: XML Treatment for Coptodera (Coptoderina) proksi [file zookeys.816.29738-treatment25.xml]

<!DOCTYPE tp:taxon-treatment
  PUBLIC "-//TaxonX//DTD Taxonomic Treatment Publishing DTD v0 20100105//EN" "tax-treatment-NSO.dtd">
<tp:taxon-treatment xmlns:tp="http://www.plazi.org/taxpub"><tp:treatment-meta><kwd-group><label>Taxon classification</label><kwd><named-content xmlns:xlink="http://www.w3.org/1999/xlink" content-type="kingdom">Animalia</named-content></kwd><kwd><named-content xmlns:xlink="http://www.w3.org/1999/xlink" content-type="order">Coleoptera</named-content></kwd><kwd><named-content xmlns:xlink="http://www.w3.org/1999/xlink" content-type="family">Carabidae</named-content></kwd></kwd-group><mixed-citation publication-type="journal"><person-group><name><surname>Hunting</surname><given-names>Wesley</given-names></name><name><surname>Yang</surname><given-names>Man-Miao</given-names></name></person-group><article-title>A taxonomic review of the pericaline ground-beetles in Taiwan, with descriptions of new species (<tp:taxon-name><tp:taxon-name-part taxon-name-part-type="order">Coleoptera</tp:taxon-name-part></tp:taxon-name>, <tp:taxon-name><tp:taxon-name-part taxon-name-part-type="family">Carabidae</tp:taxon-name-part></tp:taxon-name>, <tp:taxon-name><tp:taxon-name-part taxon-name-part-type="tribe">Lebiini</tp:taxon-name-part></tp:taxon-name>)</article-title><source>Zookeys</source><day>14</day><month>1</month><year>2019</year><volume>2019</volume><issue>816</issue><fpage>1</fpage><lpage>164</lpage><pub-id pub-id-type="doi">10.3897/zookeys.816.29738</pub-id></mixed-citation></tp:treatment-meta><tp:nomenclature><tp:taxon-name><tp:taxon-name-part taxon-name-part-type="genus" reg="Coptodera">Coptodera</tp:taxon-name-part>
            (<tp:taxon-name-part taxon-name-part-type="subgenus" reg="Coptoderina">Coptoderina</tp:taxon-name-part>)
            <tp:taxon-name-part taxon-name-part-type="species" reg="proksi">proksi</tp:taxon-name-part></tp:taxon-name><tp:taxon-authority>Jedlička</tp:taxon-authority><xref ref-type="fig" rid="F52">Figs 52</xref><xref ref-type="fig" rid="F53">, 53</xref><xref ref-type="fig" rid="F54">, 54A–D</xref><xref ref-type="fig" rid="F58">, 58C</xref><xref ref-type="fig" rid="F60">, 60</xref><!--PageBreak--><tp:nomenclature-citation-list><tp:nomenclature-citation><tp:taxon-name>
                              <tp:taxon-name-part taxon-name-part-type="genus" reg="Coptodera">Coptodera</tp:taxon-name-part>
                              <tp:taxon-name-part taxon-name-part-type="species" reg="proksi">proksi</tp:taxon-name-part>
                            </tp:taxon-name><comment>Jedlička, 1963: 345; <xref ref-type="bibr" rid="B79">Lorenz 2005</xref>: 458.</comment></tp:nomenclature-citation></tp:nomenclature-citation-list></tp:nomenclature><tp:treatment-sec sec-type="type material" id="SECID0E1DDK"><title>Types and other material examined.</title><p><bold>Holotype</bold> (female) labeled “Formosa/H. Kono”; “TYPUS” [red rectangle, black border]; “Mus Nat. Pragae/Inv. 65 210”; Proksi sp.n./det.ING.JEDLICKA”; “<named-content xmlns:xlink="http://www.w3.org/1999/xlink" content-type="dwc:institutional_code" xlink:type="simple">NCHU</named-content># 101670”. 54 specimens of <italic><tp:taxon-name><tp:taxon-name-part taxon-name-part-type="genus" reg="Coptodera">C.</tp:taxon-name-part><tp:taxon-name-part taxon-name-part-type="species" reg="proksi">proksi</tp:taxon-name-part></tp:taxon-name></italic>: 38 males and 16 females. For further details see EH Strickland Virtual Entomology Museum Database.</p></tp:treatment-sec><tp:treatment-sec sec-type="type locality" id="SECID0ESEDK"><title>Type locality.</title><p>Taiwan.</p></tp:treatment-sec><tp:treatment-sec sec-type="diagnosis" id="SECID0EXEDK"><title>Diagnosis.</title><p>Specimens of this species are easily distinguished from other Taiwanese <italic><tp:taxon-name><tp:taxon-name-part taxon-name-part-type="genus" reg="Coptodera">Coptodera</tp:taxon-name-part></tp:taxon-name></italic> by a combination of elytra with one seta in apical 1/4 of stria 3 and no setae in stria 2.</p></tp:treatment-sec><tp:treatment-sec sec-type="description" id="SECID0EEFDK"><title>Description.</title><p>OBL 6.66 – 8.50 mm. Length (n = ten males, ten females): head 0.62 – 0.80, pronotum 1.08 – 1.40, elytra 4.08 – 5.16, metepisternum 0.96 – 1.32 mm; width: head 1.40 – 1.72, pronotum 1.86 – 2.36, elytra 3.16 – 3.83, metepisternum 0.52 – 0.72 mm.</p><p><italic>Body proportions</italic>. HW/HL 2.00 – 2.37; PWM/PL 1.47 – 1.81; EL/EW 1.29 – 1.42; ML/MW 1.69 – 2.08.</p><p><italic>Color</italic>. Fig. <xref ref-type="fig" rid="F52">52</xref>. Dorsum of head rufo-piceous to piceous, clypeus rufo-brunneous to rufo-piceous, always lighter than head, labrum rufo-brunneous to rufo-piceous, always lighter than clypeus, antennae and palpi brunneous to rufo-brunneous; disc of pronotum rufo-piceous to piceous, lateral margins rufous to rufo-piceous, always somewhat lighter then disc; disc of elytra black, with four testaceous to rufo-testaceous maculae, two anterior and two posterior, anterior macula relatively narrow, variable, from interval 3 or 4 to 7 or 8, closest to base of elytra in interval 7 (when reduced, sometimes 4), closest to apex of elytra in interval 4, posterior macula relatively narrow, from interval 1 (sometimes suture) to interval 8, closest to base of elytra in intervals 4 and 5, closest to apex of elytra in interval 3; margins of elytra brunneous to rufo-brunneous; ventral surface with thoracic and abdominal tergites brunneous to rufo-piceous; legs with trochanter and femora and tarsi brunneous to rufo-brunneous, tibia rufo-brunneous to piceous on dorsal surface.</p><fig id="F52" position="float" orientation="portrait"><label>Figure 52.</label><caption><p>Dorsal habitus and color pattern of <tp:taxon-name><tp:taxon-name-part taxon-name-part-type="genus" reg="Coptodera">C.</tp:taxon-name-part> (<tp:taxon-name-part taxon-name-part-type="subgenus" reg="Coptoderina">Coptoderina</tp:taxon-name-part>) <tp:taxon-name-part taxon-name-part-type="species" reg="proksi">proksi</tp:taxon-name-part></tp:taxon-name> Jedlička. (OBL 6.98 mm).</p></caption><graphic xmlns:xlink="http://www.w3.org/1999/xlink" xlink:href="zookeys-816-001-g052.jpg" position="float" orientation="portrait" xlink:type="simple" id="oo_256168.jpg"/></fig><p><italic>Microsculpture and pilosity</italic>. Dorsum of head with microsculpture somewhat granulate and +/- isodiametric, easily visible at 50× magnification; pronotum variable, transverse on disc to almost isodiametric near margins; elytral intervals with transverse sculpticells, center of striae with isodiametric sculpticells, one to two cells wide; <!--PageBreak-->ventral surface of head, smooth with microsculpture not visible at 50×. Prosternum, proepipleuron, mesepisternum and metepisternum with sculpticells forming a shallow, somewhat transverse to transverse mesh.</p><p><italic>Macrosculpture</italic>. Dorsum of head somewhat rugulose between eyes, clypeus faintly rugulose to smooth, both head and clypeus with relatively dense, fine and scattered setigerous punctures, setae hardly visible at 50×; pronotum with fine and scattered setigerous punctures, visible in side view at 50×, disc shallowly rugulose to smooth; elytra with intervals somewhat flat, entire dorsal surface with fine scattered setigerous punctures, hardly visible in lateral view at 50× , striae impunctate; ventrally, thoracic and abdominal sclerites with scattered setigerous punctures throughout.</p><p><italic>Fixed setae.</italic> Elytra with one seta near apex of stria 2, one seta near base in stria 3; ventrally, prosternal process with dense, circular patch of setae at base in males.</p><p><italic>Luster</italic>. Dorsal and ventral surfaces moderately glossy.</p><p><italic>Head</italic>. Mandibles somewhat curved at apex, somewhat long and narrow in form, when measured on outside diameter, visible portion approximately half the length of the labrum; labrum bilobed, right lobe occasionally slightly longer than left.</p><p><italic>Pronotum</italic>. Anterior transverse impression shallow; posterior transverse impression moderately shallow, median longitudinal impression moderately shallow; lateral margins explanate, apico-lateral margins rounded into distinctive lobes, posterio-lateral margins obtuse.</p><p><italic>Elytra</italic>. Apex slightly sinuate to almost truncate.</p><!--PageBreak--><p><italic>Legs</italic>. Fig. <xref ref-type="fig" rid="F53">53</xref>. Two rows of small squamo-setae on tarsomeres 1–2 of mid-leg, finer and more difficult to observe than other species, males with one meso-tibial notch (mtn) apically on ventral side of meso-tibia.</p><fig id="F53" position="float" orientation="portrait"><label>Figure 53.</label><caption><p>Line drawing of the meso-tibia of <tp:taxon-name><tp:taxon-name-part taxon-name-part-type="genus" reg="Coptodera">C.</tp:taxon-name-part> (<tp:taxon-name-part taxon-name-part-type="subgenus" reg="Coptoderina">Coptoderina</tp:taxon-name-part>) <tp:taxon-name-part taxon-name-part-type="species" reg="proksi">proksi</tp:taxon-name-part></tp:taxon-name> Jedlička, showing seta pattern and placement of meso-tibial notch (<bold>mtn</bold>).</p></caption><graphic xmlns:xlink="http://www.w3.org/1999/xlink" xlink:href="zookeys-816-001-g053.jpg" position="float" orientation="portrait" xlink:type="simple" id="oo_256169.jpg"/></fig><p><italic>Male genitalia</italic>. Fig. <xref ref-type="fig" rid="F54">54A–D</xref>. Length 1.80 – 1.92 mm. Ostium left pleuropic. Phallus cylindrical, right side straight along length, left side curving slightly from mid-length to apex of ostium when viewed ventrally, apical area distinctively long and narrow along length, rounded apex, slightly curved upwards in lateral view; endophallus, relatively short and stout, distinctive form, bent medially, one large field of long spines (esp) on outer surface of medial bend.</p><fig id="F54" position="float" orientation="portrait"><label>Figure 54.</label><caption><p>Digital images of male genitalia of <tp:taxon-name><tp:taxon-name-part taxon-name-part-type="genus" reg="Coptodera">C.</tp:taxon-name-part> (<tp:taxon-name-part taxon-name-part-type="subgenus" reg="Coptoderina">Coptoderina</tp:taxon-name-part>) <tp:taxon-name-part taxon-name-part-type="species" reg="proksi">proksi</tp:taxon-name-part></tp:taxon-name> Jedlička. <bold>A</bold> right lateral aspect, endophallus everted <bold>B</bold> right lateral aspect <bold>C</bold> ventral aspect <bold>D</bold> left lateral aspect. Legend: <bold>esp</bold> endophallic spine patch.</p></caption><graphic xmlns:xlink="http://www.w3.org/1999/xlink" xlink:href="zookeys-816-001-g054.jpg" position="float" orientation="portrait" xlink:type="simple" id="oo_256170.jpg"/></fig><p><italic>Female genitalia</italic>. Fig. <xref ref-type="fig" rid="F58">58C</xref>. Width 1.20 mm. One spermatheca (sp1), cylindrical, ribbed laterally along length, bent medially; one spermathecal accessory gland, relatively long and narrow in form; spermathecal gland (sgd) duct slightly swollen in apical half, attachment site near apex of diverticulum (div) of spermatheca; bursa copulatrix (bc) with bursa split into two portions basally, left side with large bursal diverticulum (bd) of similar width as remaining bursa on right side, main duct of bursa with distinctive sac at apical end (bs), large and somewhat spherical in form, additional tissue behind chamber with many infoldings.</p></tp:treatment-sec><tp:treatment-sec sec-type="habitat" id="SECID0EJKDK"><title>Habitat, habits, and seasonal occurrence.</title><p>The known elevational range of <italic><tp:taxon-name><tp:taxon-name-part taxon-name-part-type="genus" reg="Coptodera">C.</tp:taxon-name-part><tp:taxon-name-part taxon-name-part-type="species" reg="proksi">proksi</tp:taxon-name-part></tp:taxon-name></italic> is from 640 to 2095 meters. Notably, only one of the 54 specimens collected was found at 640 meters, all remaining specimens were collected from 1400 to 2095 <!--PageBreak-->meters. Adults of this species are found in mixed forest of montane areas. This species is crepuscular and found on both trunks of live trees and recently dead or dying trees as night. Specimens have been collected from May to September with most being collected in July. Methods of collecting include u.v. light sheet, m.v. light sheet, light trap, at sugar bait, and hand collecting.</p></tp:treatment-sec><tp:treatment-sec sec-type="distribution" id="SECID0E3KDK"><title>Geographical distribution.</title><p><italic><tp:taxon-name><tp:taxon-name-part taxon-name-part-type="genus" reg="Coptodera">Coptodera</tp:taxon-name-part><tp:taxon-name-part taxon-name-part-type="species" reg="proksi">proksi</tp:taxon-name-part></tp:taxon-name></italic> is known only from Taiwan. See Figure <xref ref-type="fig" rid="F60">60</xref>.</p><!--PageBreak--></tp:treatment-sec><tp:treatment-sec><!--Section generated to contain objects referenced in tp:taxon-treatment.--><fig id="F58" position="float" orientation="portrait"><label>Figure 58.</label><caption><p>Line drawings of the female reproductive tract of species of the subgenus <tp:taxon-name><tp:taxon-name-part taxon-name-part-type="genus" reg="Coptodera"/><tp:taxon-name-part taxon-name-part-type="subgenus" reg="Coptoderina">Coptoderina</tp:taxon-name-part></tp:taxon-name> Jeannel, known from Taiwan (in part), ventral aspect. <bold>A</bold><tp:taxon-name><tp:taxon-name-part taxon-name-part-type="genus" reg="Coptodera">C.</tp:taxon-name-part> (<tp:taxon-name-part taxon-name-part-type="subgenus" reg="Coptoderina">C.</tp:taxon-name-part>) <tp:taxon-name-part taxon-name-part-type="species" reg="marginata">marginata</tp:taxon-name-part></tp:taxon-name> (Dupuis), badly damaged <bold>B</bold><tp:taxon-name><tp:taxon-name-part taxon-name-part-type="genus" reg="Coptodera">C.</tp:taxon-name-part> (<tp:taxon-name-part taxon-name-part-type="subgenus" reg="Coptoderina">C.</tp:taxon-name-part>) <tp:taxon-name-part taxon-name-part-type="species" reg="occulta">occulta</tp:taxon-name-part></tp:taxon-name> sp. n. <bold>C</bold><tp:taxon-name><tp:taxon-name-part taxon-name-part-type="genus" reg="Coptodera">C.</tp:taxon-name-part> (<tp:taxon-name-part taxon-name-part-type="subgenus" reg="Coptoderina">C.</tp:taxon-name-part>) <tp:taxon-name-part taxon-name-part-type="species" reg="proksi">proksi</tp:taxon-name-part></tp:taxon-name> Jedlička <bold>D</bold><tp:taxon-name><tp:taxon-name-part taxon-name-part-type="genus" reg="Coptodera">C.</tp:taxon-name-part> (<tp:taxon-name-part taxon-name-part-type="subgenus" reg="Coptoderina">C.</tp:taxon-name-part>) <tp:taxon-name-part taxon-name-part-type="species" reg="taiwana">taiwana</tp:taxon-name-part></tp:taxon-name> (Nakane). Legend: <bold>bc</bold> bursa copulatrix; <bold>bs</bold> blind sac; <bold>co</bold> common oviduct; <bold>des</bold> dorsal ensiform setae; <bold>div</bold> diverticulum; <bold>gc1</bold> gonocoxite 1; <bold>gc2</bold> gonocoxite 2; <bold>les</bold> lateral ensiform setae; <bold>lt</bold> lateral tergite; <bold>sg</bold> spermathecal gland; <bold>sgd</bold> spermathecal gland duct; <bold>sp1</bold> spermatheca 1. Scale bars: 0.5 mm.</p></caption><graphic xmlns:xlink="http://www.w3.org/1999/xlink" xlink:href="zookeys-816-001-g058.jpg" position="float" orientation="portrait" xlink:type="simple" id="oo_256174.jpg"/></fig><fig id="F60" position="float" orientation="portrait"><label>Figure 60.</label><caption><p>Map showing known localities for species of the genus <tp:taxon-name><tp:taxon-name-part taxon-name-part-type="genus" reg="Coptodera">Coptodera</tp:taxon-name-part><tp:taxon-name-part taxon-name-part-type="authority">Dejean</tp:taxon-name-part></tp:taxon-name>, subgenus <tp:taxon-name><tp:taxon-name-part taxon-name-part-type="genus" reg="Coptodera"/><tp:taxon-name-part taxon-name-part-type="subgenus" reg="Coptoderina">Coptoderina</tp:taxon-name-part></tp:taxon-name> Jeannel, in Taiwan (in part).</p></caption><graphic xmlns:xlink="http://www.w3.org/1999/xlink" xlink:href="zookeys-816-001-g060.jpg" position="float" orientation="portrait" xlink:type="simple" id="oo_256176.jpg"/></fig></tp:treatment-sec><ref-list><ref id="B79"><mixed-citation xmlns:xlink="http://www.w3.org/1999/xlink" xlink:type="simple"><person-group><name name-style="western"><surname>Lorenz</surname><given-names>W</given-names></name></person-group> (<year>2005</year>) <source>Systematic List of Extant Ground Beetles of the World. (<tp:taxon-name><tp:taxon-name-part taxon-name-part-type="class">Insecta</tp:taxon-name-part></tp:taxon-name>, <tp:taxon-name><tp:taxon-name-part taxon-name-part-type="order">Coleoptera</tp:taxon-name-part></tp:taxon-name>, <tp:taxon-name><tp:taxon-name-part taxon-name-part-type="suborder">Adephaga</tp:taxon-name-part></tp:taxon-name>: <tp:taxon-name><tp:taxon-name-part taxon-name-part-type="family">Trachypachidae</tp:taxon-name-part></tp:taxon-name> &amp; <tp:taxon-name><tp:taxon-name-part taxon-name-part-type="family">Carabidae</tp:taxon-name-part></tp:taxon-name> incl.</source><publisher-name>Paussinae</publisher-name>, <publisher-loc>Cicindelinae, Rhysodinae). Second ed. Germany</publisher-loc>, <size units="page">530 pp</size>.</mixed-citation></ref></ref-list></tp:taxon-treatment>
