# Supplementary material for: A taxonomic review of the pericaline ground-beetles in Taiwan, with descriptions of new species (Coleoptera, Carabidae, Lebiini)
Source: Zookeys. 2019 Jan 14;(816):1–164. doi: 10.3897/zookeys.816.29738 (PMC6341056; doi:10.3897/zookeys.816.29738)
Supplement: XML Treatment for Dolichoctis [file zookeys.816.29738-treatment27.xml]

<!DOCTYPE tp:taxon-treatment
  PUBLIC "-//TaxonX//DTD Taxonomic Treatment Publishing DTD v0 20100105//EN" "tax-treatment-NSO.dtd">
<tp:taxon-treatment xmlns:tp="http://www.plazi.org/taxpub"><tp:treatment-meta><kwd-group><label>Taxon classification</label><kwd><named-content xmlns:xlink="http://www.w3.org/1999/xlink" content-type="kingdom">Animalia</named-content></kwd><kwd><named-content xmlns:xlink="http://www.w3.org/1999/xlink" content-type="order">Coleoptera</named-content></kwd><kwd><named-content xmlns:xlink="http://www.w3.org/1999/xlink" content-type="family">Carabidae</named-content></kwd></kwd-group><mixed-citation publication-type="journal"><person-group><name><surname>Hunting</surname><given-names>Wesley</given-names></name><name><surname>Yang</surname><given-names>Man-Miao</given-names></name></person-group><article-title>A taxonomic review of the pericaline ground-beetles in Taiwan, with descriptions of new species (<tp:taxon-name><tp:taxon-name-part taxon-name-part-type="order">Coleoptera</tp:taxon-name-part></tp:taxon-name>, <tp:taxon-name><tp:taxon-name-part taxon-name-part-type="family">Carabidae</tp:taxon-name-part></tp:taxon-name>, <tp:taxon-name><tp:taxon-name-part taxon-name-part-type="tribe">Lebiini</tp:taxon-name-part></tp:taxon-name>)</article-title><source>Zookeys</source><day>14</day><month>1</month><year>2019</year><volume>2019</volume><issue>816</issue><fpage>1</fpage><lpage>164</lpage><pub-id pub-id-type="doi">10.3897/zookeys.816.29738</pub-id></mixed-citation></tp:treatment-meta><tp:nomenclature><label>Genus</label><tp:taxon-name>
                          <tp:taxon-name-part taxon-name-part-type="genus" reg="Dolichoctis">Dolichoctis</tp:taxon-name-part>
                        </tp:taxon-name><tp:taxon-authority>Schmidt-Goebel</tp:taxon-authority><tp:nomenclature-citation-list><tp:nomenclature-citation><tp:taxon-name>
                              <tp:taxon-name-part taxon-name-part-type="genus" reg="Dolichoctis">Dolichoctis</tp:taxon-name-part>
                            </tp:taxon-name><comment>Schmidt-Goebel, 1846: 62; <xref ref-type="bibr" rid="B31">Chaudoir 1869</xref>: 245; <xref ref-type="bibr" rid="B33">Csiki 1932</xref>: 1383; <xref ref-type="bibr" rid="B69">Jedlička 1963</xref>: 356; <xref ref-type="bibr" rid="B53">Habu 1967</xref>: 99; <xref ref-type="bibr" rid="B34">Darlington 1968</xref>: 15; <xref ref-type="bibr" rid="B85">Moore et al. 1987</xref>: 293; <xref ref-type="bibr" rid="B79">Lorenz 2005</xref>: 459; <xref ref-type="bibr" rid="B11">Baehr 1999</xref>: 124; <xref ref-type="bibr" rid="B14">Baehr 2006</xref>: 39; <xref ref-type="bibr" rid="B15">Baehr 2007</xref>: 79; Baehr 2013: 249; <xref ref-type="bibr" rid="B19">Baehr 2013b</xref>: 149.</comment></tp:nomenclature-citation></tp:nomenclature-citation-list></tp:nomenclature><tp:treatment-sec sec-type="type species" id="SECID0ECBEK"><title>Type species.</title><p><italic><tp:taxon-name><tp:taxon-name-part taxon-name-part-type="genus" reg="Dolichoctis">Dolichoctis</tp:taxon-name-part><tp:taxon-name-part taxon-name-part-type="species" reg="striata">striata</tp:taxon-name-part></tp:taxon-name></italic> Schmidt-Goebel, 1846 (monotypic).</p></tp:treatment-sec><tp:treatment-sec sec-type="type locality" id="SECID0ETBEK"><title>Type locality.</title><p>Burma.</p></tp:treatment-sec><tp:treatment-sec sec-type="Recognition of Taiwanese species of Dolichoctis" id="SECID0EYBEK"><title>Recognition of Taiwanese species of <italic><tp:taxon-name><tp:taxon-name-part taxon-name-part-type="genus" reg="Dolichoctis">Dolichoctis</tp:taxon-name-part></tp:taxon-name></italic></title></tp:treatment-sec><tp:treatment-sec sec-type="s. str" id="SECID0EDCEK"><title>s. str.</title><p><italic>Color.</italic> Various.</p><p><italic>Microsculpture</italic>. Elytra with shallow, transverse sculpticells; ventral surface of head with microsculpture transverse, visible at 50×; prosternum, proepipleuron, mesepisternum and metepisternum with sculpticells forming a shallow transverse to almost isodiametric mesh.</p><p><italic>Macrosculpture and pilosity</italic>. Dorsum of head smooth.</p><p><italic>Fixed setae.</italic> Two pairs of supraorbital setae; clypeus with two lateral setae; labrum with six setae along apical margin; one pair of suborbital setae; pronotum with two pairs of setae, one at base of lateral margin and one on lateral margin at pronotum max width; 16 lateral (umbilical) setae in interval 9; ventral surface with fine, scattered setigerous punctures, two setae on each of abdominal sterna III to VI; two setae along apical margin of sternum VII in males, females with four setae near apical margin of sternum VII.</p><p><italic>Head</italic>. Mandibles curved at apex; setose towards apex, visible when viewed laterally; mentum with no tooth; eyes convex; palpi cylindrical, elongate, setose.</p><!--PageBreak--><p><italic>Hind wings</italic>. Macropterous.</p><p><italic>Legs</italic>. Tarsal claws denticulate, three to four denticles per claw; males with adhesive vestiture ventrally, two rows of squamo-setae at apex of tarsomeres 1–3 of fore-leg.</p><p><italic>Female genitalia</italic>. Gonocoxite 2 (gc2) wide at base, narrowing and curving outwards from mid-length; two lateral ensiform setae (les) and one dorsal ensiform seta (des) present. Sensory furrow, furrow pegs and associated nematiform setae not observed.</p><!--PageBreak--></tp:treatment-sec><ref-list><ref id="B31"><mixed-citation xmlns:xlink="http://www.w3.org/1999/xlink" xlink:type="simple"><person-group><name name-style="western"><surname>Chaudoir</surname><given-names>M de</given-names></name></person-group> (<year>1869</year>) <article-title>Memoire sur les coptoderides.</article-title><source>Annales de la Société entomologique de Belgique</source><volume>12</volume>: <fpage>163</fpage>–<lpage>256</lpage>.</mixed-citation></ref><ref id="B33"><mixed-citation xmlns:xlink="http://www.w3.org/1999/xlink" xlink:type="simple"><person-group><name name-style="western"><surname>Csiki</surname><given-names>E</given-names></name></person-group> (<year>1932</year>) Coleopterorum catalogus, pars 124, <tp:taxon-name><tp:taxon-name-part taxon-name-part-type="family">Carabidae</tp:taxon-name-part></tp:taxon-name>: <tp:taxon-name><tp:taxon-name-part taxon-name-part-type="subfamily">Harpalinae</tp:taxon-name-part></tp:taxon-name> VII, Vol. III, 1279–1598.</mixed-citation></ref><ref id="B69"><mixed-citation xmlns:xlink="http://www.w3.org/1999/xlink" xlink:type="simple"><person-group><name name-style="western"><surname>Jedlička</surname><given-names>A</given-names></name></person-group> (<year>1963</year>) <article-title>Monographie der Truncatipennen aus Ostasien. <tp:taxon-name><tp:taxon-name-part taxon-name-part-type="subfamily">Lebiinae</tp:taxon-name-part></tp:taxon-name>- <tp:taxon-name>Odacanthinae</tp:taxon-name>-<tp:taxon-name>Brachyninae</tp:taxon-name> (<tp:taxon-name><tp:taxon-name-part taxon-name-part-type="order">Coleoptera</tp:taxon-name-part></tp:taxon-name>, <tp:taxon-name><tp:taxon-name-part taxon-name-part-type="family">Carabidae</tp:taxon-name-part></tp:taxon-name>). Entomologische Abhandlungen und Berichte aus dem Staatlichen Museum fur Tierkunde in Dresden, Bd.</article-title><volume>28</volume>(<issue>7</issue>): <fpage>269</fpage>–<lpage>579</lpage>.</mixed-citation></ref><ref id="B53"><mixed-citation xmlns:xlink="http://www.w3.org/1999/xlink" xlink:type="simple"><person-group><name name-style="western"><surname>Habu</surname><given-names>A</given-names></name></person-group> (<year>1967</year>) <source><tp:taxon-name><tp:taxon-name-part taxon-name-part-type="family">Carabidae</tp:taxon-name-part></tp:taxon-name>. Truncatipennes group. (<tp:taxon-name><tp:taxon-name-part taxon-name-part-type="class">Insecta</tp:taxon-name-part></tp:taxon-name>: <tp:taxon-name><tp:taxon-name-part taxon-name-part-type="order">Coleoptera</tp:taxon-name-part></tp:taxon-name>). Fauna Japonica.</source><publisher-name>Tokyo Electrical Engineering College Press</publisher-name>, <publisher-loc>Tokyo</publisher-loc>, <size units="page">338 pp</size>. [27 pls]</mixed-citation></ref><ref id="B34"><mixed-citation xmlns:xlink="http://www.w3.org/1999/xlink" xlink:type="simple"><person-group><name name-style="western"><surname>Darlington</surname><given-names>Jr PJ</given-names></name></person-group> (<year>1968</year>) <article-title>The Carabid beetles of New Guinea. Part III. <tp:taxon-name><tp:taxon-name-part taxon-name-part-type="subfamily">Harpalinae</tp:taxon-name-part></tp:taxon-name> continued. <tp:taxon-name><tp:taxon-name-part taxon-name-part-type="tribe">Perigonini</tp:taxon-name-part></tp:taxon-name> to <tp:taxon-name><tp:taxon-name-part taxon-name-part-type="tribe">Pseudomorphini</tp:taxon-name-part></tp:taxon-name>.</article-title><source>Bulletin of the Museum of Comparative Zoology</source><volume>139</volume>: <fpage>1</fpage>–<lpage>253</lpage>.</mixed-citation></ref><ref id="B85"><mixed-citation xmlns:xlink="http://www.w3.org/1999/xlink" xlink:type="simple"><person-group><name name-style="western"><surname>Moore</surname><given-names>BP</given-names></name><name name-style="western"><surname>Weir</surname><given-names>TA</given-names></name><name name-style="western"><surname>Pyke</surname><given-names>JE</given-names></name></person-group> (<year>1987</year>) <article-title><tp:taxon-name><tp:taxon-name-part taxon-name-part-type="family">Rhysodidae</tp:taxon-name-part></tp:taxon-name> and <tp:taxon-name><tp:taxon-name-part taxon-name-part-type="family">Carabidae</tp:taxon-name-part></tp:taxon-name>. In: Zoological Catalogue of Australia.</article-title><source>Australian Government Publishing Service, Canberra</source><volume>4</volume>: <fpage>17</fpage>–<lpage>320</lpage>.</mixed-citation></ref><ref id="B79"><mixed-citation xmlns:xlink="http://www.w3.org/1999/xlink" xlink:type="simple"><person-group><name name-style="western"><surname>Lorenz</surname><given-names>W</given-names></name></person-group> (<year>2005</year>) <source>Systematic List of Extant Ground Beetles of the World. (<tp:taxon-name><tp:taxon-name-part taxon-name-part-type="class">Insecta</tp:taxon-name-part></tp:taxon-name>, <tp:taxon-name><tp:taxon-name-part taxon-name-part-type="order">Coleoptera</tp:taxon-name-part></tp:taxon-name>, <tp:taxon-name><tp:taxon-name-part taxon-name-part-type="suborder">Adephaga</tp:taxon-name-part></tp:taxon-name>: <tp:taxon-name><tp:taxon-name-part taxon-name-part-type="family">Trachypachidae</tp:taxon-name-part></tp:taxon-name> &amp; <tp:taxon-name><tp:taxon-name-part taxon-name-part-type="family">Carabidae</tp:taxon-name-part></tp:taxon-name> incl.</source><publisher-name>Paussinae</publisher-name>, <publisher-loc>Cicindelinae, Rhysodinae). Second ed. Germany</publisher-loc>, <size units="page">530 pp</size>.</mixed-citation></ref><ref id="B11"><mixed-citation xmlns:xlink="http://www.w3.org/1999/xlink" xlink:type="simple"><person-group><name name-style="western"><surname>Baehr</surname><given-names>M</given-names></name></person-group> (<year>1999</year>) <article-title>The genus <italic><tp:taxon-name><tp:taxon-name-part taxon-name-part-type="genus">Dolichoctis</tp:taxon-name-part></tp:taxon-name></italic> Schmidt-Göbel in New Guinea (<tp:taxon-name><tp:taxon-name-part taxon-name-part-type="class">Insecta</tp:taxon-name-part></tp:taxon-name>, <tp:taxon-name><tp:taxon-name-part taxon-name-part-type="order">Coleoptera</tp:taxon-name-part></tp:taxon-name>, <tp:taxon-name><tp:taxon-name-part taxon-name-part-type="family">Carabidae</tp:taxon-name-part></tp:taxon-name>, <tp:taxon-name><tp:taxon-name-part taxon-name-part-type="subfamily">Lebiinae</tp:taxon-name-part></tp:taxon-name>).</article-title><source><tp:taxon-name><tp:taxon-name-part taxon-name-part-type="order">Coleoptera</tp:taxon-name-part></tp:taxon-name></source><volume>2</volume>: <fpage>121</fpage>–<lpage>169</lpage>.</mixed-citation></ref><ref id="B14"><mixed-citation xmlns:xlink="http://www.w3.org/1999/xlink" xlink:type="simple"><person-group><name name-style="western"><surname>Baehr</surname><given-names>M</given-names></name></person-group> (<year>2006</year>) <article-title>New taxa of the lebiine genus <italic><tp:taxon-name><tp:taxon-name-part taxon-name-part-type="genus">Dolichoctis</tp:taxon-name-part></tp:taxon-name></italic> and of a related new genus, from the Papuan subregion (<tp:taxon-name><tp:taxon-name-part taxon-name-part-type="order">Coleoptera</tp:taxon-name-part></tp:taxon-name>: <tp:taxon-name><tp:taxon-name-part taxon-name-part-type="family">Carabidae</tp:taxon-name-part></tp:taxon-name>: <tp:taxon-name><tp:taxon-name-part taxon-name-part-type="subfamily">Lebiinae</tp:taxon-name-part></tp:taxon-name>).</article-title><source>Folia Heyrovskyana</source><volume>14</volume>: <fpage>37</fpage>–<lpage>66</lpage>.</mixed-citation></ref><ref id="B15"><mixed-citation xmlns:xlink="http://www.w3.org/1999/xlink" xlink:type="simple"><person-group><name name-style="western"><surname>Baehr</surname><given-names>M</given-names></name></person-group> (<year>2007</year>) <article-title>The Australian species of the genus <italic><tp:taxon-name><tp:taxon-name-part taxon-name-part-type="genus">Coptodera</tp:taxon-name-part></tp:taxon-name></italic> Dejean. (<tp:taxon-name><tp:taxon-name-part taxon-name-part-type="order">Coleoptera</tp:taxon-name-part></tp:taxon-name>, <tp:taxon-name><tp:taxon-name-part taxon-name-part-type="family">Carabidae</tp:taxon-name-part></tp:taxon-name>, <tp:taxon-name><tp:taxon-name-part taxon-name-part-type="subfamily">Lebiinae</tp:taxon-name-part></tp:taxon-name>).</article-title><source><tp:taxon-name><tp:taxon-name-part taxon-name-part-type="order">Coleoptera</tp:taxon-name-part></tp:taxon-name></source><volume>11</volume>: <fpage>175</fpage>–<lpage>199</lpage>.</mixed-citation></ref><ref id="B19"><mixed-citation xmlns:xlink="http://www.w3.org/1999/xlink" xlink:type="simple"><person-group><name name-style="western"><surname>Baehr</surname><given-names>M</given-names></name></person-group> (<year>2013b</year>) <article-title>New species of the genus <tp:taxon-name><tp:taxon-name-part taxon-name-part-type="genus">Dolichoctis</tp:taxon-name-part><tp:taxon-name-part taxon-name-part-type="authority">Schmidt-Goebel</tp:taxon-name-part></tp:taxon-name>, subgenus <tp:taxon-name><tp:taxon-name-part taxon-name-part-type="genus"/><tp:taxon-name-part taxon-name-part-type="subgenus">Spinidolichoctis</tp:taxon-name-part></tp:taxon-name> Baehr, from the Papuan and Oriental Regions (<tp:taxon-name><tp:taxon-name-part taxon-name-part-type="class">Insecta</tp:taxon-name-part></tp:taxon-name>: <tp:taxon-name><tp:taxon-name-part taxon-name-part-type="order">Coleoptera</tp:taxon-name-part></tp:taxon-name>: <tp:taxon-name><tp:taxon-name-part taxon-name-part-type="family">Carabidae</tp:taxon-name-part></tp:taxon-name>: <tp:taxon-name><tp:taxon-name-part taxon-name-part-type="subfamily">Lebiinae</tp:taxon-name-part></tp:taxon-name>).</article-title><source>Annals of the Carnegie Museum</source><volume>82</volume>: <fpage>149</fpage>–<lpage>162</lpage>. <ext-link xlink:type="simple" ext-link-type="doi" xlink:href="10.2992/007.082.0202">https://doi.org/10.2992/007.082.0202</ext-link></mixed-citation></ref></ref-list></tp:taxon-treatment>
