# Supplementary material for: A taxonomic review of the pericaline ground-beetles in Taiwan, with descriptions of new species (Coleoptera, Carabidae, Lebiini)
Source: Zookeys. 2019 Jan 14;(816):1–164. doi: 10.3897/zookeys.816.29738 (PMC6341056; doi:10.3897/zookeys.816.29738)
Supplement: XML Treatment for Dolichoctis badiadorsis [file zookeys.816.29738-treatment28.xml]

<!DOCTYPE tp:taxon-treatment
  PUBLIC "-//TaxonX//DTD Taxonomic Treatment Publishing DTD v0 20100105//EN" "tax-treatment-NSO.dtd">
<tp:taxon-treatment xmlns:tp="http://www.plazi.org/taxpub"><tp:treatment-meta><kwd-group><label>Taxon classification</label><kwd><named-content xmlns:xlink="http://www.w3.org/1999/xlink" content-type="kingdom">Animalia</named-content></kwd><kwd><named-content xmlns:xlink="http://www.w3.org/1999/xlink" content-type="order">Coleoptera</named-content></kwd><kwd><named-content xmlns:xlink="http://www.w3.org/1999/xlink" content-type="family">Carabidae</named-content></kwd></kwd-group><mixed-citation publication-type="journal"><person-group><name><surname>Hunting</surname><given-names>Wesley</given-names></name><name><surname>Yang</surname><given-names>Man-Miao</given-names></name></person-group><article-title>A taxonomic review of the pericaline ground-beetles in Taiwan, with descriptions of new species (<tp:taxon-name><tp:taxon-name-part taxon-name-part-type="order">Coleoptera</tp:taxon-name-part></tp:taxon-name>, <tp:taxon-name><tp:taxon-name-part taxon-name-part-type="family">Carabidae</tp:taxon-name-part></tp:taxon-name>, <tp:taxon-name><tp:taxon-name-part taxon-name-part-type="tribe">Lebiini</tp:taxon-name-part></tp:taxon-name>)</article-title><source>Zookeys</source><day>14</day><month>1</month><year>2019</year><volume>2019</volume><issue>816</issue><fpage>1</fpage><lpage>164</lpage><pub-id pub-id-type="doi">10.3897/zookeys.816.29738</pub-id></mixed-citation></tp:treatment-meta><tp:nomenclature><tp:taxon-name>
                        <tp:taxon-name-part taxon-name-part-type="genus" reg="Dolichoctis">Dolichoctis</tp:taxon-name-part>
                        <tp:taxon-name-part taxon-name-part-type="species" reg="badiadorsis">badiadorsis</tp:taxon-name-part>
                        <object-id xmlns:xlink="http://www.w3.org/1999/xlink" content-type="zoobank" xlink:type="simple">http://zoobank.org/7B61D836-D00C-470F-A666-94AC72AF4652</object-id>
                      </tp:taxon-name><tp:taxon-status xmlns:xlink="http://www.w3.org/1999/xlink" xlink:type="simple">sp. n.</tp:taxon-status><xref ref-type="fig" rid="F61">Figs 61</xref><xref ref-type="fig" rid="F62">, 62A–D</xref><xref ref-type="fig" rid="F63">, 63</xref><xref ref-type="fig" rid="F71">, 71A</xref><xref ref-type="fig" rid="F72">, 72</xref><!--PageBreak--></tp:nomenclature><tp:treatment-sec sec-type="etymology" id="SECID0EYJEK"><title>Etymology.</title><p>From Latin <italic>badia</italic> and <italic>dorsis</italic>, in reference to the relatively uniform, reddish brown coloration of the dorsal surface.</p></tp:treatment-sec><tp:treatment-sec sec-type="type material" id="SECID0ECKEK"><title>Types and other material examined.</title><p><bold>Holotype</bold> (male) labeled: “Holotype” [circular, ringed with red]; “TAIWAN: Taichung Co./Dakeng Scenic Area/base of hiking trail 4/24.1737N, 120.7882E”; “veg. nr. lights on trail/night. Acc. Ti-85/May 25, 2011, 475m/Coll. W. M. Hunting”; “<named-content xmlns:xlink="http://www.w3.org/1999/xlink" content-type="dwc:institutional_code" xlink:type="simple">NCHU</named-content># 101165”. 64 <bold>paratypes</bold>: 25 males and 40 females. For further details see EH Strickland Virtual Entomology Museum Database.</p></tp:treatment-sec><tp:treatment-sec sec-type="type locality" id="SECID0ERKEK"><title>Type locality.</title><p>Taiwan. Nantou county, Dakeng Scenic Area.</p></tp:treatment-sec><tp:treatment-sec sec-type="Taxonomic note" id="SECID0EWKEK"><title>Taxonomic note.</title><p><italic><tp:taxon-name><tp:taxon-name-part taxon-name-part-type="genus" reg="Dolichoctis">Dolichoctis</tp:taxon-name-part><tp:taxon-name-part taxon-name-part-type="species" reg="badiadorsis">badiadorsis</tp:taxon-name-part></tp:taxon-name></italic> appears to be closely related to <italic><tp:taxon-name><tp:taxon-name-part taxon-name-part-type="genus" reg="Dolichoctis">D.</tp:taxon-name-part><tp:taxon-name-part taxon-name-part-type="species" reg="jacobsoni">jacobsoni</tp:taxon-name-part></tp:taxon-name></italic> Anderewes (1929), which is known from Vietnam, Sumatra, Java, and Borneo. It is easily distinguished from <italic><tp:taxon-name><tp:taxon-name-part taxon-name-part-type="genus" reg="Dolichoctis">D.</tp:taxon-name-part><tp:taxon-name-part taxon-name-part-type="species" reg="jacobsoni">jacobsoni</tp:taxon-name-part></tp:taxon-name></italic> by the following differences: pronotum brunneo-testaceous to rufo-brunneous and with basal and apical width equal in length; elytra with faint apical macula extending to suture (2<sup>nd</sup> to 5<sup>th</sup> interval in <italic><tp:taxon-name><tp:taxon-name-part taxon-name-part-type="genus" reg="Dolichoctis">D.</tp:taxon-name-part><tp:taxon-name-part taxon-name-part-type="species" reg="jacobsoni">jacobsoni</tp:taxon-name-part></tp:taxon-name></italic>); phallus with shaft uniformly narrowing towards apex in lateral view, apex in the form of a more spatulate hook; endophallus with spines of spine patch with different placement and number of spines.</p><!--PageBreak--></tp:treatment-sec><tp:treatment-sec sec-type="diagnosis" id="SECID0ENMEK"><title>Diagnosis.</title><p>Specimens of this species are easily distinguished from other species of <italic><tp:taxon-name><tp:taxon-name-part taxon-name-part-type="genus" reg="Dolichoctis">Dolichoctis</tp:taxon-name-part></tp:taxon-name></italic> by a combination of the absence of elytra with only very faintly visible macula and a head and pronotum that is only somewhat lighter in coloration than head.</p></tp:treatment-sec><tp:treatment-sec sec-type="description" id="SECID0E1MEK"><title>Description.</title><p>OBL 4.33 – 5.33 mm. Length (n = ten males, ten females): head 0.44 – 0.56, pronotum 0.72 – 0.96, elytra 2.58 – 3.33, metepisternum 0.56 – 0.76 mm; width: head 0.92 – 1.08, pronotum 1.36 – 1.64, elytra 2.08 – 2.50, metepisternum 0.36 – 0.48 mm.</p><p><italic>Body proportions</italic>. HW/HL 1.85 – 2.18; PWM/PL 1.59 – 1.83; EL/EW 1.11 – 1.36; ML/MW 1.40 – 1.90.</p><p><italic>Color</italic>. Fig. <xref ref-type="fig" rid="F61">61</xref>. Dorsum of head brunneous, clypeus and labrum brunneous, typically slightly lighter, antennae and palpi testaceous to brunneous; disc of pronotum brunneo-testaceous to rufo-brunneous, margins rufo-testaceous to brunneo-testaceous, always lighter than disc; elytral disc rufo-brunneous to brunneo-piceous, iridescent, most specimens with four very faint macula, slightly lighter than disc, two anterior and two posterior, anterior macula near humerus, from interval 4 to interval 8 more or less ovoid, posterior macula extended from suture to interval 5 or 6, forming single oval apically, across center of disc; lateral margins brunneo-testaceous to brunneous, somewhat translucent and slightly lighter than disc; ventral surface brunneo-testaceous to brunneous, metepisternum darker, apical margin of abdominal <!--PageBreak-->sterna darker; legs with trochanter and femora brunneo-testaceous, tibia with dorsal surface partially piceous.</p><fig id="F61" position="float" orientation="portrait"><label>Figure 61.</label><caption><p>Dorsal habitus and color pattern of <italic><tp:taxon-name><tp:taxon-name-part taxon-name-part-type="genus" reg="Dolichoctis">Dolichoctis</tp:taxon-name-part><tp:taxon-name-part taxon-name-part-type="species" reg="badiadorsis">badiadorsis</tp:taxon-name-part></tp:taxon-name></italic> sp. n.. (OBL 5.22 mm).</p></caption><graphic xmlns:xlink="http://www.w3.org/1999/xlink" xlink:href="zookeys-816-001-g061.jpg" position="float" orientation="portrait" xlink:type="simple" id="oo_256177.jpg"/></fig><p><italic>Microsculpture</italic>. Dorsum of head with microsculpture granulate, almost isodiametric in front of eyes, somewhat transverse behind eyes, easily visible at 50× magnification; pronotum with shallow, transverse mesh pattern.</p><p><italic>Macrosculpture</italic>. Elytra with intervals somewhat convex.</p><p><italic>Fixed setae.</italic> Elytra with interval 3 with two punctures bearing fine setae, first near mid-length and second ~2/3 to apex.</p><p><italic>Luster</italic>. Head capsule moderately dull; pronotum and elytra moderately glossy; ventral thoracic sterna and abdominal sterna moderately glossy.</p><!--PageBreak--><p><italic>Head</italic>. Labrum more or less rectangular, some specimens slightly emarginated.</p><p><italic>Pronotum</italic>. Disc rather flat, anterior transverse impression shallow; posterior transverse impression shallow; median longitudinal impression moderately shallow; lateral margins explanate, apico-lateral margins rounded forming lobes, posterio-lateral margins typically broadly rounded, obtuse.</p><p><italic>Elytra</italic>. Hind angles nearly truncate.</p><p><italic>Male genitalia</italic>. Figs <xref ref-type="fig" rid="F62">62A–D</xref>, <xref ref-type="fig" rid="F63">63</xref>. Length 0.88 – 0.96 mm. Ostium left pleuropic. Phallus cylindrical at base but flattened dorso-ventrally in apical half, phallus apex with distinctive form, hooked to the left when viewed ventrally; endophallus straight and wide, with two rows of 5–7 moderately large spines (esp) from mid-length towards apex.</p><fig id="F62" position="float" orientation="portrait"><label>Figure 62.</label><caption><p>Digital images of male genitalia of <italic><tp:taxon-name><tp:taxon-name-part taxon-name-part-type="genus" reg="Dolichoctis">Dolichoctis</tp:taxon-name-part><tp:taxon-name-part taxon-name-part-type="species" reg="badiadorsis">badiadorsis</tp:taxon-name-part></tp:taxon-name></italic> sp. n.. <bold>A</bold> left lateral aspect, endophallus everted <bold>B</bold> right lateral aspect <bold>C</bold> ventral aspect <bold>D</bold> left lateral aspect. Legend: <bold>esp</bold> endophallic spine patch.</p></caption><graphic xmlns:xlink="http://www.w3.org/1999/xlink" xlink:href="zookeys-816-001-g062.jpg" position="float" orientation="portrait" xlink:type="simple" id="oo_256178.jpg"/></fig><fig id="F63" position="float" orientation="portrait"><label>Figure 63.</label><caption><p>Line drawing of the phallus apex and endophallus, right lateral aspect, of <italic><tp:taxon-name><tp:taxon-name-part taxon-name-part-type="genus" reg="Dolichoctis">Dolichoctis</tp:taxon-name-part><tp:taxon-name-part taxon-name-part-type="species" reg="badiadorsis">badiadorsis</tp:taxon-name-part></tp:taxon-name></italic> sp. n.. Legend: <bold>esp</bold> endophallic spine patch; <bold>apex</bold> distinctively hooked phallus apex.</p></caption><graphic xmlns:xlink="http://www.w3.org/1999/xlink" xlink:href="zookeys-816-001-g063.jpg" position="float" orientation="portrait" xlink:type="simple" id="oo_256179.jpg"/></fig><p><italic>Female genitalia</italic>. Fig. <xref ref-type="fig" rid="F71">71A</xref>. Width 0.76 – 0.84 mm. One spermatheca (sp1), dome shaped, dome relatively small; spermathecal ring sclerite (srs) dividing spermatheca from spermathecal duct; one spermathecal accessory gland (sg) with spermathecal gland duct (sgd) attachment on lobe (srsl) coming off of right side of ring sclerite when viewed from ventral aspect.</p></tp:treatment-sec><tp:treatment-sec sec-type="habitat" id="SECID0EUREK"><title>Habitat, habits, and seasonal occurrence.</title><p>The known elevational range of <italic><tp:taxon-name><tp:taxon-name-part taxon-name-part-type="genus" reg="Dolichoctis">D.</tp:taxon-name-part><tp:taxon-name-part taxon-name-part-type="species" reg="badiadorsis">badiadorsis</tp:taxon-name-part></tp:taxon-name></italic> is from 310 to 1400 meters with most being collected between 475 and 800 meters in elevation. Adults of this species are found in mixed forest of montane areas. Many specimens have been collected both from deadwood and trunks of live trees. Specimens have been collected from April to December in Taiwan with the majority being collected in May. Methods of collecting include u.v. light, m.v. light, sweep netting, hand collecting, and malaise trap.</p></tp:treatment-sec><tp:treatment-sec sec-type="distribution" id="SECID0EFSEK"><title>Geographical distribution.</title><p><italic><tp:taxon-name><tp:taxon-name-part taxon-name-part-type="genus" reg="Dolichoctis">Dolichoctis</tp:taxon-name-part><tp:taxon-name-part taxon-name-part-type="species" reg="badiadorsis">badiadorsis</tp:taxon-name-part></tp:taxon-name></italic> is known only from Taiwan. See Figure <xref ref-type="fig" rid="F72">72</xref>.</p><!--PageBreak--></tp:treatment-sec><tp:treatment-sec><!--Section generated to contain objects referenced in tp:taxon-treatment.--><fig id="F71" position="float" orientation="portrait"><label>Figure 71.</label><caption><p>Line drawings of the female reproductive tract of species of the genus <italic><tp:taxon-name><tp:taxon-name-part taxon-name-part-type="genus" reg="Dolichoctis">Dolichoctis</tp:taxon-name-part></tp:taxon-name></italic> (Schmidt-Goebel) known from Taiwan, ventral aspect. <bold>A</bold><italic><tp:taxon-name><tp:taxon-name-part taxon-name-part-type="genus" reg="Dolichoctis">D.</tp:taxon-name-part><tp:taxon-name-part taxon-name-part-type="species" reg="badiadorsis">badiadorsis</tp:taxon-name-part></tp:taxon-name></italic> sp. n. <bold>B</bold><italic><tp:taxon-name><tp:taxon-name-part taxon-name-part-type="genus" reg="Dolichoctis">D.</tp:taxon-name-part><tp:taxon-name-part taxon-name-part-type="species" reg="dilatata">dilatata</tp:taxon-name-part></tp:taxon-name></italic> sp. n. <bold>C</bold><italic><tp:taxon-name><tp:taxon-name-part taxon-name-part-type="genus" reg="Dolichoctis">D.</tp:taxon-name-part><tp:taxon-name-part taxon-name-part-type="species" reg="rotundata">rotundata</tp:taxon-name-part></tp:taxon-name></italic> (Schmidt-Goebel) <bold>D</bold><italic><tp:taxon-name><tp:taxon-name-part taxon-name-part-type="genus" reg="Dolichoctis">D.</tp:taxon-name-part><tp:taxon-name-part taxon-name-part-type="species" reg="taiwanensis">taiwanensis</tp:taxon-name-part></tp:taxon-name></italic> Baehr. Legend: <bold>bc</bold> bursa copulatrix; <bold>co</bold> common oviduct; <bold>des</bold> dorsal ensiform setae <bold>gc1</bold> gonocoxite 1; <bold>gc2</bold> gonocoxite 2; <bold>les</bold> lateral ensiform setae; <bold>lt</bold> lateral tergite; <bold>sg</bold> spermathecal gland; <bold>sgd</bold> spermathecal gland duct; <bold>sp1</bold> spermatheca 1; <bold>srs</bold> spermathecal ring sclerite; <bold>srsl</bold> spermathecal ring sclerite lobe. Scale bars: 0.5 mm.</p></caption><graphic xmlns:xlink="http://www.w3.org/1999/xlink" xlink:href="zookeys-816-001-g071.jpg" position="float" orientation="portrait" xlink:type="simple" id="oo_256187.jpg"/></fig><fig id="F72" position="float" orientation="portrait"><label>Figure 72.</label><caption><p>Map showing known localities for species of the genus <italic><tp:taxon-name><tp:taxon-name-part taxon-name-part-type="genus" reg="Dolichoctis">Dolichoctis</tp:taxon-name-part></tp:taxon-name></italic> Schmidt-Goebel, in Taiwan.</p></caption><graphic xmlns:xlink="http://www.w3.org/1999/xlink" xlink:href="zookeys-816-001-g072.jpg" position="float" orientation="portrait" xlink:type="simple" id="oo_256188.jpg"/></fig></tp:treatment-sec></tp:taxon-treatment>
