# Supplementary material for: A taxonomic review of the pericaline ground-beetles in Taiwan, with descriptions of new species (Coleoptera, Carabidae, Lebiini)
Source: Zookeys. 2019 Jan 14;(816):1–164. doi: 10.3897/zookeys.816.29738 (PMC6341056; doi:10.3897/zookeys.816.29738)
Supplement: XML Treatment for Dolichoctis dilatata [file zookeys.816.29738-treatment29.xml]

<!DOCTYPE tp:taxon-treatment
  PUBLIC "-//TaxonX//DTD Taxonomic Treatment Publishing DTD v0 20100105//EN" "tax-treatment-NSO.dtd">
<tp:taxon-treatment xmlns:tp="http://www.plazi.org/taxpub"><tp:treatment-meta><kwd-group><label>Taxon classification</label><kwd><named-content xmlns:xlink="http://www.w3.org/1999/xlink" content-type="kingdom">Animalia</named-content></kwd><kwd><named-content xmlns:xlink="http://www.w3.org/1999/xlink" content-type="order">Coleoptera</named-content></kwd><kwd><named-content xmlns:xlink="http://www.w3.org/1999/xlink" content-type="family">Carabidae</named-content></kwd></kwd-group><mixed-citation publication-type="journal"><person-group><name><surname>Hunting</surname><given-names>Wesley</given-names></name><name><surname>Yang</surname><given-names>Man-Miao</given-names></name></person-group><article-title>A taxonomic review of the pericaline ground-beetles in Taiwan, with descriptions of new species (<tp:taxon-name><tp:taxon-name-part taxon-name-part-type="order">Coleoptera</tp:taxon-name-part></tp:taxon-name>, <tp:taxon-name><tp:taxon-name-part taxon-name-part-type="family">Carabidae</tp:taxon-name-part></tp:taxon-name>, <tp:taxon-name><tp:taxon-name-part taxon-name-part-type="tribe">Lebiini</tp:taxon-name-part></tp:taxon-name>)</article-title><source>Zookeys</source><day>14</day><month>1</month><year>2019</year><volume>2019</volume><issue>816</issue><fpage>1</fpage><lpage>164</lpage><pub-id pub-id-type="doi">10.3897/zookeys.816.29738</pub-id></mixed-citation></tp:treatment-meta><tp:nomenclature><tp:taxon-name>
                        <tp:taxon-name-part taxon-name-part-type="genus" reg="Dolichoctis">Dolichoctis</tp:taxon-name-part>
                        <tp:taxon-name-part taxon-name-part-type="species" reg="dilatata">dilatata</tp:taxon-name-part>
                        <object-id xmlns:xlink="http://www.w3.org/1999/xlink" content-type="zoobank" xlink:type="simple">http://zoobank.org/562B4C39-E6DB-4841-862F-BCAFDEBCED60</object-id>
                      </tp:taxon-name><tp:taxon-status xmlns:xlink="http://www.w3.org/1999/xlink" xlink:type="simple">sp. n.</tp:taxon-status><xref ref-type="fig" rid="F64">Figs 64</xref><xref ref-type="fig" rid="F65">, 65A–D</xref><xref ref-type="fig" rid="F66">, 66</xref><xref ref-type="fig" rid="F71">, 71B</xref><xref ref-type="fig" rid="F72">, 72</xref></tp:nomenclature><tp:treatment-sec sec-type="etymology" id="SECID0EXUEK"><title>Etymology.</title><p>From Latin <italic><tp:taxon-name><tp:taxon-name-part taxon-name-part-type="genus" reg="Dolichoctis"/><tp:taxon-name-part taxon-name-part-type="species" reg="dilatata">dilatata</tp:taxon-name-part></tp:taxon-name></italic>, in reference to the distinctively wide and explanate pronotum.</p></tp:treatment-sec><tp:treatment-sec sec-type="type material" id="SECID0EHVEK"><title>Types and other material examined.</title><p><bold>Holotype</bold> (male) labeled “Holotype” [circular, ringed with red]; “TAIWAN: Taichung Co./Dakeng Scenic Area/ base of hiking trail 4/ 24.1737N, 120.7882E”; “veg. nr. lights on trail/night. Acc. Ti-85/May 25, 2011, 475m/Coll. W. M. Hunting”; “<named-content xmlns:xlink="http://www.w3.org/1999/xlink" content-type="dwc:institutional_code" xlink:type="simple">NCHU</named-content># 101168”. Two <bold>paratypes</bold> of <italic><tp:taxon-name><tp:taxon-name-part taxon-name-part-type="genus" reg="Dolichoctis">D.</tp:taxon-name-part><tp:taxon-name-part taxon-name-part-type="species" reg="dilatata">dilatata</tp:taxon-name-part></tp:taxon-name></italic>: one male and one female. For further details see EH Strickland Virtual Entomology Museum Database.</p></tp:treatment-sec><tp:treatment-sec sec-type="type locality" id="SECID0EBWEK"><title>Type locality.</title><p>Taiwan. Dakeng Scenic Area, Nantou county.</p></tp:treatment-sec><tp:treatment-sec sec-type="diagnosis" id="SECID0EGWEK"><title>Diagnosis.</title><p>Specimens of this species are easily distinguished from other species of <italic><tp:taxon-name><tp:taxon-name-part taxon-name-part-type="genus" reg="Dolichoctis">Dolichoctis</tp:taxon-name-part></tp:taxon-name></italic> by a combination of the lack of elytral maculae and the striking contrast of testaceous pronotum with rest of dorsal surface.</p></tp:treatment-sec><tp:treatment-sec sec-type="description" id="SECID0ETWEK"><title>Description.</title><p>OBL 4.92 – 5.08 mm. Length (n = two males, one female): head 0.48 – 0.50, pronotum 0.82 – 0.92, elytra 3.00, metepisternum 0.64 – 0.72 mm; width: head 1.04 – 1.08, pronotum 1.60 – 1.68, elytra 2.33, metepisternum 0.40 – 0.44 mm.</p><p><italic>Body proportions</italic>. HW/HL 2.08 – 2.25; PWM/PL 1.78 – 1.95; EL/EW 1.29; ML/MW 1.45 – 1.70.</p><p><italic>Color</italic>. Fig. <xref ref-type="fig" rid="F64">64</xref>. Dorsum of head rufo-brunneous, clypeus and labrum brunneo-testaceous, lighter that head, antennae and palpi testaceous to brunneous; disc of pronotum testaceous, strikingly lighter in coloration than head and elytra, margins translucent; elytral disc rufo-brunneous, hint of iridescence in basal 1/4, margins, suture, and apical area diffuse, rufous; ventral surface testaceous; legs with trochanter and femora testaceous to brunneo-testaceous, tibia with dorsal surface partially piceous.</p><fig id="F64" position="float" orientation="portrait"><label>Figure 64.</label><caption><p>Dorsal habitus and color pattern of <italic><tp:taxon-name><tp:taxon-name-part taxon-name-part-type="genus" reg="Dolichoctis">Dolichoctis</tp:taxon-name-part><tp:taxon-name-part taxon-name-part-type="species" reg="dilatata">dilatata</tp:taxon-name-part></tp:taxon-name></italic> sp. n.. (OBL 5.08 mm).</p></caption><graphic xmlns:xlink="http://www.w3.org/1999/xlink" xlink:href="zookeys-816-001-g064.jpg" position="float" orientation="portrait" xlink:type="simple" id="oo_256180.jpg"/></fig><p><italic>Microsculpture</italic>. Dorsum of head with microsculpture granulate, isodiametric, sculpticells smallest on disc, between eyes, becoming gradually larger towards base, easily visible at 50× magnification; pronotum with transverse to somewhat transverse mesh pattern.</p><!--PageBreak--><p><italic>Macrosculpture and pilosity</italic>. Ventral surface of head distinctively rugulose; elytra with intervals somewhat convex, with several randomly scattered setigerous punctures, hardly visible at 50×; striae faintly punctate.</p><p><italic>Fixed setae.</italic> Elytra with interval 3 with two punctures bearing fine setae, first near mid-length and second ~2/3 to apex.</p><p><italic>Luster</italic>. Head capsule and pronotum moderately dull; elytra moderately glossy; ventral thoracic sterna and abdominal sterna moderately glossy.</p><p><italic>Head</italic>. Mandibles almost entirely covered by pronotum; labrum more or less rectangular.</p><p><italic>Pronotum</italic>. Anterior transverse impression shallow; posterior transverse impression shallow; median longitudinal impression moderately shallow; lateral margins widely explanate, apical margin deeply emarginate, forming distinctive apico-lateral lobes, posterio-lateral margins broadly rounded, obtuse.</p><p><italic>Elytra</italic>. Hind angles slightly sinuate.</p><p><italic>Male genitalia</italic>. Figs <xref ref-type="fig" rid="F65">65A–D</xref>, <xref ref-type="fig" rid="F66">66</xref>. Length 0.88 – 0.96 mm. Ostium left pleuropic. Phallus cylindrical, narrowing from mid-length to apex, apex somewhat elongate and slightly spatulate, rounded at apex and with slight constriction before apex, in ventral view; endophallus, short, slightly curved just above mid-length, with two large spine fields present, one row of vertical spines basally on side closest to phallus base, one larger, vertical spine field on apical side from below mid-length to endophallus apex.</p><fig id="F65" position="float" orientation="portrait"><label>Figure 65.</label><caption><p>Digital images of male genitalia of <italic><tp:taxon-name><tp:taxon-name-part taxon-name-part-type="genus" reg="Dolichoctis">Dolichoctis</tp:taxon-name-part><tp:taxon-name-part taxon-name-part-type="species" reg="dilatata">dilatata</tp:taxon-name-part></tp:taxon-name></italic> sp. n.. <bold>A</bold> ventral aspect, endophallus everted <bold>B</bold> right lateral aspect <bold>C</bold> ventral aspect <bold>D</bold> left lateral aspect. Legend: <bold>esp</bold> endophallic spine patch.</p></caption><graphic xmlns:xlink="http://www.w3.org/1999/xlink" xlink:href="zookeys-816-001-g065.jpg" position="float" orientation="portrait" xlink:type="simple" id="oo_256181.jpg"/></fig><fig id="F66" position="float" orientation="portrait"><label>Figure 66.</label><caption><p>Line drawing of the phallus apex and endophallus, viewed laterally from phallus apex, of <italic><tp:taxon-name><tp:taxon-name-part taxon-name-part-type="genus" reg="Dolichoctis">Dolichoctis</tp:taxon-name-part><tp:taxon-name-part taxon-name-part-type="species" reg="dilatata">dilatata</tp:taxon-name-part></tp:taxon-name></italic> sp. n.. Legend: <bold>esp</bold> endophallic spine patch; <bold>apex</bold> phallus apex.</p></caption><graphic xmlns:xlink="http://www.w3.org/1999/xlink" xlink:href="zookeys-816-001-g066.jpg" position="float" orientation="portrait" xlink:type="simple" id="oo_256182.jpg"/></fig><p><italic>Female genitalia</italic>. Fig. <xref ref-type="fig" rid="F71">71B</xref>. Width 0.76 mm. One spermatheca (sp1), elongate and domed at the apex; spermathecal ring sclerite (srs) dividing spermatheca from spermathecal duct; one spermathecal accessory gland (sg) with spermathecal gland duct <!--PageBreak-->(sgd) attachment site on relatively large lobe (srsl) coming off of right side of ring sclerite when viewed from ventral aspect.</p></tp:treatment-sec><tp:treatment-sec sec-type="habitat" id="SECID0EN2EK"><title>Habitat, habits, and seasonal occurrence.</title><p>The known elevational range of <italic><tp:taxon-name><tp:taxon-name-part taxon-name-part-type="genus" reg="Dolichoctis">D.</tp:taxon-name-part><tp:taxon-name-part taxon-name-part-type="species" reg="dilatata">dilatata</tp:taxon-name-part></tp:taxon-name></italic> is from 475 to 740 meters. This species in only known from three specimens. One specimen was collected during the day while sweeping vegetation along a walking trail. The other two were collected at night from live tree trunks. Adults of this species are found in mixed forest of montane areas. Specimens have been collected in May, July, and October in Taiwan. Methods of collecting include sweep netting and hand collecting.</p></tp:treatment-sec><tp:treatment-sec sec-type="distribution" id="SECID0E52EK"><title>Geographical distribution.</title><p><italic><tp:taxon-name><tp:taxon-name-part taxon-name-part-type="genus" reg="Dolichoctis">Dolichoctis</tp:taxon-name-part><tp:taxon-name-part taxon-name-part-type="species" reg="dilatata">dilatata</tp:taxon-name-part></tp:taxon-name></italic> is known only from Taiwan. See Figure <xref ref-type="fig" rid="F72">72</xref>.</p></tp:treatment-sec><tp:treatment-sec><!--Section generated to contain objects referenced in tp:taxon-treatment.--><fig id="F71" position="float" orientation="portrait"><label>Figure 71.</label><caption><p>Line drawings of the female reproductive tract of species of the genus <italic><tp:taxon-name><tp:taxon-name-part taxon-name-part-type="genus" reg="Dolichoctis">Dolichoctis</tp:taxon-name-part></tp:taxon-name></italic> (Schmidt-Goebel) known from Taiwan, ventral aspect. <bold>A</bold><italic><tp:taxon-name><tp:taxon-name-part taxon-name-part-type="genus" reg="Dolichoctis">D.</tp:taxon-name-part><tp:taxon-name-part taxon-name-part-type="species" reg="badiadorsis">badiadorsis</tp:taxon-name-part></tp:taxon-name></italic> sp. n. <bold>B</bold><italic><tp:taxon-name><tp:taxon-name-part taxon-name-part-type="genus" reg="Dolichoctis">D.</tp:taxon-name-part><tp:taxon-name-part taxon-name-part-type="species" reg="dilatata">dilatata</tp:taxon-name-part></tp:taxon-name></italic> sp. n. <bold>C</bold><italic><tp:taxon-name><tp:taxon-name-part taxon-name-part-type="genus" reg="Dolichoctis">D.</tp:taxon-name-part><tp:taxon-name-part taxon-name-part-type="species" reg="rotundata">rotundata</tp:taxon-name-part></tp:taxon-name></italic> (Schmidt-Goebel) <bold>D</bold><italic><tp:taxon-name><tp:taxon-name-part taxon-name-part-type="genus" reg="Dolichoctis">D.</tp:taxon-name-part><tp:taxon-name-part taxon-name-part-type="species" reg="taiwanensis">taiwanensis</tp:taxon-name-part></tp:taxon-name></italic> Baehr. Legend: <bold>bc</bold> bursa copulatrix; <bold>co</bold> common oviduct; <bold>des</bold> dorsal ensiform setae <bold>gc1</bold> gonocoxite 1; <bold>gc2</bold> gonocoxite 2; <bold>les</bold> lateral ensiform setae; <bold>lt</bold> lateral tergite; <bold>sg</bold> spermathecal gland; <bold>sgd</bold> spermathecal gland duct; <bold>sp1</bold> spermatheca 1; <bold>srs</bold> spermathecal ring sclerite; <bold>srsl</bold> spermathecal ring sclerite lobe. Scale bars: 0.5 mm.</p></caption><graphic xmlns:xlink="http://www.w3.org/1999/xlink" xlink:href="zookeys-816-001-g071.jpg" position="float" orientation="portrait" xlink:type="simple" id="oo_256187.jpg"/></fig><fig id="F72" position="float" orientation="portrait"><label>Figure 72.</label><caption><p>Map showing known localities for species of the genus <italic><tp:taxon-name><tp:taxon-name-part taxon-name-part-type="genus" reg="Dolichoctis">Dolichoctis</tp:taxon-name-part></tp:taxon-name></italic> Schmidt-Goebel, in Taiwan.</p></caption><graphic xmlns:xlink="http://www.w3.org/1999/xlink" xlink:href="zookeys-816-001-g072.jpg" position="float" orientation="portrait" xlink:type="simple" id="oo_256188.jpg"/></fig></tp:treatment-sec></tp:taxon-treatment>
