# Supplementary material for: A taxonomic review of the pericaline ground-beetles in Taiwan, with descriptions of new species (Coleoptera, Carabidae, Lebiini)
Source: Zookeys. 2019 Jan 14;(816):1–164. doi: 10.3897/zookeys.816.29738 (PMC6341056; doi:10.3897/zookeys.816.29738)
Supplement: XML Treatment for Dolichoctis rotundata [file zookeys.816.29738-treatment30.xml]

<!DOCTYPE tp:taxon-treatment
  PUBLIC "-//TaxonX//DTD Taxonomic Treatment Publishing DTD v0 20100105//EN" "tax-treatment-NSO.dtd">
<tp:taxon-treatment xmlns:tp="http://www.plazi.org/taxpub"><tp:treatment-meta><kwd-group><label>Taxon classification</label><kwd><named-content xmlns:xlink="http://www.w3.org/1999/xlink" content-type="kingdom">Animalia</named-content></kwd><kwd><named-content xmlns:xlink="http://www.w3.org/1999/xlink" content-type="order">Coleoptera</named-content></kwd><kwd><named-content xmlns:xlink="http://www.w3.org/1999/xlink" content-type="family">Carabidae</named-content></kwd></kwd-group><mixed-citation publication-type="journal"><person-group><name><surname>Hunting</surname><given-names>Wesley</given-names></name><name><surname>Yang</surname><given-names>Man-Miao</given-names></name></person-group><article-title>A taxonomic review of the pericaline ground-beetles in Taiwan, with descriptions of new species (<tp:taxon-name><tp:taxon-name-part taxon-name-part-type="order">Coleoptera</tp:taxon-name-part></tp:taxon-name>, <tp:taxon-name><tp:taxon-name-part taxon-name-part-type="family">Carabidae</tp:taxon-name-part></tp:taxon-name>, <tp:taxon-name><tp:taxon-name-part taxon-name-part-type="tribe">Lebiini</tp:taxon-name-part></tp:taxon-name>)</article-title><source>Zookeys</source><day>14</day><month>1</month><year>2019</year><volume>2019</volume><issue>816</issue><fpage>1</fpage><lpage>164</lpage><pub-id pub-id-type="doi">10.3897/zookeys.816.29738</pub-id></mixed-citation></tp:treatment-meta><tp:nomenclature><tp:taxon-name>
                        <tp:taxon-name-part taxon-name-part-type="genus" reg="Dolichoctis">Dolichoctis</tp:taxon-name-part>
                        <tp:taxon-name-part taxon-name-part-type="species" reg="rotundata">rotundata</tp:taxon-name-part>
                      </tp:taxon-name><tp:taxon-authority>(Schmidt-Goebel)</tp:taxon-authority><xref ref-type="fig" rid="F67">Figs 67</xref><xref ref-type="fig" rid="F68">, 68A–D</xref><xref ref-type="fig" rid="F71">, 71C</xref><xref ref-type="fig" rid="F72">, 72</xref><!--PageBreak--><tp:nomenclature-citation-list><tp:nomenclature-citation><tp:taxon-name>
                            <tp:taxon-name-part taxon-name-part-type="genus" reg="Mochtherus">Mochtherus</tp:taxon-name-part>
                            <tp:taxon-name-part taxon-name-part-type="species" reg="rotundatus">rotundatus</tp:taxon-name-part>
                          </tp:taxon-name><comment>Schmidt-Goebel, 1846: 77; <xref ref-type="bibr" rid="B31">Chaudoir 1869</xref>: 246; <xref ref-type="bibr" rid="B28">Bates 1892</xref>: 413; <xref ref-type="bibr" rid="B3">Andrewes 1923</xref>: 45; <xref ref-type="bibr" rid="B69">Jedlička 1963</xref>: 358; <xref ref-type="bibr" rid="B53">Habu 1967</xref>: 101.</comment></tp:nomenclature-citation><tp:nomenclature-citation><tp:taxon-name>
                            <tp:taxon-name-part taxon-name-part-type="genus" reg="Dolichoctis">Dolichoctis</tp:taxon-name-part>
                            <tp:taxon-name-part taxon-name-part-type="species" reg="rotundata">rotundata</tp:taxon-name-part>
                          </tp:taxon-name><comment>(Schmidt-Goebel); Jedlička, 1963: 358; <xref ref-type="bibr" rid="B53">Habu 1967</xref>: 102; <xref ref-type="bibr" rid="B102">Stork 1986</xref>: 15; <xref ref-type="bibr" rid="B79">Lorenz 2005</xref>: 459 (synonym of <tp:taxon-name><tp:taxon-name-part taxon-name-part-type="genus" reg="Dolichoctis">D.</tp:taxon-name-part><tp:taxon-name-part taxon-name-part-type="species" reg="striata">striata</tp:taxon-name-part></tp:taxon-name> Schmidt-Goebel); Baehr 2013: 137.</comment></tp:nomenclature-citation><tp:nomenclature-citation><tp:taxon-name>
                            <tp:taxon-name-part taxon-name-part-type="genus" reg="Dolichoctis">Dolichoctis</tp:taxon-name-part>
                            <tp:taxon-name-part taxon-name-part-type="species" reg="ornatella">ornatella</tp:taxon-name-part>
                          </tp:taxon-name><comment>Bates, 1883: 282; <xref ref-type="bibr" rid="B7">Andrewes 1933</xref>: 347; <xref ref-type="bibr" rid="B69">Jedlička 1963</xref>: 357; <xref ref-type="bibr" rid="B53">Habu 1967</xref>: 101 (synonym of <tp:taxon-name><tp:taxon-name-part taxon-name-part-type="genus" reg="Dolichoctis">D.</tp:taxon-name-part><tp:taxon-name-part taxon-name-part-type="species" reg="striata">striata</tp:taxon-name-part></tp:taxon-name> Schmidt-Goebel); <xref ref-type="bibr" rid="B79">Lorenz 2005</xref>: 459 (synonym of subspecies <tp:taxon-name><tp:taxon-name-part taxon-name-part-type="genus" reg="Dolichoctis">D.</tp:taxon-name-part><tp:taxon-name-part taxon-name-part-type="species" reg="striata">striata</tp:taxon-name-part><tp:taxon-name-part taxon-name-part-type="subspecies" reg="striata">striata</tp:taxon-name-part></tp:taxon-name> Schmidt-Goebel); Baehr 2013: 138.</comment></tp:nomenclature-citation><tp:nomenclature-citation><tp:taxon-name>
                            <tp:taxon-name-part taxon-name-part-type="genus" reg="Dolichoctis">Dolichoctis</tp:taxon-name-part>
                            <tp:taxon-name-part taxon-name-part-type="species" reg="kohpodaensis">kohpodaensis</tp:taxon-name-part>
                          </tp:taxon-name><comment>Kirschenhofer, 2012: 217.</comment></tp:nomenclature-citation><tp:nomenclature-citation><tp:taxon-name>
                            <tp:taxon-name-part taxon-name-part-type="genus" reg="Dolichoctis">Dolichoctis</tp:taxon-name-part>
                            <tp:taxon-name-part taxon-name-part-type="species" reg="striatus">striatus</tp:taxon-name-part>
                            <tp:taxon-name-part taxon-name-part-type="subspecies" reg="formosanus">formosanus</tp:taxon-name-part>
                          </tp:taxon-name><comment>Habu, 1967: 103. syn. n.</comment></tp:nomenclature-citation><tp:nomenclature-citation><tp:taxon-name>
                            <tp:taxon-name-part taxon-name-part-type="genus" reg="Dolchoctis">Dolchoctis</tp:taxon-name-part>
                            <tp:taxon-name-part taxon-name-part-type="species" reg="striata">striata</tp:taxon-name-part>
                            <tp:taxon-name-part taxon-name-part-type="subspecies" reg="formosana">formosana</tp:taxon-name-part>
                          </tp:taxon-name><comment>Habu: Lorenz, 2005: 45.</comment></tp:nomenclature-citation></tp:nomenclature-citation-list></tp:nomenclature><tp:treatment-sec sec-type="type material" id="SECID0EODFK"><title>Types and other material examined.</title><p>84 specimens of <italic><tp:taxon-name><tp:taxon-name-part taxon-name-part-type="genus" reg="Dolichoctis">D.</tp:taxon-name-part><tp:taxon-name-part taxon-name-part-type="species" reg="rotundata">rotundata</tp:taxon-name-part></tp:taxon-name></italic>: 44 males and 40 females. For further details see EH Strickland Virtual Entomology Museum Database.</p></tp:treatment-sec><tp:treatment-sec sec-type="Taxonomic notes" id="SECID0E6DFK"><title>Taxonomic notes.</title><p>In 2013, Baehr elevated <italic><tp:taxon-name><tp:taxon-name-part taxon-name-part-type="genus" reg="Dolichoctis">D.</tp:taxon-name-part><tp:taxon-name-part taxon-name-part-type="species" reg="rotundata">rotundata</tp:taxon-name-part></tp:taxon-name></italic> back to species level and sited male genitalic features, among other things as his rationale for this. Examination of many specimens of this species, as well as other <italic><tp:taxon-name><tp:taxon-name-part taxon-name-part-type="genus" reg="Dolichoctis">Dolichoctis</tp:taxon-name-part></tp:taxon-name></italic> from Taiwan, fully confirm his findings. Baehr also suspected that the subspecies <tp:taxon-name><tp:taxon-name-part taxon-name-part-type="genus" reg="Dolichoctis"/><tp:taxon-name-part taxon-name-part-type="species" reg="rotundata"/><tp:taxon-name-part taxon-name-part-type="subspecies" reg="formosana">formosana</tp:taxon-name-part></tp:taxon-name> (Habu, 1967), which was described as a subspecies of <italic><tp:taxon-name><tp:taxon-name-part taxon-name-part-type="genus" reg="Dolichoctis">D.</tp:taxon-name-part><tp:taxon-name-part taxon-name-part-type="species" reg="striata">striata</tp:taxon-name-part></tp:taxon-name></italic> at the time, was likely also <italic><tp:taxon-name><tp:taxon-name-part taxon-name-part-type="genus" reg="Dolichoctis">D.</tp:taxon-name-part><tp:taxon-name-part taxon-name-part-type="species" reg="rotundata">rotundata</tp:taxon-name-part></tp:taxon-name></italic>. Examination of the types of this subspecies confirms this synonomy with confidence.</p></tp:treatment-sec><tp:treatment-sec sec-type="type locality" id="SECID0E3FFK"><title>Type locality.</title><p>“Tenasserim” Myanmar.</p></tp:treatment-sec><tp:treatment-sec sec-type="diagnosis" id="SECID0EBGFK"><title>Diagnosis.</title><p>Specimens of this species are distinguished from other species of <italic><tp:taxon-name><tp:taxon-name-part taxon-name-part-type="genus" reg="Dolichoctis">Dolichoctis</tp:taxon-name-part></tp:taxon-name></italic> in Taiwan by the large and often cresent-shaped anterior maculae.</p></tp:treatment-sec><tp:treatment-sec sec-type="redescription" id="SECID0EOGFK"><title>Redescription.</title><p>OBL 4.30 – 5.20 mm. Length (n = ten males, ten females): head 0.48 – 0.60, pronotum 0.76 – 0.98, elytra 2.83 – 3.50, metepisternum 0.64 – 0.76 mm; width: head 0.96 – 1.08, pronotum 1.28 – 1.56, elytra 2.08 – 2.50, metepisternum 0.40 – 0.48 mm.</p><!--PageBreak--><p><italic>Body proportions</italic>. HW/HL 1.73 – 2.08; PWM/PL 1.50 – 1.89; EL/EW 1.25 – 1.43; ML/MW 1.45 – 1.80.</p><p><italic>Color</italic>. Fig. <xref ref-type="fig" rid="F67">67</xref>. Dorsum of head brunneous to rufo-piceous, clypeus and labrum brunneous to rufo-brunneous, somewhat darker centrally, antennae and palpi brunneous; disc of pronotum brunneous to rufo-piceous, margins brunneo-testaceous, always lighter than disc; elytral disc rufo-piceous to piceous, with four testaceous macula, two anterior and two posterior, anterior macula near humerus, from interval 4 to interval 8, closest to apex in interval 5 (sometimes 4), sub-circular, slighty cresent shaped at base of macula, posterior maculae extended from interval 2 to interval 6 (sometimes 5), more or less circular; lateral margins testaceous to brunneous, somewhat translucent; ventral surface brunneo-testaceous to brunneous, metepisternum darker, apical margin of abdominal sterna rufo-brunneous to piceous; legs with trochanter and femora brunneo-testaceous to brunneous, tibia with dorsal surface partially piceous.</p><fig id="F67" position="float" orientation="portrait"><label>Figure 67.</label><caption><p>Dorsal habitus and color pattern of <italic><tp:taxon-name><tp:taxon-name-part taxon-name-part-type="genus" reg="Dolichoctis">Dolichoctis</tp:taxon-name-part><tp:taxon-name-part taxon-name-part-type="species" reg="rotundata">rotundata</tp:taxon-name-part></tp:taxon-name></italic> (Schmidt- Goebel). (OBL 4.72 mm).</p></caption><graphic xmlns:xlink="http://www.w3.org/1999/xlink" xlink:href="zookeys-816-001-g067.jpg" position="float" orientation="portrait" xlink:type="simple" id="oo_256183.jpg"/></fig><fig id="F68" position="float" orientation="portrait"><label>Figure 68.</label><caption><p>Digital images of male genitalia of <italic><tp:taxon-name><tp:taxon-name-part taxon-name-part-type="genus" reg="Dolichoctis">Dolichoctis</tp:taxon-name-part><tp:taxon-name-part taxon-name-part-type="species" reg="rotundata">rotundata</tp:taxon-name-part></tp:taxon-name></italic> (Schmidt- Goebel). <bold>A</bold> right lateral aspect, endophallus everted <bold>B</bold> right lateral aspect <bold>C</bold> ventral aspect <bold>D</bold> left lateral aspect.</p></caption><graphic xmlns:xlink="http://www.w3.org/1999/xlink" xlink:href="zookeys-816-001-g068.jpg" position="float" orientation="portrait" xlink:type="simple" id="oo_256184.jpg"/></fig><p><italic>Microsculpture</italic>. Dorsum of head with granulate microsculpture, isodiametric, easily visible at 50× magnification; pronotum with transverse mesh pattern, ~2× longer than wide.</p><p><italic>Macrosculpture and pilosity</italic>. Pronotum shallowly rugulose near base; elytra with intervals somewhat flat, interval 3 with two punctures visible, no setae apparent, first near mid-length and second in apical macula, occasionally other punctures apparent but not as distinctive as the two in interval 3.</p><!--PageBreak--><p><italic>Luster</italic>. Head capsule moderately glossy; pronotum and elytra glossy; ventral thoracic sterna and abdominal sterna moderately glossy.</p><p><italic>Head</italic>. Mandibles relatively short, mostly covered by labrum; labrum more or less rectangular, rounded at apex.</p><p><italic>Pronotum</italic>. Anterior transverse impression very shallow; posterior transverse impression moderately shallow, median longitudinal impression moderately shallow; lateral margins explanate, apico-lateral margins rounded forming distinctive lobes, posterio-lateral margins slightly sinuate from behind lateral fixed setae, obtuse.</p><p><italic>Elytra</italic>. Lateral margins slightly explanate, hind angles nearly truncate.</p><p><italic>Male genitalia</italic>. Fig. <xref ref-type="fig" rid="F68">68A–D</xref>. Length 0.72 – 0.82 mm. Ostium left pleuropic. Phallus cylindrical but distinctly flattened dorso-ventrally in apical half, phallus apex with distinctive form in right lateral view, apical area short, endophallus straight and somewhat expanded at mid-length.</p><!--PageBreak--><p><italic>Female genitalia</italic>. Fig. <xref ref-type="fig" rid="F71">71C</xref>. Width 0.70 – 0.72 mm. One spermatheca (sp1), dome shaped; distinctive ring sclerite (srs) dividing spermatheca from spermathecal duct; one spermathecal accessory gland (sg) with spermathecal gland duct (sgd) attachment site coming off of distinctly long and narrow lobe (srsl) on left side of ring sclerite when viewed from ventral aspect.</p></tp:treatment-sec><tp:treatment-sec sec-type="habitat" id="SECID0ECKFK"><title>Habitat, habits, and seasonal occurrence.</title><p>The known elevational range of <italic><tp:taxon-name><tp:taxon-name-part taxon-name-part-type="genus" reg="Dolichoctis">D.</tp:taxon-name-part><tp:taxon-name-part taxon-name-part-type="species" reg="rotundata">rotundata</tp:taxon-name-part></tp:taxon-name></italic> is from 61 to 725 meters. Adults of this species are found in mixed forest of montane areas. Many specimens of this species were collected both from deadwood and trunks of live trees. Specimens have been collected from March to December in Taiwan. Methods of collecting include u.v. light, sweep netting, hand collecting, malaise trap, flight intercept trap, and insecticidal fogging the canopy of tree species <italic><tp:taxon-name><tp:taxon-name-part taxon-name-part-type="genus" reg="Ficus">Ficus</tp:taxon-name-part><tp:taxon-name-part taxon-name-part-type="species" reg="irisana">irisana</tp:taxon-name-part></tp:taxon-name></italic> Elmer, at night.</p></tp:treatment-sec><tp:treatment-sec sec-type="distribution" id="SECID0E5KFK"><title>Geographical distribution.</title><p><italic><tp:taxon-name><tp:taxon-name-part taxon-name-part-type="genus" reg="Dolichoctis">Dolichoctis</tp:taxon-name-part><tp:taxon-name-part taxon-name-part-type="species" reg="rotundata">rotundata</tp:taxon-name-part></tp:taxon-name></italic> is widespread in Asia. It is known from India, Myanmar, Thailand, Malaysia, Vietnam, China, Japan, Sumatra, Java, Bali, Borneo, and Taiwan. For Taiwan collecting localities see Figure <xref ref-type="fig" rid="F72">72</xref>.</p></tp:treatment-sec><tp:treatment-sec><!--Section generated to contain objects referenced in tp:taxon-treatment.--><fig id="F71" position="float" orientation="portrait"><label>Figure 71.</label><caption><p>Line drawings of the female reproductive tract of species of the genus <italic><tp:taxon-name><tp:taxon-name-part taxon-name-part-type="genus" reg="Dolichoctis">Dolichoctis</tp:taxon-name-part></tp:taxon-name></italic> (Schmidt-Goebel) known from Taiwan, ventral aspect. <bold>A</bold><italic><tp:taxon-name><tp:taxon-name-part taxon-name-part-type="genus" reg="Dolichoctis">D.</tp:taxon-name-part><tp:taxon-name-part taxon-name-part-type="species" reg="badiadorsis">badiadorsis</tp:taxon-name-part></tp:taxon-name></italic> sp. n. <bold>B</bold><italic><tp:taxon-name><tp:taxon-name-part taxon-name-part-type="genus" reg="Dolichoctis">D.</tp:taxon-name-part><tp:taxon-name-part taxon-name-part-type="species" reg="dilatata">dilatata</tp:taxon-name-part></tp:taxon-name></italic> sp. n. <bold>C</bold><italic><tp:taxon-name><tp:taxon-name-part taxon-name-part-type="genus" reg="Dolichoctis">D.</tp:taxon-name-part><tp:taxon-name-part taxon-name-part-type="species" reg="rotundata">rotundata</tp:taxon-name-part></tp:taxon-name></italic> (Schmidt-Goebel) <bold>D</bold><italic><tp:taxon-name><tp:taxon-name-part taxon-name-part-type="genus" reg="Dolichoctis">D.</tp:taxon-name-part><tp:taxon-name-part taxon-name-part-type="species" reg="taiwanensis">taiwanensis</tp:taxon-name-part></tp:taxon-name></italic> Baehr. Legend: <bold>bc</bold> bursa copulatrix; <bold>co</bold> common oviduct; <bold>des</bold> dorsal ensiform setae <bold>gc1</bold> gonocoxite 1; <bold>gc2</bold> gonocoxite 2; <bold>les</bold> lateral ensiform setae; <bold>lt</bold> lateral tergite; <bold>sg</bold> spermathecal gland; <bold>sgd</bold> spermathecal gland duct; <bold>sp1</bold> spermatheca 1; <bold>srs</bold> spermathecal ring sclerite; <bold>srsl</bold> spermathecal ring sclerite lobe. Scale bars: 0.5 mm.</p></caption><graphic xmlns:xlink="http://www.w3.org/1999/xlink" xlink:href="zookeys-816-001-g071.jpg" position="float" orientation="portrait" xlink:type="simple" id="oo_256187.jpg"/></fig><fig id="F72" position="float" orientation="portrait"><label>Figure 72.</label><caption><p>Map showing known localities for species of the genus <italic><tp:taxon-name><tp:taxon-name-part taxon-name-part-type="genus" reg="Dolichoctis">Dolichoctis</tp:taxon-name-part></tp:taxon-name></italic> Schmidt-Goebel, in Taiwan.</p></caption><graphic xmlns:xlink="http://www.w3.org/1999/xlink" xlink:href="zookeys-816-001-g072.jpg" position="float" orientation="portrait" xlink:type="simple" id="oo_256188.jpg"/></fig></tp:treatment-sec><ref-list><ref id="B31"><mixed-citation xmlns:xlink="http://www.w3.org/1999/xlink" xlink:type="simple"><person-group><name name-style="western"><surname>Chaudoir</surname><given-names>M de</given-names></name></person-group> (<year>1869</year>) <article-title>Memoire sur les coptoderides.</article-title><source>Annales de la Société entomologique de Belgique</source><volume>12</volume>: <fpage>163</fpage>–<lpage>256</lpage>.</mixed-citation></ref><ref id="B28"><mixed-citation xmlns:xlink="http://www.w3.org/1999/xlink" xlink:type="simple"><person-group><name name-style="western"><surname>Bates</surname><given-names>HW</given-names></name></person-group> (<year>1892</year>) Viaggio di Leonardo Fea in Birmania e regioni vicine. XLIV. List of <tp:taxon-name><tp:taxon-name-part taxon-name-part-type="family">Carabidae</tp:taxon-name-part></tp:taxon-name>. Annali del Museo Civico di Storia Naturale di Genova (Serie 2) 12(32): 267–428.</mixed-citation></ref><ref id="B3"><mixed-citation xmlns:xlink="http://www.w3.org/1999/xlink" xlink:type="simple"><person-group><name name-style="western"><surname>Andrewes</surname><given-names>HE</given-names></name></person-group> (<year>1923</year>) On the types of Oriental <tp:taxon-name><tp:taxon-name-part taxon-name-part-type="family">Carabidae</tp:taxon-name-part></tp:taxon-name> describes by Schmidt- Goebel in his Faunula Coleopterorum Birmaniae, 63 pp.</mixed-citation></ref><ref id="B69"><mixed-citation xmlns:xlink="http://www.w3.org/1999/xlink" xlink:type="simple"><person-group><name name-style="western"><surname>Jedlička</surname><given-names>A</given-names></name></person-group> (<year>1963</year>) <article-title>Monographie der Truncatipennen aus Ostasien. <tp:taxon-name><tp:taxon-name-part taxon-name-part-type="subfamily">Lebiinae</tp:taxon-name-part></tp:taxon-name>- <tp:taxon-name>Odacanthinae</tp:taxon-name>-<tp:taxon-name>Brachyninae</tp:taxon-name> (<tp:taxon-name><tp:taxon-name-part taxon-name-part-type="order">Coleoptera</tp:taxon-name-part></tp:taxon-name>, <tp:taxon-name><tp:taxon-name-part taxon-name-part-type="family">Carabidae</tp:taxon-name-part></tp:taxon-name>). Entomologische Abhandlungen und Berichte aus dem Staatlichen Museum fur Tierkunde in Dresden, Bd.</article-title><volume>28</volume>(<issue>7</issue>): <fpage>269</fpage>–<lpage>579</lpage>.</mixed-citation></ref><ref id="B53"><mixed-citation xmlns:xlink="http://www.w3.org/1999/xlink" xlink:type="simple"><person-group><name name-style="western"><surname>Habu</surname><given-names>A</given-names></name></person-group> (<year>1967</year>) <source><tp:taxon-name><tp:taxon-name-part taxon-name-part-type="family">Carabidae</tp:taxon-name-part></tp:taxon-name>. Truncatipennes group. (<tp:taxon-name><tp:taxon-name-part taxon-name-part-type="class">Insecta</tp:taxon-name-part></tp:taxon-name>: <tp:taxon-name><tp:taxon-name-part taxon-name-part-type="order">Coleoptera</tp:taxon-name-part></tp:taxon-name>). Fauna Japonica.</source><publisher-name>Tokyo Electrical Engineering College Press</publisher-name>, <publisher-loc>Tokyo</publisher-loc>, <size units="page">338 pp</size>. [27 pls]</mixed-citation></ref><ref id="B102"><mixed-citation xmlns:xlink="http://www.w3.org/1999/xlink" xlink:type="simple"><person-group><name name-style="western"><surname>Stork</surname><given-names>NE</given-names></name></person-group> (<year>1986</year>) <article-title>An annotated checklist of the <tp:taxon-name><tp:taxon-name-part taxon-name-part-type="family">Carabidae</tp:taxon-name-part></tp:taxon-name> (including <tp:taxon-name><tp:taxon-name-part taxon-name-part-type="subfamily">Cicindelinae</tp:taxon-name-part></tp:taxon-name>, <tp:taxon-name><tp:taxon-name-part taxon-name-part-type="subfamily">Rhysodinae</tp:taxon-name-part></tp:taxon-name> and <tp:taxon-name><tp:taxon-name-part taxon-name-part-type="subfamily">Paussinae</tp:taxon-name-part></tp:taxon-name>) recorded from Borneo.</article-title><source>Occasional Papers on Systematic Entomology</source><volume>2</volume>: <fpage>1</fpage>–<lpage>24</lpage>.</mixed-citation></ref><ref id="B79"><mixed-citation xmlns:xlink="http://www.w3.org/1999/xlink" xlink:type="simple"><person-group><name name-style="western"><surname>Lorenz</surname><given-names>W</given-names></name></person-group> (<year>2005</year>) <source>Systematic List of Extant Ground Beetles of the World. (<tp:taxon-name><tp:taxon-name-part taxon-name-part-type="class">Insecta</tp:taxon-name-part></tp:taxon-name>, <tp:taxon-name><tp:taxon-name-part taxon-name-part-type="order">Coleoptera</tp:taxon-name-part></tp:taxon-name>, <tp:taxon-name><tp:taxon-name-part taxon-name-part-type="suborder">Adephaga</tp:taxon-name-part></tp:taxon-name>: <tp:taxon-name><tp:taxon-name-part taxon-name-part-type="family">Trachypachidae</tp:taxon-name-part></tp:taxon-name> &amp; <tp:taxon-name><tp:taxon-name-part taxon-name-part-type="family">Carabidae</tp:taxon-name-part></tp:taxon-name> incl.</source><publisher-name>Paussinae</publisher-name>, <publisher-loc>Cicindelinae, Rhysodinae). Second ed. Germany</publisher-loc>, <size units="page">530 pp</size>.</mixed-citation></ref><ref id="B7"><mixed-citation xmlns:xlink="http://www.w3.org/1999/xlink" xlink:type="simple"><person-group><name name-style="western"><surname>Andrewes</surname><given-names>HE</given-names></name></person-group> (<year>1933</year>) <article-title>Catalogue of the <tp:taxon-name><tp:taxon-name-part taxon-name-part-type="family">Carabidae</tp:taxon-name-part></tp:taxon-name> of Sumatra.</article-title><source>Tijdschrift voor Entomologie</source><volume>76</volume>: <fpage>319</fpage>–<lpage>382</lpage>.</mixed-citation></ref></ref-list></tp:taxon-treatment>
