# Supplementary material for: A taxonomic review of the pericaline ground-beetles in Taiwan, with descriptions of new species (Coleoptera, Carabidae, Lebiini)
Source: Zookeys. 2019 Jan 14;(816):1–164. doi: 10.3897/zookeys.816.29738 (PMC6341056; doi:10.3897/zookeys.816.29738)
Supplement: XML Treatment for Dolichoctis taiwanensis [file zookeys.816.29738-treatment31.xml]

<!DOCTYPE tp:taxon-treatment
  PUBLIC "-//TaxonX//DTD Taxonomic Treatment Publishing DTD v0 20100105//EN" "tax-treatment-NSO.dtd">
<tp:taxon-treatment xmlns:tp="http://www.plazi.org/taxpub"><tp:treatment-meta><kwd-group><label>Taxon classification</label><kwd><named-content xmlns:xlink="http://www.w3.org/1999/xlink" content-type="kingdom">Animalia</named-content></kwd><kwd><named-content xmlns:xlink="http://www.w3.org/1999/xlink" content-type="order">Coleoptera</named-content></kwd><kwd><named-content xmlns:xlink="http://www.w3.org/1999/xlink" content-type="family">Carabidae</named-content></kwd></kwd-group><mixed-citation publication-type="journal"><person-group><name><surname>Hunting</surname><given-names>Wesley</given-names></name><name><surname>Yang</surname><given-names>Man-Miao</given-names></name></person-group><article-title>A taxonomic review of the pericaline ground-beetles in Taiwan, with descriptions of new species (<tp:taxon-name><tp:taxon-name-part taxon-name-part-type="order">Coleoptera</tp:taxon-name-part></tp:taxon-name>, <tp:taxon-name><tp:taxon-name-part taxon-name-part-type="family">Carabidae</tp:taxon-name-part></tp:taxon-name>, <tp:taxon-name><tp:taxon-name-part taxon-name-part-type="tribe">Lebiini</tp:taxon-name-part></tp:taxon-name>)</article-title><source>Zookeys</source><day>14</day><month>1</month><year>2019</year><volume>2019</volume><issue>816</issue><fpage>1</fpage><lpage>164</lpage><pub-id pub-id-type="doi">10.3897/zookeys.816.29738</pub-id></mixed-citation></tp:treatment-meta><tp:nomenclature><tp:taxon-name>
                        <tp:taxon-name-part taxon-name-part-type="genus" reg="Dolichoctis">Dolichoctis</tp:taxon-name-part>
                        <tp:taxon-name-part taxon-name-part-type="species" reg="taiwanensis">taiwanensis</tp:taxon-name-part>
                      </tp:taxon-name><tp:taxon-authority>Baehr</tp:taxon-authority><xref ref-type="fig" rid="F69">Figs 69</xref><xref ref-type="fig" rid="F70">, 70A–D</xref><xref ref-type="fig" rid="F71">, 71D</xref><xref ref-type="fig" rid="F72">, 72</xref><tp:nomenclature-citation-list><tp:nomenclature-citation><tp:taxon-name>
                            <tp:taxon-name-part taxon-name-part-type="genus" reg="Dolichoctis">Dolichoctis</tp:taxon-name-part>
                            <tp:taxon-name-part taxon-name-part-type="species" reg="taiwanensis">taiwanensis</tp:taxon-name-part>
                          </tp:taxon-name><comment>Baehr, 2013: 152.</comment></tp:nomenclature-citation></tp:nomenclature-citation-list></tp:nomenclature><tp:treatment-sec sec-type="type material" id="SECID0EUNFK"><title>Types and other material examined.</title><p>86 specimens: 49 males and 37 females. For further details see EH Strickland Virtual Entomology Museum Database.</p></tp:treatment-sec><tp:treatment-sec sec-type="type locality" id="SECID0EZNFK"><title>Type locality.</title><p>Taiwan. “Mt. Ari” = Alishan, Chiayi County, “Karapin” = Chaoliping.</p></tp:treatment-sec><tp:treatment-sec sec-type="diagnosis" id="SECID0E5NFK"><title>Diagnosis.</title><p>Specimens of this species are distinguished from other species of <italic><tp:taxon-name><tp:taxon-name-part taxon-name-part-type="genus" reg="Dolichoctis">Dolichoctis</tp:taxon-name-part></tp:taxon-name></italic> by elytra with small and circular maculae with anterior macula typically from only extending from interval 5 to 8.</p></tp:treatment-sec><tp:treatment-sec sec-type="redescription" id="SECID0ELOFK"><title>Redescription.</title><p>OBL 4.50 – 5.67 mm. Length (n = ten males, ten females): head 0.48 – 0.56, pronotum 0.80 – 1.04, elytra 2.67 – 3.50, metepisternum 0.60 – 0.80 mm; width: head 0.88 – 1.10, pronotum 1.32 – 1.76, elytra 2.00 – 2.50, metepisternum 0.36 – 0.48 mm.</p><p><italic>Body proportions</italic>. HW/HL 1.83 – 2.00; PWM/PL 1.62 – 1.80; EL/EW 1.29 – 1.43; ML/MW 1.64 – 1.90.</p><p><italic>Color</italic>. Fig. <xref ref-type="fig" rid="F69">69</xref>. Dorsum of head brunneous to rufo-brunneous, dark, clypeus and labrum brunneous to rufo-brunneous, somewhat darker centrally, antennae and palpi brunneous; disc of pronotum brunneous to rufo-piceous, margins brunneo-testaceous, always lighter than disc; elytral disc rufo-piceous to piceous, with four testaceous maculae, two anterior and two posterior, anterior maculae near humerus, from interval 5 (sometimes into 4) to interval 8, closest to apex in interval 5 (sometimes 4), more or less circular, posterior maculae, extended from interval 3 to interval 5 or less, rarely from interval 2 to 6, circular; lateral margins testaceous to brunneous, somewhat translucent; ventral surface brunneo-testaceous to brunneous, metepisternum darker, apical edge of abdominal sterna darker; legs with trochanter and femora brunneo-testaceous to brunneous, tibia with dorsal surface partially piceous.</p><fig id="F69" position="float" orientation="portrait"><label>Figure 69.</label><caption><p>Dorsal habitus and color pattern of <italic><tp:taxon-name><tp:taxon-name-part taxon-name-part-type="genus" reg="Dolichoctis">Dolichoctis</tp:taxon-name-part><tp:taxon-name-part taxon-name-part-type="species" reg="taiwanensis">taiwanensis</tp:taxon-name-part></tp:taxon-name></italic> Baehr. (OBL 5.22 mm).</p></caption><graphic xmlns:xlink="http://www.w3.org/1999/xlink" xlink:href="zookeys-816-001-g069.jpg" position="float" orientation="portrait" xlink:type="simple" id="oo_256185.jpg"/></fig><p><italic>Microsculpture</italic>. Dorsum of head with granulate microsculpture, isodiametric, easily visible at 50× magnification; pronotum with transverse mesh pattern, ~2× longer than wide.</p><p><italic>Macrosculpture</italic>. Pronotum shallowly rugulose near base; elytra with intervals somewhat flat, interval 3 with two punctures visible, no setae apparent, first near mid-length and second in apical macula, occasionally other punctures apparent but not as distinctive as the two in interval 3.</p><p><italic>Luster</italic>. Head capsule moderately glossy; pronotum and elytra glossy; ventral thoracic sterna and abdominal sterna moderately glossy.</p><p><italic>Head</italic>. Mandibles relatively short, mostly covered by labrum; labrum more or less rectangular, rounded at apex.</p><p><italic>Pronotum</italic>. Anterior transverse impression very shallow; posterior transverse impression moderately shallow; median longitudinal impression moderately shallow; lateral margins explanate, apico-lateral margins rounded forming distinctive lobes, posterio-lateral margins typically broadly rounded, obtuse.</p><p><italic>Elytra</italic>. lateral margins slightly explanate, hind angles nearly truncate.</p><p><italic>Male genitalia</italic>. Fig. <xref ref-type="fig" rid="F70">70A–D</xref>. Length 0.88 – 0.96 mm. Ostium catopic. Phallus cylindrical but distinctly flattened dorso-ventrally in apical half, phallus apex with dis<!--PageBreak-->tinctive form, more or less rectangular with rounded edges, curving ventrally at apex, endophallus straight and expanded apically.</p><fig id="F70" position="float" orientation="portrait"><label>Figure 70.</label><caption><p>Digital images of male genitalia of <italic><tp:taxon-name><tp:taxon-name-part taxon-name-part-type="genus" reg="Dolichoctis">Dolichoctis</tp:taxon-name-part><tp:taxon-name-part taxon-name-part-type="species" reg="taiwanensis">taiwanensis</tp:taxon-name-part></tp:taxon-name></italic> Baehr. <bold>A</bold> ventral aspect, endophallus everted <bold>B</bold> right lateral aspect <bold>C</bold> ventral aspect <bold>D</bold> left lateral aspect.</p></caption><graphic xmlns:xlink="http://www.w3.org/1999/xlink" xlink:href="zookeys-816-001-g070.jpg" position="float" orientation="portrait" xlink:type="simple" id="oo_256186.jpg"/></fig><p><italic>Female genitalia</italic>. Fig. <xref ref-type="fig" rid="F71">71D</xref>. Width 0.76 – 0.84 mm. One spermatheca (sp1), dome shaped; distinctive spermathecal ring sclerite (srs) dividing spermatheca from spermathecal duct; one spermathecal accessory gland (sg) with spermathecal gland duct (sgd) attachment site on relatively large lobe (srsl) coming off of right side of ring sclerite when viewed from ventral aspect.</p><fig id="F71" position="float" orientation="portrait"><label>Figure 71.</label><caption><p>Line drawings of the female reproductive tract of species of the genus <italic><tp:taxon-name><tp:taxon-name-part taxon-name-part-type="genus" reg="Dolichoctis">Dolichoctis</tp:taxon-name-part></tp:taxon-name></italic> (Schmidt-Goebel) known from Taiwan, ventral aspect. <bold>A</bold><italic><tp:taxon-name><tp:taxon-name-part taxon-name-part-type="genus" reg="Dolichoctis">D.</tp:taxon-name-part><tp:taxon-name-part taxon-name-part-type="species" reg="badiadorsis">badiadorsis</tp:taxon-name-part></tp:taxon-name></italic> sp. n. <bold>B</bold><italic><tp:taxon-name><tp:taxon-name-part taxon-name-part-type="genus" reg="Dolichoctis">D.</tp:taxon-name-part><tp:taxon-name-part taxon-name-part-type="species" reg="dilatata">dilatata</tp:taxon-name-part></tp:taxon-name></italic> sp. n. <bold>C</bold><italic><tp:taxon-name><tp:taxon-name-part taxon-name-part-type="genus" reg="Dolichoctis">D.</tp:taxon-name-part><tp:taxon-name-part taxon-name-part-type="species" reg="rotundata">rotundata</tp:taxon-name-part></tp:taxon-name></italic> (Schmidt-Goebel) <bold>D</bold><italic><tp:taxon-name><tp:taxon-name-part taxon-name-part-type="genus" reg="Dolichoctis">D.</tp:taxon-name-part><tp:taxon-name-part taxon-name-part-type="species" reg="taiwanensis">taiwanensis</tp:taxon-name-part></tp:taxon-name></italic> Baehr. Legend: <bold>bc</bold> bursa copulatrix; <bold>co</bold> common oviduct; <bold>des</bold> dorsal ensiform setae <bold>gc1</bold> gonocoxite 1; <bold>gc2</bold> gonocoxite 2; <bold>les</bold> lateral ensiform setae; <bold>lt</bold> lateral tergite; <bold>sg</bold> spermathecal gland; <bold>sgd</bold> spermathecal gland duct; <bold>sp1</bold> spermatheca 1; <bold>srs</bold> spermathecal ring sclerite; <bold>srsl</bold> spermathecal ring sclerite lobe. Scale bars: 0.5 mm.</p></caption><graphic xmlns:xlink="http://www.w3.org/1999/xlink" xlink:href="zookeys-816-001-g071.jpg" position="float" orientation="portrait" xlink:type="simple" id="oo_256187.jpg"/></fig></tp:treatment-sec><tp:treatment-sec sec-type="habitat" id="SECID0E5UFK"><title>Habitat, habits, and seasonal occurrence.</title><p>The known elevational range of <italic><tp:taxon-name><tp:taxon-name-part taxon-name-part-type="genus" reg="Dolichoctis">D.</tp:taxon-name-part><tp:taxon-name-part taxon-name-part-type="species" reg="taiwanensis">taiwanensis</tp:taxon-name-part></tp:taxon-name></italic> is from 170 to 2069 meters. Only two specimens have been collected at over 1000 meters, with the most being collected between 600 and 800 meters in elevation. Adults are found in mixed forest of montane areas. Many specimens <!--PageBreak--><!--PageBreak-->of this species have been collected both from deadwood and trunks of live trees. Specimens have been collected from April to December. Methods of collecting include u.v. light, sweep netting, sugar baiting, canopy bagging, hand collecting, malaise trap, flight intercept trap, sticky trap, and insecticidal fogging the canopy of tree species <italic><tp:taxon-name><tp:taxon-name-part taxon-name-part-type="genus" reg="Ficus">Ficus</tp:taxon-name-part><tp:taxon-name-part taxon-name-part-type="species" reg="irisana">irisana</tp:taxon-name-part></tp:taxon-name></italic> Elmer, <italic><tp:taxon-name><tp:taxon-name-part taxon-name-part-type="genus" reg="Machilus">Machilus</tp:taxon-name-part><tp:taxon-name-part taxon-name-part-type="species" reg="zuhoensis">zuhoensis</tp:taxon-name-part></tp:taxon-name></italic> Hayata, and <italic><tp:taxon-name><tp:taxon-name-part taxon-name-part-type="genus" reg="Pinus">Pinus</tp:taxon-name-part><tp:taxon-name-part taxon-name-part-type="species" reg="morrisonicola">morrisonicola</tp:taxon-name-part></tp:taxon-name></italic> Hayata, at night.</p></tp:treatment-sec><tp:treatment-sec sec-type="distribution" id="SECID0ETWFK"><title>Geographical distribution.</title><p><italic><tp:taxon-name><tp:taxon-name-part taxon-name-part-type="genus" reg="Dolichoctis">Dolichoctis</tp:taxon-name-part><tp:taxon-name-part taxon-name-part-type="species" reg="taiwanensis">taiwanensis</tp:taxon-name-part></tp:taxon-name></italic> is known only from Taiwan. See Figure <xref ref-type="fig" rid="F72">72</xref>.</p><fig id="F72" position="float" orientation="portrait"><label>Figure 72.</label><caption><p>Map showing known localities for species of the genus <italic><tp:taxon-name><tp:taxon-name-part taxon-name-part-type="genus" reg="Dolichoctis">Dolichoctis</tp:taxon-name-part></tp:taxon-name></italic> Schmidt-Goebel, in Taiwan.</p></caption><graphic xmlns:xlink="http://www.w3.org/1999/xlink" xlink:href="zookeys-816-001-g072.jpg" position="float" orientation="portrait" xlink:type="simple" id="oo_256188.jpg"/></fig><!--PageBreak--></tp:treatment-sec></tp:taxon-treatment>
