# Supplementary material for: A taxonomic review of the pericaline ground-beetles in Taiwan, with descriptions of new species (Coleoptera, Carabidae, Lebiini)
Source: Zookeys. 2019 Jan 14;(816):1–164. doi: 10.3897/zookeys.816.29738 (PMC6341056; doi:10.3897/zookeys.816.29738)
Supplement: XML Treatment for Pseudomenarus [file zookeys.816.29738-treatment33.xml]

<!DOCTYPE tp:taxon-treatment
  PUBLIC "-//TaxonX//DTD Taxonomic Treatment Publishing DTD v0 20100105//EN" "tax-treatment-NSO.dtd">
<tp:taxon-treatment xmlns:tp="http://www.plazi.org/taxpub"><tp:treatment-meta><kwd-group><label>Taxon classification</label><kwd><named-content xmlns:xlink="http://www.w3.org/1999/xlink" content-type="kingdom">Animalia</named-content></kwd><kwd><named-content xmlns:xlink="http://www.w3.org/1999/xlink" content-type="order">Coleoptera</named-content></kwd><kwd><named-content xmlns:xlink="http://www.w3.org/1999/xlink" content-type="family">Carabidae</named-content></kwd></kwd-group><mixed-citation publication-type="journal"><person-group><name><surname>Hunting</surname><given-names>Wesley</given-names></name><name><surname>Yang</surname><given-names>Man-Miao</given-names></name></person-group><article-title>A taxonomic review of the pericaline ground-beetles in Taiwan, with descriptions of new species (<tp:taxon-name><tp:taxon-name-part taxon-name-part-type="order">Coleoptera</tp:taxon-name-part></tp:taxon-name>, <tp:taxon-name><tp:taxon-name-part taxon-name-part-type="family">Carabidae</tp:taxon-name-part></tp:taxon-name>, <tp:taxon-name><tp:taxon-name-part taxon-name-part-type="tribe">Lebiini</tp:taxon-name-part></tp:taxon-name>)</article-title><source>Zookeys</source><day>14</day><month>1</month><year>2019</year><volume>2019</volume><issue>816</issue><fpage>1</fpage><lpage>164</lpage><pub-id pub-id-type="doi">10.3897/zookeys.816.29738</pub-id></mixed-citation></tp:treatment-meta><tp:nomenclature><tp:taxon-name>
                        <tp:taxon-name-part taxon-name-part-type="genus" reg="Pseudomenarus">Pseudomenarus</tp:taxon-name-part>
                      </tp:taxon-name><tp:taxon-authority>Shibata, 1964: 44.</tp:taxon-authority></tp:nomenclature><tp:treatment-sec sec-type="type species" id="SECID0EA2FK"><title>Type species.</title><p><italic><tp:taxon-name><tp:taxon-name-part taxon-name-part-type="genus" reg="Pseudomenarus">Pseudomenarus</tp:taxon-name-part><tp:taxon-name-part taxon-name-part-type="species" reg="flavomaculatus">flavomaculatus</tp:taxon-name-part></tp:taxon-name></italic> Shibata (monotypic); <xref ref-type="bibr" rid="B79">Lorenz 2005</xref>: 463. comb. n.</p></tp:treatment-sec><tp:treatment-sec sec-type="type locality" id="SECID0EV2FK"><title>Type locality.</title><p>Taiwan. Arisan = Alishan, Chiayi County.</p></tp:treatment-sec><tp:treatment-sec sec-type="Recognition of Taiwanese species of Formosiella" id="SECID0E12FK"><title>Recognition of Taiwanese species of <italic><tp:taxon-name><tp:taxon-name-part taxon-name-part-type="genus" reg="Formosiella">Formosiella</tp:taxon-name-part></tp:taxon-name></italic></title></tp:treatment-sec><tp:treatment-sec sec-type="" id="SECID0EF3FK"><title>.</title><p><italic>Color.</italic> Various.</p><p><italic>Microsculpture</italic>. Labrum with microsculpture almost isodiametric to isodiametric.</p><p><italic>Fixed setae.</italic> Two pairs of supraorbital setae; clypeus with two long, lateral setae; labrum with six setae along apical margin; one pair of suborbital setae; ventral surface with two setae on each of abdominal sterna III to VI; four setae along apical margin of sternum VII in females, two setae along apical margin of sternum VII in males.</p><p><italic>Abdomen.</italic> Sternum VII of males distinctly bilobed.</p><p><italic>Hind wings</italic>. Macropterous.</p><p><italic>Legs</italic>. Tarsal claws denticulate, 3 – 4 denticles per claw, tarsomere 4 not bilobed; males with one notch apically on ventral side of mid-tibia.</p><p><italic>Male genitalia</italic>. Ostium left pleuropic. Phallus cylindrical.</p></tp:treatment-sec><tp:treatment-sec sec-type="Taxonomic notes" id="SECID0EF4FK"><title>Taxonomic notes.</title><p>Upon close examination of the monobasic genus <italic><tp:taxon-name><tp:taxon-name-part taxon-name-part-type="genus" reg="Pseudomenarus">Pseudomenarus</tp:taxon-name-part></tp:taxon-name></italic> (Shibata, 1964), it became apparent that there were several diagnostic similarities with members of the genus <italic><tp:taxon-name><tp:taxon-name-part taxon-name-part-type="genus" reg="Formosiella">Formosiella</tp:taxon-name-part></tp:taxon-name></italic> Jedlička, 1951. For the genus <italic><tp:taxon-name><tp:taxon-name-part taxon-name-part-type="genus" reg="Formosiella">Formosiella</tp:taxon-name-part></tp:taxon-name></italic>, Jedlička cited defining characteristics as being: tarsomere 4 not bilobed; pronotum wider than head and strongly indented; elytra with three fixed seta in interval 3 and a dorsal surface that is finely and densely ciliated. Shibata’s <italic><tp:taxon-name><tp:taxon-name-part taxon-name-part-type="genus" reg="Pseudomenarus">Pseudomenarus</tp:taxon-name-part><tp:taxon-name-part taxon-name-part-type="species" reg="flavomaculatus">flavomaculatus</tp:taxon-name-part></tp:taxon-name></italic> shares all of these characteristics and externally, also shares a toothed mentum and distinctively acuminate apices of both labial and maxillary palpi (Fig. <xref ref-type="fig" rid="F50">50B</xref>). Internally, the female genital tract is also very similar to <italic><tp:taxon-name><tp:taxon-name-part taxon-name-part-type="genus" reg="Formosiella">Formosiella</tp:taxon-name-part><tp:taxon-name-part taxon-name-part-type="species" reg="brunnea">brunnea</tp:taxon-name-part></tp:taxon-name></italic> (See Fig. <xref ref-type="fig" rid="F77">77A, B</xref>) and distinctive from all other pericaline genera. With this in mind, <italic><tp:taxon-name><tp:taxon-name-part taxon-name-part-type="genus" reg="Pseudomenarus">Pseudomenarus</tp:taxon-name-part></tp:taxon-name></italic> is synonymized with the generic name <italic><tp:taxon-name><tp:taxon-name-part taxon-name-part-type="genus" reg="Formosiella">Formosiella</tp:taxon-name-part></tp:taxon-name></italic>.</p></tp:treatment-sec><tp:treatment-sec><!--Section generated to contain objects referenced in tp:taxon-treatment.--><fig id="F50" position="float" orientation="portrait"><label>Figure 50.</label><caption><p>Line drawings comparing the form and setae pattern of labial (<bold>lbp</bold>) and maxillary palpi (<bold>mxp</bold>), right ventral aspect, of <bold>A</bold><tp:taxon-name><tp:taxon-name-part taxon-name-part-type="genus" reg="Coptodera">C.</tp:taxon-name-part> (<tp:taxon-name-part taxon-name-part-type="subgenus" reg="Coptoderina">Coptoderina</tp:taxon-name-part>) <tp:taxon-name-part taxon-name-part-type="species" reg="occulta">occulta</tp:taxon-name-part></tp:taxon-name> sp. n. and <bold>B</bold><italic><tp:taxon-name><tp:taxon-name-part taxon-name-part-type="genus" reg="Formosiella">Formosiella</tp:taxon-name-part><tp:taxon-name-part taxon-name-part-type="species" reg="flavomaculata">flavomaculata</tp:taxon-name-part></tp:taxon-name></italic> (Shibata). Scale bars: 0.5 mm.</p></caption><graphic xmlns:xlink="http://www.w3.org/1999/xlink" xlink:href="zookeys-816-001-g050.jpg" position="float" orientation="portrait" xlink:type="simple" id="oo_256166.jpg"/></fig><fig id="F77" position="float" orientation="portrait"><label>Figure 77.</label><caption><p>Line drawings of the female reproductive tract of species of the genus <italic><tp:taxon-name><tp:taxon-name-part taxon-name-part-type="genus" reg="Formosiella">Formosiella</tp:taxon-name-part></tp:taxon-name></italic> Jedlička, known from Taiwan, ventral aspect. <bold>A</bold><italic><tp:taxon-name><tp:taxon-name-part taxon-name-part-type="genus" reg="Formosiella">F.</tp:taxon-name-part><tp:taxon-name-part taxon-name-part-type="species" reg="brunnea">brunnea</tp:taxon-name-part></tp:taxon-name></italic> Jedlička <bold>B</bold><italic><tp:taxon-name><tp:taxon-name-part taxon-name-part-type="genus" reg="Formosiella">F.</tp:taxon-name-part><tp:taxon-name-part taxon-name-part-type="species" reg="flavomaculata">flavomaculata</tp:taxon-name-part></tp:taxon-name></italic> (Shibata). Legend: <bold>bc</bold> bursa copulatrix; <bold>co</bold> common oviduct; <bold>des</bold> dorsal ensiform setae; <bold>gc1</bold> gonocoxite 1; <bold>gc2</bold> gonocoxite 2; <bold>les</bold> lateral ensiform setae; <bold>lt</bold> lateral tergite; <bold>sg</bold> spermathecal gland; <bold>sgd</bold> spermathecal gland duct; <bold>sp1</bold> spermatheca 1; <bold>sp2</bold> spermatheca 2. Scale bars: 0.5 mm.</p></caption><graphic xmlns:xlink="http://www.w3.org/1999/xlink" xlink:href="zookeys-816-001-g077.jpg" position="float" orientation="portrait" xlink:type="simple" id="oo_256194.jpg"/></fig></tp:treatment-sec><ref-list><ref id="B79"><mixed-citation xmlns:xlink="http://www.w3.org/1999/xlink" xlink:type="simple"><person-group><name name-style="western"><surname>Lorenz</surname><given-names>W</given-names></name></person-group> (<year>2005</year>) <source>Systematic List of Extant Ground Beetles of the World. (<tp:taxon-name><tp:taxon-name-part taxon-name-part-type="class">Insecta</tp:taxon-name-part></tp:taxon-name>, <tp:taxon-name><tp:taxon-name-part taxon-name-part-type="order">Coleoptera</tp:taxon-name-part></tp:taxon-name>, <tp:taxon-name><tp:taxon-name-part taxon-name-part-type="suborder">Adephaga</tp:taxon-name-part></tp:taxon-name>: <tp:taxon-name><tp:taxon-name-part taxon-name-part-type="family">Trachypachidae</tp:taxon-name-part></tp:taxon-name> &amp; <tp:taxon-name><tp:taxon-name-part taxon-name-part-type="family">Carabidae</tp:taxon-name-part></tp:taxon-name> incl.</source><publisher-name>Paussinae</publisher-name>, <publisher-loc>Cicindelinae, Rhysodinae). Second ed. Germany</publisher-loc>, <size units="page">530 pp</size>.</mixed-citation></ref></ref-list></tp:taxon-treatment>
