# Supplementary material for: A taxonomic review of the pericaline ground-beetles in Taiwan, with descriptions of new species (Coleoptera, Carabidae, Lebiini)
Source: Zookeys. 2019 Jan 14;(816):1–164. doi: 10.3897/zookeys.816.29738 (PMC6341056; doi:10.3897/zookeys.816.29738)
Supplement: XML Treatment for Formosiella flavomaculata [file zookeys.816.29738-treatment35.xml]

<!DOCTYPE tp:taxon-treatment
  PUBLIC "-//TaxonX//DTD Taxonomic Treatment Publishing DTD v0 20100105//EN" "tax-treatment-NSO.dtd">
<tp:taxon-treatment xmlns:tp="http://www.plazi.org/taxpub"><tp:treatment-meta><kwd-group><label>Taxon classification</label><kwd><named-content xmlns:xlink="http://www.w3.org/1999/xlink" content-type="kingdom">Animalia</named-content></kwd><kwd><named-content xmlns:xlink="http://www.w3.org/1999/xlink" content-type="order">Coleoptera</named-content></kwd><kwd><named-content xmlns:xlink="http://www.w3.org/1999/xlink" content-type="family">Carabidae</named-content></kwd></kwd-group><mixed-citation publication-type="journal"><person-group><name><surname>Hunting</surname><given-names>Wesley</given-names></name><name><surname>Yang</surname><given-names>Man-Miao</given-names></name></person-group><article-title>A taxonomic review of the pericaline ground-beetles in Taiwan, with descriptions of new species (<tp:taxon-name><tp:taxon-name-part taxon-name-part-type="order">Coleoptera</tp:taxon-name-part></tp:taxon-name>, <tp:taxon-name><tp:taxon-name-part taxon-name-part-type="family">Carabidae</tp:taxon-name-part></tp:taxon-name>, <tp:taxon-name><tp:taxon-name-part taxon-name-part-type="tribe">Lebiini</tp:taxon-name-part></tp:taxon-name>)</article-title><source>Zookeys</source><day>14</day><month>1</month><year>2019</year><volume>2019</volume><issue>816</issue><fpage>1</fpage><lpage>164</lpage><pub-id pub-id-type="doi">10.3897/zookeys.816.29738</pub-id></mixed-citation></tp:treatment-meta><tp:nomenclature><tp:taxon-name>
                        <tp:taxon-name-part taxon-name-part-type="genus" reg="Formosiella">Formosiella</tp:taxon-name-part>
                        <tp:taxon-name-part taxon-name-part-type="species" reg="flavomaculata">flavomaculata</tp:taxon-name-part>
                      </tp:taxon-name><tp:taxon-authority>(Shibata)</tp:taxon-authority><tp:taxon-status xmlns:xlink="http://www.w3.org/1999/xlink" xlink:type="simple">comb. n.</tp:taxon-status><xref ref-type="fig" rid="F50">Figs 50B</xref><xref ref-type="fig" rid="F75">, 75</xref><xref ref-type="fig" rid="F76">, 76A–D</xref><xref ref-type="fig" rid="F77">, 77B</xref><xref ref-type="fig" rid="F78">, 78</xref><tp:nomenclature-citation-list><tp:nomenclature-citation><tp:taxon-name>
                            <tp:taxon-name-part taxon-name-part-type="genus" reg="Pseudomenarus">Pseudomenarus</tp:taxon-name-part>
                            <tp:taxon-name-part taxon-name-part-type="species" reg="flavomaculatus">flavomaculatus</tp:taxon-name-part>
                          </tp:taxon-name><comment>Shibata, 1964: 44; <xref ref-type="bibr" rid="B69">Jedlička 1963</xref>: 109; <xref ref-type="bibr" rid="B79">Lorenz 2005</xref>: 458.</comment></tp:nomenclature-citation></tp:nomenclature-citation-list></tp:nomenclature><tp:treatment-sec sec-type="type material" id="SECID0E5MGK"><title>Types and other material examined.</title><p><bold>Holotype</bold> (male) labeled “Yona/Okinawa Is./7. VIII. 1964/M. YASUI”; “Holotype” [rectangular, red paper]; <tp:taxon-name><tp:taxon-name-part taxon-name-part-type="genus" reg="Pseudomenarus">Pseudomenarus</tp:taxon-name-part></tp:taxon-name>/<tp:taxon-name><tp:taxon-name-part taxon-name-part-type="genus" reg="Pseudomenarus"/><tp:taxon-name-part taxon-name-part-type="species" reg="flavomaculatus">flavomaculatus</tp:taxon-name-part></tp:taxon-name>/SHIBATA, 1964/gen. et sp. nov.”; “<named-content xmlns:xlink="http://www.w3.org/1999/xlink" content-type="dwc:institutional_code" xlink:type="simple">NCHU</named-content># 100137”. One <bold>paratype</bold> and 45 other specimens of <italic><tp:taxon-name><tp:taxon-name-part taxon-name-part-type="genus" reg="Formosiella">F.</tp:taxon-name-part><tp:taxon-name-part taxon-name-part-type="species" reg="flavomaculata">flavomaculata</tp:taxon-name-part></tp:taxon-name></italic>: 27 males and 18 females. For further details see EH Strickland Virtual Entomology Museum Database.</p></tp:treatment-sec><tp:treatment-sec sec-type="type locality" id="SECID0EHOGK"><title>Type locality.</title><p>Japan. Okinawa Island.</p></tp:treatment-sec><tp:treatment-sec sec-type="diagnosis" id="SECID0EMOGK"><title>Diagnosis.</title><p>Specimens of this species are easily distinguished from the only other Taiwanese species of the genus by the elytral disc having four diffuse maculae.</p></tp:treatment-sec><tp:treatment-sec sec-type="redescription" id="SECID0EROGK"><title>Redescription.</title><p>OBL 4.08 – 5.25 mm. Length (n = four males, seven females): head 0.48 – 0.56, pronotum 0.64 – 0.88, elytra 2.84 – 3.33, metepisternum 0.68 – 0.84 mm; width: head 0.92 – 1.08, pronotum 1.24 – 1.52, elytra 2.25 – 2.79, metepisternum 0.46 – 0.52 mm.</p><p><italic>Body proportions</italic>. HW/HL 1.82 – 2.08; PWM/PL 1.59 – 1.94; EL/EW 1.15 – 1.25; ML/MW 1.42 – 1.78 mm.</p><p><italic>Color</italic>. Fig. <xref ref-type="fig" rid="F75">75</xref>. Dorsum of head, clypeus and labrum brunneous to rufo-brunneous, antennae and palpi testaceous to brunneous; pronotum brunneous, lighter than head, margins brunneo-testaceous to brunneous, slightly light than disc; elytral disc brunneous to rufo-brunneous, margins slightly lighter, elytral disc with four diffuse, testaceous macula (appearing as six or eight smaller maculae when apical macula is reduced and broken), two to six anterior and two posterior, anterior macula crescent shaped, crescent open towards elytra base, from suture or stria 1 to interval 7 or 8, typically interrupted in intervals 3 and 5, posterior macula in apical 1/3, ovoid, from interval 1 to interval 4 (sometimes stria 1); ventral surface testaceous to brunneo-testaceous, metepisternum and lateral margins darker; legs testaceous, tibia with dorsal surface rufo-piceous to piceous.</p><fig id="F75" position="float" orientation="portrait"><label>Figure 75.</label><caption><p>Dorsal habitus and color pattern of <italic><tp:taxon-name><tp:taxon-name-part taxon-name-part-type="genus" reg="Formosiella">Formosiella</tp:taxon-name-part><tp:taxon-name-part taxon-name-part-type="species" reg="flavomaculata">flavomaculata</tp:taxon-name-part></tp:taxon-name></italic> (Shibata). (OBL 5.12 mm).</p></caption><graphic xmlns:xlink="http://www.w3.org/1999/xlink" xlink:href="zookeys-816-001-g075.jpg" position="float" orientation="portrait" xlink:type="simple" id="oo_256192.jpg"/></fig><fig id="F76" position="float" orientation="portrait"><label>Figure 76.</label><caption><p>Digital images of male genitalia of <italic><tp:taxon-name><tp:taxon-name-part taxon-name-part-type="genus" reg="Formosiella">Formosiella</tp:taxon-name-part><tp:taxon-name-part taxon-name-part-type="species" reg="flavomaculata">flavomaculata</tp:taxon-name-part></tp:taxon-name></italic> (Shibata). <bold>A</bold> dorsal aspect, endophallus everted <bold>B</bold> right lateral aspect <bold>C</bold> ventral aspect <bold>D</bold> left lateral aspect. Legend: <bold>el</bold> endophallic lobe; <bold>mtf</bold> microtrichial field.</p></caption><graphic xmlns:xlink="http://www.w3.org/1999/xlink" xlink:href="zookeys-816-001-g076.jpg" position="float" orientation="portrait" xlink:type="simple" id="oo_256193.jpg"/></fig><p><italic>Microsculpture</italic>. Remaining dorsal surface with microsculpture not visible at 50×; ventral surface with microsculpture of metepisternum and lateral margins very faintly and shallowly transverse, all other surfaces with microsculpture not visible at 50×.</p><!--PageBreak--><p><italic>Macrosculpture</italic>. Dorsum of head with, scattered, setigerous punctures, punctures easily visible at 50×, setae very short in comparison to pronotum and elytra; pronotum disc with single, shallow depression medially on each side, lateral margins shallowly rugulose, entire surface with scattered, setigerous punctures, some bearing longer setae, easily visible in lateral view; elytra with intervals somewhat flat, entire surface with scattered, setigerous punctures, punctures relatively large and dense, some confluent, some punctures with longer setae (typically at center of intervals), easily visible in lateral view, striae with fine setigerous punctures along length; ventral surface of body, except base of head, with scattered setigerous punctures, easily visible at 50×.</p><p><italic>Fixed setae.</italic> Pronotum with one pair of setae at base of lateral margin; 15–16 lateral (umbilical) setae in interval 9; elytra with interval 3 with three setae, one seta in basal 1/4, one seta at mid-length, one seta in apical 1/4, these setae can be difficult to observe in some specimens.</p><p><italic>Luster</italic>. Dorsal and ventral surface moderately glossy.</p><p><italic>Head</italic>. Mandibles short, almost entirely covered by labrum; labrum bilobed, longer than wide, rounded at apex; mentum with tooth; eyes somewhat convex; palpi (Fig. <xref ref-type="fig" rid="F50">50B</xref>) cylindrical, pointed at apex and setose.</p><p><italic>Pronotum</italic>. Lateral margins explanate, with margins curved slightly upwards; anterior transverse impression moderately shallow; posterior transverse impression deep; <!--PageBreak-->median longitudinal impression moderately shallow; apico-lateral margins broadly lobed, posterio-lateral margins sinuate, slightly obtuse.</p><p><italic>Elytra</italic>. Broadly rounded, hind angles truncate.</p><p><italic>Legs</italic>. Males with adhesive vestiture ventrally, few squamo-setae at apex of tarsomeres 2 and 3 of fore-leg; males with one notch apically on ventral side of mid-tibia.</p><p><italic>Male genitalia</italic>. Fig. <xref ref-type="fig" rid="F80">80A–D</xref>. Length 0.88 – 1.00 mm. Phallus short and distinctly wide medially, apex short, rounded at tip; endophallus with base distinctively wide and somewhat triangulate, narrowing to approximately basal 1/3 and then expanding again somewhat towards apex, two somewhat sclerotized and elongate endophallic flagellum (ef), laterally on each side of triangular basal lobe, one from base to constriction, one from base and well beyond constriction.</p><p><italic>Female genitalia</italic>. Fig. <xref ref-type="fig" rid="F77">77B</xref>. Width 0.72 – 0.76 mm. Gonocoxite 2 (gc2) narrowing from base to apex; two lateral ensiform setae in close proximity (les), one dorsal ensiform seta. Two spermatheca present, spermatheca 1 (sp1) distinctly elongate and cylindrical, rounded at apex, spermatheca 2 (sp2) similar in form to spermatheca 1 but much shorter, attachment site on spermatheca 1 at approximately 1/3 length; one ovoid spermathecal accessory gland (sg), associated spermathecal gland duct (sgd) with swelling before apex, attachment site near base of spermatheca 2.</p><fig id="F77" position="float" orientation="portrait"><label>Figure 77.</label><caption><p>Line drawings of the female reproductive tract of species of the genus <italic><tp:taxon-name><tp:taxon-name-part taxon-name-part-type="genus" reg="Formosiella">Formosiella</tp:taxon-name-part></tp:taxon-name></italic> Jedlička, known from Taiwan, ventral aspect. <bold>A</bold><italic><tp:taxon-name><tp:taxon-name-part taxon-name-part-type="genus" reg="Formosiella">F.</tp:taxon-name-part><tp:taxon-name-part taxon-name-part-type="species" reg="brunnea">brunnea</tp:taxon-name-part></tp:taxon-name></italic> Jedlička <bold>B</bold><italic><tp:taxon-name><tp:taxon-name-part taxon-name-part-type="genus" reg="Formosiella">F.</tp:taxon-name-part><tp:taxon-name-part taxon-name-part-type="species" reg="flavomaculata">flavomaculata</tp:taxon-name-part></tp:taxon-name></italic> (Shibata). Legend: <bold>bc</bold> bursa copulatrix; <bold>co</bold> common oviduct; <bold>des</bold> dorsal ensiform setae; <bold>gc1</bold> gonocoxite 1; <bold>gc2</bold> gonocoxite 2; <bold>les</bold> lateral ensiform setae; <bold>lt</bold> lateral tergite; <bold>sg</bold> spermathecal gland; <bold>sgd</bold> spermathecal gland duct; <bold>sp1</bold> spermatheca 1; <bold>sp2</bold> spermatheca 2. Scale bars: 0.5 mm.</p></caption><graphic xmlns:xlink="http://www.w3.org/1999/xlink" xlink:href="zookeys-816-001-g077.jpg" position="float" orientation="portrait" xlink:type="simple" id="oo_256194.jpg"/></fig></tp:treatment-sec><tp:treatment-sec sec-type="habitat" id="SECID0EZUGK"><title>Habitat, habits, and seasonal occurrence.</title><p>The known elevational range of <italic><tp:taxon-name><tp:taxon-name-part taxon-name-part-type="genus" reg="Formosiella">F.</tp:taxon-name-part><tp:taxon-name-part taxon-name-part-type="species" reg="flavomaculata">flavomaculata</tp:taxon-name-part></tp:taxon-name></italic> is from 500 to 1610 meters, with only one specimen known from over 920 meters. Adults are crepuscular or nocturnal and found in mixed primary and secondary forest of montane areas. Little is known about the habits of this species. Seven of the eleven known specimens were collected in disturbed forest from discrete hiding spots or under bark of deadwood by WH. Specimens have been collected from August to December. Known methods of collection are m.v. light sheet and hand collecting.</p></tp:treatment-sec><tp:treatment-sec sec-type="distribution" id="SECID0EKVGK"><title>Geographical distribution.</title><p><italic><tp:taxon-name><tp:taxon-name-part taxon-name-part-type="genus" reg="Formosiella">Formosiella</tp:taxon-name-part><tp:taxon-name-part taxon-name-part-type="species" reg="brunnea">brunnea</tp:taxon-name-part></tp:taxon-name></italic> is known from Japan (Ryukus and Okinawa Islands) and Taiwan See Figure <xref ref-type="fig" rid="F78">78</xref>.</p><fig id="F78" position="float" orientation="portrait"><label>Figure 78.</label><caption><p>Map showing known localities for species of the genus <italic><tp:taxon-name><tp:taxon-name-part taxon-name-part-type="genus" reg="Formosiella">Formosiella</tp:taxon-name-part></tp:taxon-name></italic> Jedlička, in Taiwan.</p></caption><graphic xmlns:xlink="http://www.w3.org/1999/xlink" xlink:href="zookeys-816-001-g078.jpg" position="float" orientation="portrait" xlink:type="simple" id="oo_256195.jpg"/></fig></tp:treatment-sec><tp:treatment-sec><!--Section generated to contain objects referenced in tp:taxon-treatment.--><fig id="F50" position="float" orientation="portrait"><label>Figure 50.</label><caption><p>Line drawings comparing the form and setae pattern of labial (<bold>lbp</bold>) and maxillary palpi (<bold>mxp</bold>), right ventral aspect, of <bold>A</bold><tp:taxon-name><tp:taxon-name-part taxon-name-part-type="genus" reg="Coptodera">C.</tp:taxon-name-part> (<tp:taxon-name-part taxon-name-part-type="subgenus" reg="Coptoderina">Coptoderina</tp:taxon-name-part>) <tp:taxon-name-part taxon-name-part-type="species" reg="occulta">occulta</tp:taxon-name-part></tp:taxon-name> sp. n. and <bold>B</bold><italic><tp:taxon-name><tp:taxon-name-part taxon-name-part-type="genus" reg="Formosiella">Formosiella</tp:taxon-name-part><tp:taxon-name-part taxon-name-part-type="species" reg="flavomaculata">flavomaculata</tp:taxon-name-part></tp:taxon-name></italic> (Shibata). Scale bars: 0.5 mm.</p></caption><graphic xmlns:xlink="http://www.w3.org/1999/xlink" xlink:href="zookeys-816-001-g050.jpg" position="float" orientation="portrait" xlink:type="simple" id="oo_256166.jpg"/></fig><fig id="F80" position="float" orientation="portrait"><label>Figure 80.</label><caption><p>Digital images of male genitalia of <italic><tp:taxon-name><tp:taxon-name-part taxon-name-part-type="genus" reg="Holcoderus">Holcoderus</tp:taxon-name-part><tp:taxon-name-part taxon-name-part-type="species" reg="formosanus">formosanus</tp:taxon-name-part></tp:taxon-name></italic> Jedlička. <bold>A</bold> right lateral aspect, endophallus everted <bold>B</bold> right lateral aspect <bold>C</bold> ventral aspect <bold>D</bold> left lateral aspect. Legend: <bold>ef</bold> endophallic flagellum.</p></caption><graphic xmlns:xlink="http://www.w3.org/1999/xlink" xlink:href="zookeys-816-001-g080.jpg" position="float" orientation="portrait" xlink:type="simple" id="oo_256197.jpg"/></fig></tp:treatment-sec><ref-list><ref id="B69"><mixed-citation xmlns:xlink="http://www.w3.org/1999/xlink" xlink:type="simple"><person-group><name name-style="western"><surname>Jedlička</surname><given-names>A</given-names></name></person-group> (<year>1963</year>) <article-title>Monographie der Truncatipennen aus Ostasien. <tp:taxon-name><tp:taxon-name-part taxon-name-part-type="subfamily">Lebiinae</tp:taxon-name-part></tp:taxon-name>- <tp:taxon-name>Odacanthinae</tp:taxon-name>-<tp:taxon-name>Brachyninae</tp:taxon-name> (<tp:taxon-name><tp:taxon-name-part taxon-name-part-type="order">Coleoptera</tp:taxon-name-part></tp:taxon-name>, <tp:taxon-name><tp:taxon-name-part taxon-name-part-type="family">Carabidae</tp:taxon-name-part></tp:taxon-name>). Entomologische Abhandlungen und Berichte aus dem Staatlichen Museum fur Tierkunde in Dresden, Bd.</article-title><volume>28</volume>(<issue>7</issue>): <fpage>269</fpage>–<lpage>579</lpage>.</mixed-citation></ref><ref id="B79"><mixed-citation xmlns:xlink="http://www.w3.org/1999/xlink" xlink:type="simple"><person-group><name name-style="western"><surname>Lorenz</surname><given-names>W</given-names></name></person-group> (<year>2005</year>) <source>Systematic List of Extant Ground Beetles of the World. (<tp:taxon-name><tp:taxon-name-part taxon-name-part-type="class">Insecta</tp:taxon-name-part></tp:taxon-name>, <tp:taxon-name><tp:taxon-name-part taxon-name-part-type="order">Coleoptera</tp:taxon-name-part></tp:taxon-name>, <tp:taxon-name><tp:taxon-name-part taxon-name-part-type="suborder">Adephaga</tp:taxon-name-part></tp:taxon-name>: <tp:taxon-name><tp:taxon-name-part taxon-name-part-type="family">Trachypachidae</tp:taxon-name-part></tp:taxon-name> &amp; <tp:taxon-name><tp:taxon-name-part taxon-name-part-type="family">Carabidae</tp:taxon-name-part></tp:taxon-name> incl.</source><publisher-name>Paussinae</publisher-name>, <publisher-loc>Cicindelinae, Rhysodinae). Second ed. Germany</publisher-loc>, <size units="page">530 pp</size>.</mixed-citation></ref></ref-list></tp:taxon-treatment>
