# Supplementary material for: A taxonomic review of the pericaline ground-beetles in Taiwan, with descriptions of new species (Coleoptera, Carabidae, Lebiini)
Source: Zookeys. 2019 Jan 14;(816):1–164. doi: 10.3897/zookeys.816.29738 (PMC6341056; doi:10.3897/zookeys.816.29738)
Supplement: XML Treatment for Holcoderus formosanus [file zookeys.816.29738-treatment38.xml]

<!DOCTYPE tp:taxon-treatment
  PUBLIC "-//TaxonX//DTD Taxonomic Treatment Publishing DTD v0 20100105//EN" "tax-treatment-NSO.dtd">
<tp:taxon-treatment xmlns:tp="http://www.plazi.org/taxpub"><tp:treatment-meta><kwd-group><label>Taxon classification</label><kwd><named-content xmlns:xlink="http://www.w3.org/1999/xlink" content-type="kingdom">Animalia</named-content></kwd><kwd><named-content xmlns:xlink="http://www.w3.org/1999/xlink" content-type="order">Coleoptera</named-content></kwd><kwd><named-content xmlns:xlink="http://www.w3.org/1999/xlink" content-type="family">Carabidae</named-content></kwd></kwd-group><mixed-citation publication-type="journal"><person-group><name><surname>Hunting</surname><given-names>Wesley</given-names></name><name><surname>Yang</surname><given-names>Man-Miao</given-names></name></person-group><article-title>A taxonomic review of the pericaline ground-beetles in Taiwan, with descriptions of new species (<tp:taxon-name><tp:taxon-name-part taxon-name-part-type="order">Coleoptera</tp:taxon-name-part></tp:taxon-name>, <tp:taxon-name><tp:taxon-name-part taxon-name-part-type="family">Carabidae</tp:taxon-name-part></tp:taxon-name>, <tp:taxon-name><tp:taxon-name-part taxon-name-part-type="tribe">Lebiini</tp:taxon-name-part></tp:taxon-name>)</article-title><source>Zookeys</source><day>14</day><month>1</month><year>2019</year><volume>2019</volume><issue>816</issue><fpage>1</fpage><lpage>164</lpage><pub-id pub-id-type="doi">10.3897/zookeys.816.29738</pub-id></mixed-citation></tp:treatment-meta><tp:nomenclature><tp:taxon-name>
                        <tp:taxon-name-part taxon-name-part-type="genus" reg="Holcoderus">Holcoderus</tp:taxon-name-part>
                        <tp:taxon-name-part taxon-name-part-type="species" reg="formosanus">formosanus</tp:taxon-name-part>
                      </tp:taxon-name><tp:taxon-authority>Jedlička</tp:taxon-authority><xref ref-type="fig" rid="F79">Figs 79</xref><xref ref-type="fig" rid="F80">, 80A–D</xref><xref ref-type="fig" rid="F81">, 81</xref><xref ref-type="fig" rid="F94">, 94A</xref><!--PageBreak--><tp:nomenclature-citation-list><tp:nomenclature-citation><tp:taxon-name>
                            <tp:taxon-name-part taxon-name-part-type="genus" reg="Holcoderus">Holcoderus</tp:taxon-name-part>
                            <tp:taxon-name-part taxon-name-part-type="species" reg="formosanus">formosanus</tp:taxon-name-part>
                          </tp:taxon-name><comment>Jedlička, 1940: 14; <xref ref-type="bibr" rid="B55">Habu 1979</xref>b: 51; <xref ref-type="bibr" rid="B79">Lorenz 2005</xref>: 455.</comment></tp:nomenclature-citation></tp:nomenclature-citation-list></tp:nomenclature><tp:treatment-sec sec-type="type material" id="SECID0ER4GK"><title>Types and other material examined.</title><p><bold>Holotype</bold> (male) labeled “Hakure/9. IV. 1929/Col. T. Shiraki”; “TYPUS” [rectangle, red, black border]; “<tp:taxon-name><tp:taxon-name-part taxon-name-part-type="genus" reg="Holcoderus">Holcoderus</tp:taxon-name-part></tp:taxon-name>/<tp:taxon-name><tp:taxon-name-part taxon-name-part-type="genus" reg="Holcoderus"/><tp:taxon-name-part taxon-name-part-type="species" reg="formosanus">formosanus</tp:taxon-name-part></tp:taxon-name>/sp.n./DET. ING. JEDLICKA”; “<named-content xmlns:xlink="http://www.w3.org/1999/xlink" content-type="dwc:institutional_code" xlink:type="simple">NCHU</named-content># 100117”. Four specimens of <italic><tp:taxon-name><tp:taxon-name-part taxon-name-part-type="genus" reg="Holcoderus">H.</tp:taxon-name-part><tp:taxon-name-part taxon-name-part-type="species" reg="formosanus">formosanus</tp:taxon-name-part></tp:taxon-name></italic>: three males and one female. For further details see EH Strickland Virtual Entomology Museum Database.</p><!--PageBreak--></tp:treatment-sec><tp:treatment-sec sec-type="type locality" id="SECID0EZ5GK"><title>Type locality.</title><p>Taiwan. “Horisha” = Puli</p></tp:treatment-sec><tp:treatment-sec sec-type="diagnosis" id="SECID0E55GK"><title>Diagnosis.</title><p>Specimens of this species are easily distinguished from other Taiwanese pericalines by a combination of the small size, pronotum with narrow bead along margin lateral margin and the metallic blue to green dorsal coloration.</p></tp:treatment-sec><tp:treatment-sec sec-type="redescription" id="SECID0ED6GK"><title>Redescription.</title><p>OBL 8.17 – 8.58 mm. Length (n = four males, one female): head 0.88 – 0.92, pronotum 1.44 – 1.62, elytra 4.42 – 4.75, metepisternum 1.14 – 1.20 mm; width: head 1.72 – 1.88, pronotum 1.76 – 1.96, elytra 2.58 – 2.92, metepisternum 0.52 – 0.54 mm.</p><p><italic>Body proportions</italic>. HW/HL 1.95 – 2.09; PWM/PL 1.19 – 1.23; EL/EW 1.60 – 1.71; ML/MW 2.19 – 2.30.</p><p><italic>Color</italic>. Fig. <xref ref-type="fig" rid="F79">79</xref>. Varies depending on lighting and angle of observation. Dorsum of head and clypeus metallic blue to violaceous, dark, labrum metallic green to cupreous, antennae and palpi brunneo-piceous; disc of pronotum metallic blue to violaceous, some specimens with basal fovea and lateral margins metallic green; elytral disc metallic blue to metallic green, some specimens slightly violaceous; ventral surface piceous; legs brunneo-piceous to piceous.</p><fig id="F79" position="float" orientation="portrait"><label>Figure 79.</label><caption><p>Dorsal habitus and color pattern of <italic><tp:taxon-name><tp:taxon-name-part taxon-name-part-type="genus" reg="Holcoderus">Holcoderus</tp:taxon-name-part><tp:taxon-name-part taxon-name-part-type="species" reg="formosanus">formosanus</tp:taxon-name-part></tp:taxon-name></italic> Jedlička. (OBL 8.58 mm).</p></caption><graphic xmlns:xlink="http://www.w3.org/1999/xlink" xlink:href="zookeys-816-001-g079.jpg" position="float" orientation="portrait" xlink:type="simple" id="oo_256196.jpg"/></fig><p><italic>Microsculpture.</italic> Head with very shallow microsculpture, almost isodiametric to isodiametric; pronotum with very shallow microsculpture, transverse; disc of elytra with transverse microsculpture, some places near suture approaching isodiametric, easily visible at 50×; ventral surface with transverse microsculpture.</p><!--PageBreak--><p><italic>Macrosculpture and pilosity</italic>. Dorsum of head and pronotum with scattered setigerous punctures, punctures easily visible but setae hardly so at 50×, pronotum faintly rugulose laterally; elytra with shallow lateral depression at basal 1/5, interval 7 carinate in basal half, other intervals moderately flat, each interval with a single row of setigerous puncture centrally; ventral surface with randomly scattered punctures, some bearing setae.</p><p><italic>Fixed setae.</italic> Two pairs of supraorbital setae; clypeus with two long, lateral setae; labrum with six setae along apical margin; one pair of suborbital setae; pronotum with <!--PageBreak-->two pairs of setae, one at base of lateral margin and one on lateral margin at pronotum max width; 15–16 lateral (umbilical) setae in interval 9; elytra with interval 3 with three setae, first on outside of interval in basal 1/5, second on outside of interval at mid-length, third on inside of interval near apex; ventral surface with two setae on each of abdominal sterna III to VI; four setae along apical margin of sternum VII; legs with ventral surface of fore-femur with dense brush of long setae, less so in females.</p><p><italic>Luster</italic>. Dorsal surface glossy; ventral surface moderately glossy to glossy.</p><p><italic>Head</italic>. Mandibles curved at apex; labrum bilobed, shallowly emarginate; mentum with tooth; eyes moderately convex; palpi cylindrical and elongate.</p><p><italic>Pronotum</italic>. Anterior transverse impression shallow; posterior transverse impression moderately deep, median longitudinal impression deep; lateral margins narrow, posterio-lateral margins slightly sinuate, almost right-angled.</p><p><italic>Elytra</italic>. Elytra relatively long and narrow, hind angles truncate.</p><p><italic>Hind wings</italic>. Macropterous.</p><p><italic>Legs</italic>. Tarsal claws denticulate, three to four denticles per claw, claws relatively short; males with adhesive vestiture ventrally, two rows squamo-setae on tarsomeres 1–3 of fore-leg, males with several shallow notches apically on ventral side of mid-tibia.</p><p><italic>Male genitalia</italic>. Fig. <xref ref-type="fig" rid="F80">80A–D</xref>. Length 1.28 – 1.44 mm. Ostium catopic. Phallus cylindrical, distinctly curved at base, almost to right angle, apex short, broadly rounded; endophallus short, widely expanded laterally in apical portion, two long, distinctive flagellum (ef) near apex of lateral expansion</p><fig id="F80" position="float" orientation="portrait"><label>Figure 80.</label><caption><p>Digital images of male genitalia of <italic><tp:taxon-name><tp:taxon-name-part taxon-name-part-type="genus" reg="Holcoderus">Holcoderus</tp:taxon-name-part><tp:taxon-name-part taxon-name-part-type="species" reg="formosanus">formosanus</tp:taxon-name-part></tp:taxon-name></italic> Jedlička. <bold>A</bold> right lateral aspect, endophallus everted <bold>B</bold> right lateral aspect <bold>C</bold> ventral aspect <bold>D</bold> left lateral aspect. Legend: <bold>ef</bold> endophallic flagellum.</p></caption><graphic xmlns:xlink="http://www.w3.org/1999/xlink" xlink:href="zookeys-816-001-g080.jpg" position="float" orientation="portrait" xlink:type="simple" id="oo_256197.jpg"/></fig><p><italic>Female genitalia</italic>. Fig. <xref ref-type="fig" rid="F94">94A</xref>. Width 1.16 mm. Gonocoxite 2 (gc2) wide from base to midlength, beyond midlength, narrowing, somewhat spatulate; two lateral ensiform setae in close proximity (les), one dorsal ensiform seta (des). Sensory furrow, furrow pegs and associated nematiform setae not observed. One spermatheca present (sp1), somewhat elongate, cylindrical and pointed at apex, distinctive diverticulum (div) at spermatheca base; one spermathecal accessory gland (sg), round, associated spermathecal gland duct (sgd) with attachment site near apex of spermatheca.</p></tp:treatment-sec><tp:treatment-sec sec-type="habitat" id="SECID0EFDHK"><title>Habitat, habits, and seasonal occurrence.</title><p>From the few specimens examined, it appears that this is a low-land species. It is possible that this species is diurnal because in three years of night collecting, we have not encountered it. Specimens have been collected in April and May. All known specimens were hand collected.</p></tp:treatment-sec><tp:treatment-sec sec-type="distribution" id="SECID0EKDHK"><title>Geographical distribution.</title><p><italic><tp:taxon-name><tp:taxon-name-part taxon-name-part-type="genus" reg="Holcoderus">Holcoderus</tp:taxon-name-part><tp:taxon-name-part taxon-name-part-type="species" reg="formosanus">formosanus</tp:taxon-name-part></tp:taxon-name></italic> is known only from Taiwan. See Figure <xref ref-type="fig" rid="F81">81</xref>.</p><fig id="F81" position="float" orientation="portrait"><label>Figure 81.</label><caption><p>Map showing known localities for species of the genus <italic><tp:taxon-name><tp:taxon-name-part taxon-name-part-type="genus" reg="Holcoderus">Holcoderus</tp:taxon-name-part></tp:taxon-name></italic> Chaudoir, in Taiwan.</p></caption><graphic xmlns:xlink="http://www.w3.org/1999/xlink" xlink:href="zookeys-816-001-g081.jpg" position="float" orientation="portrait" xlink:type="simple" id="oo_256198.jpg"/></fig></tp:treatment-sec><tp:treatment-sec><!--Section generated to contain objects referenced in tp:taxon-treatment.--><fig id="F94" position="float" orientation="portrait"><label>Figure 94.</label><caption><p>Line drawings of the female reproductive tract, ventral aspect, of <bold>A</bold><italic><tp:taxon-name><tp:taxon-name-part taxon-name-part-type="genus" reg="Holcoderus">Holcoderus</tp:taxon-name-part><tp:taxon-name-part taxon-name-part-type="species" reg="formosanus">formosanus</tp:taxon-name-part></tp:taxon-name></italic> Jedlička <bold>B</bold><italic><tp:taxon-name><tp:taxon-name-part taxon-name-part-type="genus" reg="Horniulus">Horniulus</tp:taxon-name-part><tp:taxon-name-part taxon-name-part-type="species" reg="andrewesi">andrewesi</tp:taxon-name-part></tp:taxon-name></italic> Jedlička <bold>C</bold><italic><tp:taxon-name><tp:taxon-name-part taxon-name-part-type="genus" reg="Lioptera">Lioptera</tp:taxon-name-part><tp:taxon-name-part taxon-name-part-type="species" reg="erotyloides">erotyloides</tp:taxon-name-part></tp:taxon-name></italic> Bates <bold>D</bold><italic><tp:taxon-name><tp:taxon-name-part taxon-name-part-type="genus" reg="Miscelus">Miscelus</tp:taxon-name-part><tp:taxon-name-part taxon-name-part-type="species" reg="javanus">javanus</tp:taxon-name-part></tp:taxon-name></italic> Klug. Legend: <bold>bc</bold> bursa copulatrix; <bold>bsc</bold> bursal sclerite; <bold>co</bold> common oviduct; <bold>des</bold> dorsal ensiform setae; <bold>div</bold> diverticulum <bold>gc1</bold> gonocoxite 1; <bold>gc2</bold> gonocoxite 2; <bold>les</bold> lateral ensiform setae; <bold>lt</bold> lateral tergite; <bold>sg</bold> spermathecal gland; <bold>sgd</bold> spermathecal gland duct; <bold>sp1</bold> spermatheca 1. Scale bars: 0.5 mm.</p></caption><graphic xmlns:xlink="http://www.w3.org/1999/xlink" xlink:href="zookeys-816-001-g094.jpg" position="float" orientation="portrait" xlink:type="simple" id="oo_256211.jpg"/></fig></tp:treatment-sec><ref-list><ref id="B55"><mixed-citation xmlns:xlink="http://www.w3.org/1999/xlink" xlink:type="simple"><person-group><name name-style="western"><surname>Habu</surname><given-names>A</given-names></name></person-group> (<year>1979</year>) On a collection of <tp:taxon-name><tp:taxon-name-part taxon-name-part-type="family">Carabidae</tp:taxon-name-part></tp:taxon-name> from Nepal Made by the Hokkaido University Scientific Expedition to Nepal Himalaya, 1968 (III). The Entomological Review of Japan 33(1/2): 1–18.</mixed-citation></ref><ref id="B79"><mixed-citation xmlns:xlink="http://www.w3.org/1999/xlink" xlink:type="simple"><person-group><name name-style="western"><surname>Lorenz</surname><given-names>W</given-names></name></person-group> (<year>2005</year>) <source>Systematic List of Extant Ground Beetles of the World. (<tp:taxon-name><tp:taxon-name-part taxon-name-part-type="class">Insecta</tp:taxon-name-part></tp:taxon-name>, <tp:taxon-name><tp:taxon-name-part taxon-name-part-type="order">Coleoptera</tp:taxon-name-part></tp:taxon-name>, <tp:taxon-name><tp:taxon-name-part taxon-name-part-type="suborder">Adephaga</tp:taxon-name-part></tp:taxon-name>: <tp:taxon-name><tp:taxon-name-part taxon-name-part-type="family">Trachypachidae</tp:taxon-name-part></tp:taxon-name> &amp; <tp:taxon-name><tp:taxon-name-part taxon-name-part-type="family">Carabidae</tp:taxon-name-part></tp:taxon-name> incl.</source><publisher-name>Paussinae</publisher-name>, <publisher-loc>Cicindelinae, Rhysodinae). Second ed. Germany</publisher-loc>, <size units="page">530 pp</size>.</mixed-citation></ref></ref-list></tp:taxon-treatment>
