# Supplementary material for: A taxonomic review of the pericaline ground-beetles in Taiwan, with descriptions of new species (Coleoptera, Carabidae, Lebiini)
Source: Zookeys. 2019 Jan 14;(816):1–164. doi: 10.3897/zookeys.816.29738 (PMC6341056; doi:10.3897/zookeys.816.29738)
Supplement: XML Treatment for Horniulus andrewesi [file zookeys.816.29738-treatment40.xml]

<!DOCTYPE tp:taxon-treatment
  PUBLIC "-//TaxonX//DTD Taxonomic Treatment Publishing DTD v0 20100105//EN" "tax-treatment-NSO.dtd">
<tp:taxon-treatment xmlns:tp="http://www.plazi.org/taxpub"><tp:treatment-meta><kwd-group><label>Taxon classification</label><kwd><named-content xmlns:xlink="http://www.w3.org/1999/xlink" content-type="kingdom">Animalia</named-content></kwd><kwd><named-content xmlns:xlink="http://www.w3.org/1999/xlink" content-type="order">Coleoptera</named-content></kwd><kwd><named-content xmlns:xlink="http://www.w3.org/1999/xlink" content-type="family">Carabidae</named-content></kwd></kwd-group><mixed-citation publication-type="journal"><person-group><name><surname>Hunting</surname><given-names>Wesley</given-names></name><name><surname>Yang</surname><given-names>Man-Miao</given-names></name></person-group><article-title>A taxonomic review of the pericaline ground-beetles in Taiwan, with descriptions of new species (<tp:taxon-name><tp:taxon-name-part taxon-name-part-type="order">Coleoptera</tp:taxon-name-part></tp:taxon-name>, <tp:taxon-name><tp:taxon-name-part taxon-name-part-type="family">Carabidae</tp:taxon-name-part></tp:taxon-name>, <tp:taxon-name><tp:taxon-name-part taxon-name-part-type="tribe">Lebiini</tp:taxon-name-part></tp:taxon-name>)</article-title><source>Zookeys</source><day>14</day><month>1</month><year>2019</year><volume>2019</volume><issue>816</issue><fpage>1</fpage><lpage>164</lpage><pub-id pub-id-type="doi">10.3897/zookeys.816.29738</pub-id></mixed-citation></tp:treatment-meta><tp:nomenclature><tp:taxon-name>
                        <tp:taxon-name-part taxon-name-part-type="genus" reg="Horniulus">Horniulus</tp:taxon-name-part>
                        <tp:taxon-name-part taxon-name-part-type="species" reg="andrewesi">andrewesi</tp:taxon-name-part>
                      </tp:taxon-name><tp:taxon-authority>Jedlička</tp:taxon-authority><xref ref-type="fig" rid="F82">Figs 82A, B</xref><xref ref-type="fig" rid="F83">, 83</xref><xref ref-type="fig" rid="F84">, 84A–D</xref><xref ref-type="fig" rid="F85">, 85</xref><xref ref-type="fig" rid="F94">, 94B</xref><tp:nomenclature-citation-list><tp:nomenclature-citation><tp:taxon-name>
                            <tp:taxon-name-part taxon-name-part-type="genus" reg="Horniulus">Horniulus</tp:taxon-name-part>
                            <tp:taxon-name-part taxon-name-part-type="species" reg="andrewesi">andrewesi</tp:taxon-name-part>
                          </tp:taxon-name><comment>Jedlička, 1932: 86; <xref ref-type="bibr" rid="B81">Louwerens 1953</xref>: 93; <xref ref-type="bibr" rid="B79">Lorenz 2005</xref>: 463.</comment></tp:nomenclature-citation></tp:nomenclature-citation-list></tp:nomenclature><tp:treatment-sec sec-type="type material" id="SECID0EPJHK"><title>Types and other material examined.</title><p><bold>Holotype</bold> (male) labeled “Banshoryo – Disfr./Sokutsu (Formosa)/H. Sauter VI.1912”; “7.VIII”; “TYPE”[rectangular, red paper, black border]; <tp:taxon-name><tp:taxon-name-part taxon-name-part-type="genus" reg="Horniulus">Horniulus</tp:taxon-name-part></tp:taxon-name> n.g./Andrewesi mihi/DET.ING.JEDLICKA”; “Holotypus”; “DEI <tp:taxon-name><tp:taxon-name-part taxon-name-part-type="order">Coleoptera</tp:taxon-name-part></tp:taxon-name>/# 200417”. One <bold>cotype</bold> and 36 other specimens of <italic><tp:taxon-name><tp:taxon-name-part taxon-name-part-type="genus" reg="Horniulus">H.</tp:taxon-name-part><tp:taxon-name-part taxon-name-part-type="species" reg="andrewesi">andrewesi</tp:taxon-name-part></tp:taxon-name></italic>: 15 males and 21 females. For further details see EH Strickland Virtual Entomology Museum Database.</p></tp:treatment-sec><tp:treatment-sec sec-type="type locality" id="SECID0EPKHK"><title>Type locality.</title><p>Taiwan. “Sokutsu, Banshoryo dist. = Chisan, Suisharyo.</p></tp:treatment-sec><tp:treatment-sec sec-type="diagnosis" id="SECID0EUKHK"><title>Diagnosis.</title><p>Specimens of this species are easily distinguished from other Taiwanese pericalines by a combination of two pairs of supraorbital setae and three pairs of latero-marginal setae on the pronotum.</p></tp:treatment-sec><tp:treatment-sec sec-type="redescription" id="SECID0EZKHK"><title>Redescription.</title><p>OBL 9.33 – 10.50 mm. Length (n = ten males, ten females): head 0.90 – 1.00, pronotum 1.60 – 1.76, elytra 5.33 – 6.17, metepisternum 1.36 – 1.64 mm; width: head 2.32 – 2.52, pronotum 2.68 – 2.94, elytra 4.00 – 4.75, metepisternum 0.70 – 0.84 mm.</p><p><italic>Body proportions</italic>. HW/HL 2.44 – 2.74; PWM/PL 1.63 – 1.76; EL/EW 1.25 – 1.42; ML/MW 1.81 – 2.10.</p><p><italic>Color</italic>. Fig. <xref ref-type="fig" rid="F82">82A</xref>. Dorsum of head, clypeus and labrum rufous to rufo-piceous, dark; antennae and palpi rufo-brunneous; disc of pronotum rufous to rufo-piceous; elytral disc piceous, some specimens with faint and rufous to testaceous macula in basal 1/3, diffuse, all specimens with testaceous macula in apical 1/3, from suture to stria 3 or 5; ventral surface brunneo-testaceous; legs brunneo-testaceous, tibia rufous, darker.</p><fig id="F82" position="float" orientation="portrait"><label>Figure 82.</label><caption><p><bold>A</bold> Dorsal habitus and color pattern of <italic><tp:taxon-name><tp:taxon-name-part taxon-name-part-type="genus" reg="Horniulus">Horniulus</tp:taxon-name-part><tp:taxon-name-part taxon-name-part-type="species" reg="andrewesi">andrewesi</tp:taxon-name-part></tp:taxon-name></italic> Jedlička. (OBL 10.20 mm). <bold>B</bold> mixed forest dead leaf mass where several specimens were collected by insecticidal fogging.</p></caption><graphic xmlns:xlink="http://www.w3.org/1999/xlink" xlink:href="zookeys-816-001-g082.jpg" position="float" orientation="portrait" xlink:type="simple" id="oo_256199.jpg"/></fig><!--PageBreak--><p><italic>Microsculpture.</italic> Head and pronotum with microsculpture no visible at 50×; disc of elytra with shallow, transverse microsculpture; ventral surface with shallow transverse microsculpture.</p><p><italic>Macrosculpture</italic>. Dorsum of head with center of disc smooth, laterally, somewhat rugulose, entire surface with scattered setigerous punctures, punctures easily visible but setae hardly so at 50×, punctures larger and more dense in rugulose area; pronotum with fine, scattered setigerous punctures, setae hardly visible at 50×; elytral intervals moderately flat, with some very fine, scattered punctures on disc, striae finely punctate, setae hardly visible at 50×; ventral surface with randomly scattered punctures.</p><p><italic>Fixed setae.</italic> Two pairs of supraorbital setae; clypeus with two long, lateral setae; labrum with six setae along apical margin; one pair of suborbital setae; pronotum with three pairs of setae, one at base of lateral margin, one on lateral margin at pronotum max width and one half way between pronotum max width and apex of lateral margin; 15–16 lateral (umbilical) setae in interval 9; elytra with interval 3 with two setae, first on outside of interval at basal 1/3 elytra length, second on inside of interval in apical 1/6; ventral surface with two setae on each of abdominal sterna III to VI; four to six setae along apical margin of sternum VII.</p><p><italic>Luster</italic>. Dorsal surface moderately glossy; ventral surface moderately glossy to glossy.</p><p><italic>Head</italic>. Mandibles markedly curved in apical 1/3; labrum emarginate, apical setae punctures confluent with apical edge, making edge look bumpy; mentum with shallow tooth; eyes moderately convex; palpi cylindrical and elongate.</p><p><italic>Pronotum</italic>. Fig. <xref ref-type="fig" rid="F83">83</xref>. Anterior transverse impression shallow; posterior transverse impression shallow, median longitudinal impression shallow; posterio-lateral margins slightly sinuate, obtuse.</p><fig id="F83" position="float" orientation="portrait"><label>Figure 83.</label><caption><p>Line drawing, dorsal view, showing the form and 3 pairs of latero-marginal setae of the pronotum of <italic><tp:taxon-name><tp:taxon-name-part taxon-name-part-type="genus" reg="Horniulus">Horniulus</tp:taxon-name-part><tp:taxon-name-part taxon-name-part-type="species" reg="andrewesi">andrewesi</tp:taxon-name-part></tp:taxon-name></italic> Jedlička.</p></caption><graphic xmlns:xlink="http://www.w3.org/1999/xlink" xlink:href="zookeys-816-001-g083.jpg" position="float" orientation="portrait" xlink:type="simple" id="oo_256200.jpg"/></fig><p><italic>Hind wings</italic>. Macropterous.</p><p><italic>Legs</italic>. Tarsal claws smooth, males with adhesive vestiture ventrally, two rows squamo-setae on tarsomeres 1–3 of fore-leg; males with one notch apically on ventral side of mid-tibia.</p><p><italic>Male genitalia</italic>. Fig. <xref ref-type="fig" rid="F84">84A–D</xref>. Length 1.80 – 1.92 mm. Ostium markedly catopic, open laterally on both left and right side. Phallus cylindrical, distinctly curved at base, almost to right angle, apex expanded and rounded, spatulate in ventral view; endophallus with microtrichia somewhat sclerotized, relatively dark from mid-length to apex.</p><fig id="F84" position="float" orientation="portrait"><label>Figure 84.</label><caption><p>Digital images of male genitalia of <italic><tp:taxon-name><tp:taxon-name-part taxon-name-part-type="genus" reg="Horniulus">Horniulus</tp:taxon-name-part><tp:taxon-name-part taxon-name-part-type="species" reg="andrewesi">andrewesi</tp:taxon-name-part></tp:taxon-name></italic> Jedlička. <bold>A</bold> right lateral aspect, endophallus everted <bold>B</bold> right lateral aspect <bold>C</bold> ventral aspect <bold>D</bold> left lateral aspect.</p></caption><graphic xmlns:xlink="http://www.w3.org/1999/xlink" xlink:href="zookeys-816-001-g084.jpg" position="float" orientation="portrait" xlink:type="simple" id="oo_256201.jpg"/></fig><!--PageBreak--><p><italic>Female genitalia</italic>. Fig. <xref ref-type="fig" rid="F94">94B</xref>. Width 1.28 – 1.56 mm. Gonocoxite 2 (gc2) narrowing from base to apex; two lateral ensiform setae (les), one dorsal ensiform seta (des). Sensory furrow, furrow pegs and associated nematiform setae not observed. One spermatheca present (sp1), somewhat elongate and cylindrical, distinctive diverticulum (div) at spermatheca base; one spermathecal accessory gland (sg), associated spermathecal gland duct (sgd), long, with attachment site near apex of diverticulum; bursa copulatrix sclerite (bsc) (type 2) in basal portion of bursa, with distinctive taco-shaped structure internally, differing from those seen in some members of <italic><tp:taxon-name><tp:taxon-name-part taxon-name-part-type="genus" reg="Catascopus">Catascopus</tp:taxon-name-part></tp:taxon-name></italic> (Fig. <xref ref-type="fig" rid="F33">33A–C</xref>) in that it is open to the inside of the bursa, opening facing apically.</p><!--PageBreak--></tp:treatment-sec><tp:treatment-sec sec-type="habitat" id="SECID0EAQHK"><title>Habitat, habits, and seasonal occurrence.</title><p>The known elevational range of <italic><tp:taxon-name><tp:taxon-name-part taxon-name-part-type="genus" reg="Horniulus">H.</tp:taxon-name-part><tp:taxon-name-part taxon-name-part-type="species" reg="andrewesi">andrewesi</tp:taxon-name-part></tp:taxon-name></italic> is from 100 to 1000 meters. Adults are found in mixed primary and secondary forest of montane areas. Previous to this study, <italic><tp:taxon-name><tp:taxon-name-part taxon-name-part-type="genus" reg="Horniulus">H.</tp:taxon-name-part><tp:taxon-name-part taxon-name-part-type="species" reg="andrewesi">andrewesi</tp:taxon-name-part></tp:taxon-name></italic> was known from only six specimens and no collection data was available. An additional 28 specimens were collected, one from malaise trap and 27 from insecticidal fogging of one particular mass of dead leaves and brush (Fig. <xref ref-type="fig" rid="F82">82B</xref>) that was suspended in the forest canopy. The malaise trap specimen and all presumed hand collected specimens were collected from <!--PageBreak-->May to August. All material collected from fogging was in October and December. It is possible that the dead leaf mass provided a good estivation site for this species.</p></tp:treatment-sec><tp:treatment-sec sec-type="distribution" id="SECID0ECRHK"><title>Geographical distribution.</title><p><italic><tp:taxon-name><tp:taxon-name-part taxon-name-part-type="genus" reg="Horniulus">Horniulus</tp:taxon-name-part><tp:taxon-name-part taxon-name-part-type="species" reg="andrewesi">andrewesi</tp:taxon-name-part></tp:taxon-name></italic> is known only from Taiwan. See Figure <xref ref-type="fig" rid="F85">85</xref>.</p><fig id="F85" position="float" orientation="portrait"><label>Figure 85.</label><caption><p>Map showing known localities for species of the genus <italic><tp:taxon-name><tp:taxon-name-part taxon-name-part-type="genus" reg="Horniulus">Horniulus</tp:taxon-name-part></tp:taxon-name></italic> Jedlička, in Taiwan.</p></caption><graphic xmlns:xlink="http://www.w3.org/1999/xlink" xlink:href="zookeys-816-001-g085.jpg" position="float" orientation="portrait" xlink:type="simple" id="oo_256202.jpg"/></fig></tp:treatment-sec><tp:treatment-sec sec-type="material" id="SECID0ELSHK"><title>Material examined.</title><p>36 specimens of <italic><tp:taxon-name><tp:taxon-name-part taxon-name-part-type="genus" reg="Horniulus">H.</tp:taxon-name-part><tp:taxon-name-part taxon-name-part-type="species" reg="andrewesi">andrewesi</tp:taxon-name-part></tp:taxon-name></italic>: 15 males and 21 females. For further details see EH Strickland Virtual Entomology Museum Database.</p></tp:treatment-sec><tp:treatment-sec><!--Section generated to contain objects referenced in tp:taxon-treatment.--><fig id="F94" position="float" orientation="portrait"><label>Figure 94.</label><caption><p>Line drawings of the female reproductive tract, ventral aspect, of <bold>A</bold><italic><tp:taxon-name><tp:taxon-name-part taxon-name-part-type="genus" reg="Holcoderus">Holcoderus</tp:taxon-name-part><tp:taxon-name-part taxon-name-part-type="species" reg="formosanus">formosanus</tp:taxon-name-part></tp:taxon-name></italic> Jedlička <bold>B</bold><italic><tp:taxon-name><tp:taxon-name-part taxon-name-part-type="genus" reg="Horniulus">Horniulus</tp:taxon-name-part><tp:taxon-name-part taxon-name-part-type="species" reg="andrewesi">andrewesi</tp:taxon-name-part></tp:taxon-name></italic> Jedlička <bold>C</bold><italic><tp:taxon-name><tp:taxon-name-part taxon-name-part-type="genus" reg="Lioptera">Lioptera</tp:taxon-name-part><tp:taxon-name-part taxon-name-part-type="species" reg="erotyloides">erotyloides</tp:taxon-name-part></tp:taxon-name></italic> Bates <bold>D</bold><italic><tp:taxon-name><tp:taxon-name-part taxon-name-part-type="genus" reg="Miscelus">Miscelus</tp:taxon-name-part><tp:taxon-name-part taxon-name-part-type="species" reg="javanus">javanus</tp:taxon-name-part></tp:taxon-name></italic> Klug. Legend: <bold>bc</bold> bursa copulatrix; <bold>bsc</bold> bursal sclerite; <bold>co</bold> common oviduct; <bold>des</bold> dorsal ensiform setae; <bold>div</bold> diverticulum <bold>gc1</bold> gonocoxite 1; <bold>gc2</bold> gonocoxite 2; <bold>les</bold> lateral ensiform setae; <bold>lt</bold> lateral tergite; <bold>sg</bold> spermathecal gland; <bold>sgd</bold> spermathecal gland duct; <bold>sp1</bold> spermatheca 1. Scale bars: 0.5 mm.</p></caption><graphic xmlns:xlink="http://www.w3.org/1999/xlink" xlink:href="zookeys-816-001-g094.jpg" position="float" orientation="portrait" xlink:type="simple" id="oo_256211.jpg"/></fig><fig id="F33" position="float" orientation="portrait"><label>Figure 33.</label><caption><p>Line drawings comparing the bursal sclerite, ventral aspect of <bold>A</bold><tp:taxon-name><tp:taxon-name-part taxon-name-part-type="genus" reg="Catascopus">Catascopus</tp:taxon-name-part> (<tp:taxon-name-part taxon-name-part-type="subgenus" reg="Catascopoides">Catascopoides</tp:taxon-name-part>) <tp:taxon-name-part taxon-name-part-type="species" reg="horni">horni</tp:taxon-name-part></tp:taxon-name> Jedlička <bold>B</bold><italic><tp:taxon-name><tp:taxon-name-part taxon-name-part-type="genus" reg="Catascopus">Catascopus</tp:taxon-name-part></tp:taxon-name></italic> (<italic>s. str.</italic>) <italic><tp:taxon-name><tp:taxon-name-part taxon-name-part-type="genus" reg="Catascopus"/><tp:taxon-name-part taxon-name-part-type="species" reg="sauteri">sauteri</tp:taxon-name-part></tp:taxon-name></italic> Dupuis <bold>C</bold><italic><tp:taxon-name><tp:taxon-name-part taxon-name-part-type="genus" reg="Catascopus">C.</tp:taxon-name-part></tp:taxon-name></italic> (<italic><tp:taxon-name><tp:taxon-name-part taxon-name-part-type="subgenus" reg="Catascopoides">Catascopoides</tp:taxon-name-part></tp:taxon-name></italic>) <italic><tp:taxon-name><tp:taxon-name-part taxon-name-part-type="genus" reg="Catascopus"/><tp:taxon-name-part taxon-name-part-type="species" reg="mirabilis">mirabilis</tp:taxon-name-part></tp:taxon-name></italic> Bates (not present in Taiwan) Legend: <bold>bc</bold> bursa copulatrix; <bold>bsc</bold> bursal sclerite (type 1); <bold>lt</bold> lateral tergites.</p></caption><graphic xmlns:xlink="http://www.w3.org/1999/xlink" xlink:href="zookeys-816-001-g033.jpg" position="float" orientation="portrait" xlink:type="simple" id="oo_256149.jpg"/></fig></tp:treatment-sec><ref-list><ref id="B81"><mixed-citation xmlns:xlink="http://www.w3.org/1999/xlink" xlink:type="simple"><person-group><name name-style="western"><surname>Louwerens</surname><given-names>CJ</given-names></name></person-group> (<year>1953</year>) <article-title>New <tp:taxon-name><tp:taxon-name-part taxon-name-part-type="family">Carabidae</tp:taxon-name-part></tp:taxon-name> from the Malay Archipelago.</article-title><source>Zoologische Mededelingen</source><volume>32</volume>(<issue>9</issue>): <fpage>87</fpage>–<lpage>95</lpage>.</mixed-citation></ref><ref id="B79"><mixed-citation xmlns:xlink="http://www.w3.org/1999/xlink" xlink:type="simple"><person-group><name name-style="western"><surname>Lorenz</surname><given-names>W</given-names></name></person-group> (<year>2005</year>) <source>Systematic List of Extant Ground Beetles of the World. (<tp:taxon-name><tp:taxon-name-part taxon-name-part-type="class">Insecta</tp:taxon-name-part></tp:taxon-name>, <tp:taxon-name><tp:taxon-name-part taxon-name-part-type="order">Coleoptera</tp:taxon-name-part></tp:taxon-name>, <tp:taxon-name><tp:taxon-name-part taxon-name-part-type="suborder">Adephaga</tp:taxon-name-part></tp:taxon-name>: <tp:taxon-name><tp:taxon-name-part taxon-name-part-type="family">Trachypachidae</tp:taxon-name-part></tp:taxon-name> &amp; <tp:taxon-name><tp:taxon-name-part taxon-name-part-type="family">Carabidae</tp:taxon-name-part></tp:taxon-name> incl.</source><publisher-name>Paussinae</publisher-name>, <publisher-loc>Cicindelinae, Rhysodinae). Second ed. Germany</publisher-loc>, <size units="page">530 pp</size>.</mixed-citation></ref></ref-list></tp:taxon-treatment>
