# Supplementary material for: A taxonomic review of the pericaline ground-beetles in Taiwan, with descriptions of new species (Coleoptera, Carabidae, Lebiini)
Source: Zookeys. 2019 Jan 14;(816):1–164. doi: 10.3897/zookeys.816.29738 (PMC6341056; doi:10.3897/zookeys.816.29738)
Supplement: XML Treatment for Lioptera erotyloides [file zookeys.816.29738-treatment42.xml]

<!DOCTYPE tp:taxon-treatment
  PUBLIC "-//TaxonX//DTD Taxonomic Treatment Publishing DTD v0 20100105//EN" "tax-treatment-NSO.dtd">
<tp:taxon-treatment xmlns:tp="http://www.plazi.org/taxpub"><tp:treatment-meta><kwd-group><label>Taxon classification</label><kwd><named-content xmlns:xlink="http://www.w3.org/1999/xlink" content-type="kingdom">Animalia</named-content></kwd><kwd><named-content xmlns:xlink="http://www.w3.org/1999/xlink" content-type="order">Coleoptera</named-content></kwd><kwd><named-content xmlns:xlink="http://www.w3.org/1999/xlink" content-type="family">Carabidae</named-content></kwd></kwd-group><mixed-citation publication-type="journal"><person-group><name><surname>Hunting</surname><given-names>Wesley</given-names></name><name><surname>Yang</surname><given-names>Man-Miao</given-names></name></person-group><article-title>A taxonomic review of the pericaline ground-beetles in Taiwan, with descriptions of new species (<tp:taxon-name><tp:taxon-name-part taxon-name-part-type="order">Coleoptera</tp:taxon-name-part></tp:taxon-name>, <tp:taxon-name><tp:taxon-name-part taxon-name-part-type="family">Carabidae</tp:taxon-name-part></tp:taxon-name>, <tp:taxon-name><tp:taxon-name-part taxon-name-part-type="tribe">Lebiini</tp:taxon-name-part></tp:taxon-name>)</article-title><source>Zookeys</source><day>14</day><month>1</month><year>2019</year><volume>2019</volume><issue>816</issue><fpage>1</fpage><lpage>164</lpage><pub-id pub-id-type="doi">10.3897/zookeys.816.29738</pub-id></mixed-citation></tp:treatment-meta><tp:nomenclature><tp:taxon-name>
                        <tp:taxon-name-part taxon-name-part-type="genus" reg="Lioptera">Lioptera</tp:taxon-name-part>
                        <tp:taxon-name-part taxon-name-part-type="species" reg="erotyloides">erotyloides</tp:taxon-name-part>
                      </tp:taxon-name><tp:taxon-authority>Bates</tp:taxon-authority><xref ref-type="fig" rid="F86">Figs 86A, B</xref><xref ref-type="fig" rid="F87">, 87</xref><xref ref-type="fig" rid="F88">, 88A–D</xref><xref ref-type="fig" rid="F89">, 89</xref><xref ref-type="fig" rid="F94">, 94C</xref><!--PageBreak--><tp:nomenclature-citation-list><tp:nomenclature-citation><tp:taxon-name>
                            <tp:taxon-name-part taxon-name-part-type="genus" reg="Lioptera">Lioptera</tp:taxon-name-part>
                            <tp:taxon-name-part taxon-name-part-type="species" reg="erotyloides">erotyloides</tp:taxon-name-part>
                          </tp:taxon-name><comment>Bates, 1883: 280; <xref ref-type="bibr" rid="B59">Heller 1903</xref>: 245; <xref ref-type="bibr" rid="B33">Csiki 1932</xref>: 1376; <xref ref-type="bibr" rid="B81">Louwerens 1953</xref>: 92; <xref ref-type="bibr" rid="B69">Jedlička 1963</xref>: 340; <xref ref-type="bibr" rid="B53">Habu 1967</xref>: 97; <xref ref-type="bibr" rid="B79">Lorenz 2005</xref>: 458; <xref ref-type="bibr" rid="B90">Park et al. 2006</xref>: 102.</comment></tp:nomenclature-citation></tp:nomenclature-citation-list></tp:nomenclature><tp:treatment-sec sec-type="type material" id="SECID0EYYHK"><title>Types and other material examined.</title><p><bold>Holotype</bold> (female) labeled “Type/HT” [circular, ringed with red]; “Japan/ G. Lewis/ 1910-320”; “Yuyama/ 16. V.-14. V.81”; <tp:taxon-name><tp:taxon-name-part taxon-name-part-type="genus" reg="Lioptera">Lioptera</tp:taxon-name-part><tp:taxon-name-part taxon-name-part-type="species" reg="erotyloides">erotyloides</tp:taxon-name-part></tp:taxon-name> Bates [handwritten]; <named-content xmlns:xlink="http://www.w3.org/1999/xlink" content-type="dwc:institutional_code" xlink:type="simple">NCHU</named-content>#/100013. [NMNH]. 14 specimens: six males and eight females. For further details see EH Strickland Virtual Entomology Museum Database.</p></tp:treatment-sec><tp:treatment-sec sec-type="type locality" id="SECID0EPZHK"><title>Type locality.</title><p>Japan. Yuyama.</p></tp:treatment-sec><tp:treatment-sec sec-type="diagnosis" id="SECID0EUZHK"><title>Diagnosis.</title><p>Specimens of this species are easily distinguished from other Taiwanese pericalines by the large size (more than 11 mm), almost flat elytral intervals, and a mentum with no tooth.</p></tp:treatment-sec><tp:treatment-sec sec-type="redescription" id="SECID0EZZHK"><title>Redescription.</title><p>OBL 11.50 – 15.33 mm. Length (n = six males, eight females): head 1.12 – 1.32, pronotum 1.68 – 2.08, elytra 7.75 – 9.83, metepisternum 1.76 – 2.32 mm; width: head 2.60 – 3.20, pronotum 3.28 – 4.20, elytra 5.50 – 7.08, metepisternum 0.96 – 1.32 mm.</p><p><italic>Body proportions</italic>. HW/HL 2.30 – 2.58; PWM/PL 1.96 – 2.09; EL/EW 1.25 – 1.48; ML/MW 1.70 – 2.11.</p><p><italic>Color</italic>. Fig. <xref ref-type="fig" rid="F86">86A, B</xref>. Various. Dorsum of head, clypeus, labrum, pronotum and antennae piceous; palpi piceous, lighter at apex; elytral disc piceous, with four yellow-orange to red maculae, two anterior and two posterior, anterior macula large and <!--PageBreak-->rather dentate, from interval 2, to just before outer margin, reaching basal border of elytra in interval 4 to 7, posterior macula more narrow laterally but also and rather dentate, from stria 1, to just before outer margin, closest to base of elytra in stria 4 and 5, closest to apex of elytra in stria 3 and 4; ventral surface piceous; legs rufo-piceous to piceous.</p><fig id="F86" position="float" orientation="portrait"><label>Figure 86.</label><caption><p>Dorsal habitus and intrapopulation variation of color pattern of <italic><tp:taxon-name><tp:taxon-name-part taxon-name-part-type="genus" reg="Lioptera">Lioptera</tp:taxon-name-part><tp:taxon-name-part taxon-name-part-type="species" reg="erotyloides">erotyloides</tp:taxon-name-part></tp:taxon-name></italic> Bates. <bold>A</bold> red elytral macula (OBL 15.20 mm) <bold>B</bold> orange elytral macula (OBL 11.92 mm).</p></caption><graphic xmlns:xlink="http://www.w3.org/1999/xlink" xlink:href="zookeys-816-001-g086.jpg" position="float" orientation="portrait" xlink:type="simple" id="oo_256203.jpg"/></fig><fig id="F87" position="float" orientation="portrait"><label>Figure 87.</label><caption><p>Dorsal habitus and color pattern of fungus beetle sp. (<tp:taxon-name><tp:taxon-name-part taxon-name-part-type="family">Erotylidae</tp:taxon-name-part></tp:taxon-name>: <tp:taxon-name><tp:taxon-name-part taxon-name-part-type="subfamily">Megalodacninae</tp:taxon-name-part></tp:taxon-name>) observed on bracket fungus living together with both larvae and adults of <italic><tp:taxon-name><tp:taxon-name-part taxon-name-part-type="genus" reg="Lioptera">Lioptera</tp:taxon-name-part><tp:taxon-name-part taxon-name-part-type="species" reg="erotyloides">erotyloides</tp:taxon-name-part></tp:taxon-name></italic> Bates.</p></caption><graphic xmlns:xlink="http://www.w3.org/1999/xlink" xlink:href="zookeys-816-001-g087.jpg" position="float" orientation="portrait" xlink:type="simple" id="oo_256204.jpg"/></fig><p><italic>Microsculpture.</italic> Head and pronotum with microsculpture slightly transverse to isodiametric; disc of elytra with isodiametric sculpticells; ventral surface with shallow transverse to almost isodiametric microsculpture.</p><p><italic>Macrosculpture</italic>. Dorsum of head, clypeus and pronotum rugulose, entire surface with scattered setigerous punctures, punctures blending with rugulose surface and setae hardly visible at 50×; elytral intervals flat, covered in dense, randomly scattered setigerous punctures, setae hardly visible at 50×, striae hardly visible, +/- evenly punctate along length; ventral surface with randomly scattered punctures.</p><p><italic>Fixed setae.</italic> Two pairs of supraorbital setae; clypeus with two long, lateral setae; labrum with six setae along apical margin; one pair of suborbital setae; pronotum with two pairs of setae, one at base of lateral margin, one on lateral margin at pronotum max width, slightly inset; 29–30 lateral (umbilical) setae in interval 9; elytra with interval <!--PageBreak-->3 with four setae, first in proximity to scutellar setae, second just beyond basal 1/5 of elytra, third 3/5 from base, fourth in proximity to last fixed umbilical seta; ventral surface with two setae on each of abdominal sterna III to VI; four setae along apical margin of sternum VII.</p><p><italic>Luster</italic>. Dorsal surface moderately dull; ventral surface moderately glossy to glossy.</p><p><italic>Head</italic>. Mandibles rather robust and long, only slightly curving at apex; labrum quadrate, some specimens with apical margin slightly emarginate; mentum without tooth; eyes large, convex; palpi cylindrical and elongate and setose.</p><p><italic>Pronotum</italic>. Wide, twice as wide as long; lateral margins explanate, with margins curved upwards; anterior transverse impression moderately deep; posterior transverse impression moderately deep; median longitudinal impression very shallow; posterio-lateral margins obtuse.</p><p><italic>Elytra</italic>. Hind angles truncate.</p><p><italic>Hind wings</italic>. Macropterous.</p><p><italic>Legs</italic>. Tarsal claws denticulate, 5–6 denticles per claw, males with adhesive vestiture ventrally, two rows squamo-setae on tarsomeres 1–3 of fore-leg, two rows of squamo-setae on tarsomeres 1–2 of mid-leg.</p><p><italic>Male genitalia</italic>. Fig. <xref ref-type="fig" rid="F88">88A–D</xref>. Length 2.64 – 2.84 mm. Ostium catopic, rather elongate in ventral view, extended to mid-length of phallus. Phallus cylindrical, widest at <!--PageBreak-->mid-length, apex almost triangular in form, rounded at tip; endophallus relatively wide along length, with single, distinctively large basal spine (ebs) and field of moderately large spines (esp) visible on left side in lateral view.</p><fig id="F88" position="float" orientation="portrait"><label>Figure 88.</label><caption><p>Digital images of male genitalia of <italic><tp:taxon-name><tp:taxon-name-part taxon-name-part-type="genus" reg="Lioptera">Lioptera</tp:taxon-name-part><tp:taxon-name-part taxon-name-part-type="species" reg="erotyloides">erotyloides</tp:taxon-name-part></tp:taxon-name></italic> Bates. <bold>A</bold> left lateral aspect, endophallus everted <bold>B</bold> right lateral aspect <bold>C</bold> ventral aspect <bold>D</bold> left lateral aspect. Legend: <bold>ebs</bold> endophallic basal spine; <bold>esp</bold> endophallic spine patch.</p></caption><graphic xmlns:xlink="http://www.w3.org/1999/xlink" xlink:href="zookeys-816-001-g088.jpg" position="float" orientation="portrait" xlink:type="simple" id="oo_256205.jpg"/></fig><p><italic>Female genitalia</italic>. Fig. <xref ref-type="fig" rid="F94">94C</xref>. Width 1.68 – 1.92 mm. Gonocoxite 2 (gc2) relatively uniform in width along length, constricting sharply at base of dorsal ensiform setae fovia; two lateral ensiform setae spaced widely apart (les), one dorsal ensiform seta. Sensory furrow, furrow pegs and associated nematiform setae not observed. One spermatheca present (sp1), elongate and cylindrical, expanding slightly in api<!--PageBreak-->cal half, distinctive diverticulum (div) at spermatheca base; one spermathecal accessory gland (sg), associated spermathecal gland duct (sgd), with attachment site near apex of divericulum.</p></tp:treatment-sec><tp:treatment-sec sec-type="habitat" id="SECID0EI6HK"><title>Habitat, habits, and seasonal occurrence.</title><p>The known elevational range of <italic><tp:taxon-name><tp:taxon-name-part taxon-name-part-type="genus" reg="Lioptera">L.</tp:taxon-name-part><tp:taxon-name-part taxon-name-part-type="species" reg="erotyloides">erotyloides</tp:taxon-name-part></tp:taxon-name></italic> is from 250 to 1800 meters with the majority of adults being collected at around 1200 meters. Adults of this species are crepuscular and are found in mixed primary and secondary forest of montane areas. Specimens have been collected from April to December with most specimens collected in May and June. Methods of collecting include m.v. light sheet, malaise trap and hand collecting.</p></tp:treatment-sec><tp:treatment-sec sec-type="Collecting observations" id="SECID0EZ6HK"><title>Collecting observations.</title><p>In June of 2011, collecting partner and laboratory colleague, Zong Hang Yang with WH collected for an evening at Aowanda National Forest Recreation Area, Nantou county. The site had been closed to the public for some time due to devastation caused by Typhoon Morakot, the previous year. Because of this, there was an abundance of deadwood and fallen trees in the area, being reclaimed by the land for several months. Situations like this can present an excellent opportunity for the collection of pericaline lebiines, due to their association with both the insects and fungi that require and use these microhabitats. That evening WH came across a broken stump that had the north side of it covered in a large patch of frilly, white, bracket fungus; within the folds of this fungus, were numbers of a large adults of large erotylid beetle (<tp:taxon-name><tp:taxon-name-part taxon-name-part-type="family">Erotylidae</tp:taxon-name-part></tp:taxon-name>: <tp:taxon-name><tp:taxon-name-part taxon-name-part-type="subfamily">Megalodacninae</tp:taxon-name-part></tp:taxon-name>) (Fig. <xref ref-type="fig" rid="F87">87</xref>) together with their larvae, feeding on the fungus. There were dozens of adults and even more larvae. After observing for a time, several individuals of a pericaline lebiine also moving amongst them we observed, <italic><tp:taxon-name><tp:taxon-name-part taxon-name-part-type="genus" reg="Lioptera">L.</tp:taxon-name-part><tp:taxon-name-part taxon-name-part-type="species" reg="erotyloides">erotyloides</tp:taxon-name-part></tp:taxon-name></italic>, its name given due to the strikingly similar dorsal coloration it shares with several species of erotylids.</p><p>The erotylids and their larvae did not seem to be bothered at all by the presence of the carabids around them. Specimens of the erotylid beetle, the carabids, and also some larvae and associated fungus were collected. Upon researching this type of behavior, a paper by <xref ref-type="bibr" rid="B40">Erwin and Erwin (1976)</xref> that detailed the natural history of a New World species of pericaline beetle, <italic><tp:taxon-name><tp:taxon-name-part taxon-name-part-type="genus" reg="Eurycoleus">Eurycoleus</tp:taxon-name-part><tp:taxon-name-part taxon-name-part-type="species" reg="macularis">macularis</tp:taxon-name-part></tp:taxon-name></italic> Chevrolat. Apparently, this species is closely associated with a fungus beetle of the genus <italic><tp:taxon-name><tp:taxon-name-part taxon-name-part-type="genus" reg="Amphix">Amphix</tp:taxon-name-part></tp:taxon-name></italic> (<tp:taxon-name><tp:taxon-name-part taxon-name-part-type="family">Endomychidae</tp:taxon-name-part></tp:taxon-name>), with larvae and adults both relying on them as prey while living amongst them. Erwin considered the natural history of <italic><tp:taxon-name><tp:taxon-name-part taxon-name-part-type="genus" reg="Eurycoleus">E.</tp:taxon-name-part><tp:taxon-name-part taxon-name-part-type="species" reg="macularis">macularis</tp:taxon-name-part></tp:taxon-name></italic> as a form of incipient ectoparasitism. He postulated that this behavior could provide proof of an evolutionary intermediate step towards the true ectoparasitism recorded in a few other groups within the <tp:taxon-name><tp:taxon-name-part taxon-name-part-type="family">Carabidae</tp:taxon-name-part></tp:taxon-name>.</p><p>The material was examined and no carabid larvae were present. Over the next three years of fieldwork, this phenomenon was not observed again. It seems possible that <italic><tp:taxon-name><tp:taxon-name-part taxon-name-part-type="genus" reg="Lioptera">L.</tp:taxon-name-part><tp:taxon-name-part taxon-name-part-type="species" reg="erotyloides">erotyloides</tp:taxon-name-part></tp:taxon-name></italic> may have a similar natural history as <italic><tp:taxon-name><tp:taxon-name-part taxon-name-part-type="genus" reg="Eurycoleus">E.</tp:taxon-name-part><tp:taxon-name-part taxon-name-part-type="species" reg="macularis">macularis</tp:taxon-name-part></tp:taxon-name></italic> but more observations are needed to uncover their true way of life and relationship to their erotylid namesake.</p></tp:treatment-sec><tp:treatment-sec sec-type="distribution" id="SECID0E5CAM"><title>Geographical distribution.</title><p><italic><tp:taxon-name><tp:taxon-name-part taxon-name-part-type="genus" reg="Lioptera">Lioptera</tp:taxon-name-part><tp:taxon-name-part taxon-name-part-type="species" reg="erotyloides">erotyloides</tp:taxon-name-part></tp:taxon-name></italic> is known from Korea, Japan, China, Vietnam, and Taiwan. For Taiwan collecting localities see Figure <xref ref-type="fig" rid="F89">89</xref>.</p><fig id="F89" position="float" orientation="portrait"><label>Figure 89.</label><caption><p>Map showing known localities for species of the genus <italic><tp:taxon-name><tp:taxon-name-part taxon-name-part-type="genus" reg="Lioptera">Lioptera</tp:taxon-name-part></tp:taxon-name></italic> Chaudoir, in Taiwan.</p></caption><graphic xmlns:xlink="http://www.w3.org/1999/xlink" xlink:href="zookeys-816-001-g089.jpg" position="float" orientation="portrait" xlink:type="simple" id="oo_256206.jpg"/></fig><!--PageBreak--></tp:treatment-sec><tp:treatment-sec><!--Section generated to contain objects referenced in tp:taxon-treatment.--><fig id="F94" position="float" orientation="portrait"><label>Figure 94.</label><caption><p>Line drawings of the female reproductive tract, ventral aspect, of <bold>A</bold><italic><tp:taxon-name><tp:taxon-name-part taxon-name-part-type="genus" reg="Holcoderus">Holcoderus</tp:taxon-name-part><tp:taxon-name-part taxon-name-part-type="species" reg="formosanus">formosanus</tp:taxon-name-part></tp:taxon-name></italic> Jedlička <bold>B</bold><italic><tp:taxon-name><tp:taxon-name-part taxon-name-part-type="genus" reg="Horniulus">Horniulus</tp:taxon-name-part><tp:taxon-name-part taxon-name-part-type="species" reg="andrewesi">andrewesi</tp:taxon-name-part></tp:taxon-name></italic> Jedlička <bold>C</bold><italic><tp:taxon-name><tp:taxon-name-part taxon-name-part-type="genus" reg="Lioptera">Lioptera</tp:taxon-name-part><tp:taxon-name-part taxon-name-part-type="species" reg="erotyloides">erotyloides</tp:taxon-name-part></tp:taxon-name></italic> Bates <bold>D</bold><italic><tp:taxon-name><tp:taxon-name-part taxon-name-part-type="genus" reg="Miscelus">Miscelus</tp:taxon-name-part><tp:taxon-name-part taxon-name-part-type="species" reg="javanus">javanus</tp:taxon-name-part></tp:taxon-name></italic> Klug. Legend: <bold>bc</bold> bursa copulatrix; <bold>bsc</bold> bursal sclerite; <bold>co</bold> common oviduct; <bold>des</bold> dorsal ensiform setae; <bold>div</bold> diverticulum <bold>gc1</bold> gonocoxite 1; <bold>gc2</bold> gonocoxite 2; <bold>les</bold> lateral ensiform setae; <bold>lt</bold> lateral tergite; <bold>sg</bold> spermathecal gland; <bold>sgd</bold> spermathecal gland duct; <bold>sp1</bold> spermatheca 1. Scale bars: 0.5 mm.</p></caption><graphic xmlns:xlink="http://www.w3.org/1999/xlink" xlink:href="zookeys-816-001-g094.jpg" position="float" orientation="portrait" xlink:type="simple" id="oo_256211.jpg"/></fig></tp:treatment-sec><ref-list><ref id="B59"><mixed-citation xmlns:xlink="http://www.w3.org/1999/xlink" xlink:type="simple"><person-group><name name-style="western"><surname>Heller</surname><given-names>KM</given-names></name></person-group> (<year>1903</year>) <article-title>Über Indo-malayische <tp:taxon-name><tp:taxon-name-part taxon-name-part-type="family">Carabidae</tp:taxon-name-part></tp:taxon-name>: <tp:taxon-name><tp:taxon-name-part taxon-name-part-type="genus">Lioptera</tp:taxon-name-part></tp:taxon-name> und Pheropsophus.</article-title><source>Annales de la Société entomologique de Belgique</source><volume>47</volume>: <fpage>241</fpage>–<lpage>248</lpage>.</mixed-citation></ref><ref id="B33"><mixed-citation xmlns:xlink="http://www.w3.org/1999/xlink" xlink:type="simple"><person-group><name name-style="western"><surname>Csiki</surname><given-names>E</given-names></name></person-group> (<year>1932</year>) Coleopterorum catalogus, pars 124, <tp:taxon-name><tp:taxon-name-part taxon-name-part-type="family">Carabidae</tp:taxon-name-part></tp:taxon-name>: <tp:taxon-name><tp:taxon-name-part taxon-name-part-type="subfamily">Harpalinae</tp:taxon-name-part></tp:taxon-name> VII, Vol. III, 1279–1598.</mixed-citation></ref><ref id="B81"><mixed-citation xmlns:xlink="http://www.w3.org/1999/xlink" xlink:type="simple"><person-group><name name-style="western"><surname>Louwerens</surname><given-names>CJ</given-names></name></person-group> (<year>1953</year>) <article-title>New <tp:taxon-name><tp:taxon-name-part taxon-name-part-type="family">Carabidae</tp:taxon-name-part></tp:taxon-name> from the Malay Archipelago.</article-title><source>Zoologische Mededelingen</source><volume>32</volume>(<issue>9</issue>): <fpage>87</fpage>–<lpage>95</lpage>.</mixed-citation></ref><ref id="B69"><mixed-citation xmlns:xlink="http://www.w3.org/1999/xlink" xlink:type="simple"><person-group><name name-style="western"><surname>Jedlička</surname><given-names>A</given-names></name></person-group> (<year>1963</year>) <article-title>Monographie der Truncatipennen aus Ostasien. <tp:taxon-name><tp:taxon-name-part taxon-name-part-type="subfamily">Lebiinae</tp:taxon-name-part></tp:taxon-name>- <tp:taxon-name>Odacanthinae</tp:taxon-name>-<tp:taxon-name>Brachyninae</tp:taxon-name> (<tp:taxon-name><tp:taxon-name-part taxon-name-part-type="order">Coleoptera</tp:taxon-name-part></tp:taxon-name>, <tp:taxon-name><tp:taxon-name-part taxon-name-part-type="family">Carabidae</tp:taxon-name-part></tp:taxon-name>). Entomologische Abhandlungen und Berichte aus dem Staatlichen Museum fur Tierkunde in Dresden, Bd.</article-title><volume>28</volume>(<issue>7</issue>): <fpage>269</fpage>–<lpage>579</lpage>.</mixed-citation></ref><ref id="B53"><mixed-citation xmlns:xlink="http://www.w3.org/1999/xlink" xlink:type="simple"><person-group><name name-style="western"><surname>Habu</surname><given-names>A</given-names></name></person-group> (<year>1967</year>) <source><tp:taxon-name><tp:taxon-name-part taxon-name-part-type="family">Carabidae</tp:taxon-name-part></tp:taxon-name>. Truncatipennes group. (<tp:taxon-name><tp:taxon-name-part taxon-name-part-type="class">Insecta</tp:taxon-name-part></tp:taxon-name>: <tp:taxon-name><tp:taxon-name-part taxon-name-part-type="order">Coleoptera</tp:taxon-name-part></tp:taxon-name>). Fauna Japonica.</source><publisher-name>Tokyo Electrical Engineering College Press</publisher-name>, <publisher-loc>Tokyo</publisher-loc>, <size units="page">338 pp</size>. [27 pls]</mixed-citation></ref><ref id="B79"><mixed-citation xmlns:xlink="http://www.w3.org/1999/xlink" xlink:type="simple"><person-group><name name-style="western"><surname>Lorenz</surname><given-names>W</given-names></name></person-group> (<year>2005</year>) <source>Systematic List of Extant Ground Beetles of the World. (<tp:taxon-name><tp:taxon-name-part taxon-name-part-type="class">Insecta</tp:taxon-name-part></tp:taxon-name>, <tp:taxon-name><tp:taxon-name-part taxon-name-part-type="order">Coleoptera</tp:taxon-name-part></tp:taxon-name>, <tp:taxon-name><tp:taxon-name-part taxon-name-part-type="suborder">Adephaga</tp:taxon-name-part></tp:taxon-name>: <tp:taxon-name><tp:taxon-name-part taxon-name-part-type="family">Trachypachidae</tp:taxon-name-part></tp:taxon-name> &amp; <tp:taxon-name><tp:taxon-name-part taxon-name-part-type="family">Carabidae</tp:taxon-name-part></tp:taxon-name> incl.</source><publisher-name>Paussinae</publisher-name>, <publisher-loc>Cicindelinae, Rhysodinae). Second ed. Germany</publisher-loc>, <size units="page">530 pp</size>.</mixed-citation></ref><ref id="B90"><mixed-citation xmlns:xlink="http://www.w3.org/1999/xlink" xlink:type="simple"><person-group><name name-style="western"><surname>Park</surname><given-names>J K</given-names></name><name name-style="western"><surname>Dam</surname><given-names>HT</given-names></name><name name-style="western"><surname>Will</surname><given-names>KW</given-names></name></person-group> (<year>2006</year>) <article-title><tp:taxon-name><tp:taxon-name-part taxon-name-part-type="family">Carabidae</tp:taxon-name-part></tp:taxon-name> from Vietnam (<tp:taxon-name><tp:taxon-name-part taxon-name-part-type="order">Coleoptera</tp:taxon-name-part></tp:taxon-name>).</article-title><source>Journal of Asia-Pacific Entomology</source><volume>9</volume>(<issue>2</issue>): <fpage>85</fpage>–<lpage>105</lpage>. <ext-link xlink:type="simple" ext-link-type="doi" xlink:href="10.1016/S1226-8615(08)60280-0">https://doi.org/10.1016/S1226-8615(08)60280-0</ext-link></mixed-citation></ref><ref id="B40"><mixed-citation xmlns:xlink="http://www.w3.org/1999/xlink" xlink:type="simple"><person-group><name name-style="western"><surname>Erwin</surname><given-names>TL</given-names></name><name name-style="western"><surname>Erwin</surname><given-names>La Verne JM</given-names></name></person-group> (<year>1976</year>) <article-title>Relationships of Predaceous beetles to tropical forest wood decay. Part II. The Natural History of Neotropical <italic><tp:taxon-name><tp:taxon-name-part taxon-name-part-type="genus">Eurycoleus</tp:taxon-name-part><tp:taxon-name-part taxon-name-part-type="species">macularis</tp:taxon-name-part></tp:taxon-name></italic> Chevrolat (<tp:taxon-name><tp:taxon-name-part taxon-name-part-type="family">Carabidae</tp:taxon-name-part></tp:taxon-name>: <tp:taxon-name><tp:taxon-name-part taxon-name-part-type="tribe">Lebiini</tp:taxon-name-part></tp:taxon-name>) and its Implications in the Evolution of Ectoparasitoidism.</article-title><source>Biotropica</source><volume>8</volume>(<issue>4</issue>): <fpage>215</fpage>–<lpage>224</lpage>. <ext-link xlink:type="simple" ext-link-type="doi" xlink:href="10.2307/2989713">https://doi.org/10.2307/2989713</ext-link></mixed-citation></ref></ref-list></tp:taxon-treatment>
