# Supplementary material for: A taxonomic review of the pericaline ground-beetles in Taiwan, with descriptions of new species (Coleoptera, Carabidae, Lebiini)
Source: Zookeys. 2019 Jan 14;(816):1–164. doi: 10.3897/zookeys.816.29738 (PMC6341056; doi:10.3897/zookeys.816.29738)
Supplement: XML Treatment for Miscelus javanus [file zookeys.816.29738-treatment44.xml]

<!DOCTYPE tp:taxon-treatment
  PUBLIC "-//TaxonX//DTD Taxonomic Treatment Publishing DTD v0 20100105//EN" "tax-treatment-NSO.dtd">
<tp:taxon-treatment xmlns:tp="http://www.plazi.org/taxpub"><tp:treatment-meta><kwd-group><label>Taxon classification</label><kwd><named-content xmlns:xlink="http://www.w3.org/1999/xlink" content-type="kingdom">Animalia</named-content></kwd><kwd><named-content xmlns:xlink="http://www.w3.org/1999/xlink" content-type="order">Coleoptera</named-content></kwd><kwd><named-content xmlns:xlink="http://www.w3.org/1999/xlink" content-type="family">Carabidae</named-content></kwd></kwd-group><mixed-citation publication-type="journal"><person-group><name><surname>Hunting</surname><given-names>Wesley</given-names></name><name><surname>Yang</surname><given-names>Man-Miao</given-names></name></person-group><article-title>A taxonomic review of the pericaline ground-beetles in Taiwan, with descriptions of new species (<tp:taxon-name><tp:taxon-name-part taxon-name-part-type="order">Coleoptera</tp:taxon-name-part></tp:taxon-name>, <tp:taxon-name><tp:taxon-name-part taxon-name-part-type="family">Carabidae</tp:taxon-name-part></tp:taxon-name>, <tp:taxon-name><tp:taxon-name-part taxon-name-part-type="tribe">Lebiini</tp:taxon-name-part></tp:taxon-name>)</article-title><source>Zookeys</source><day>14</day><month>1</month><year>2019</year><volume>2019</volume><issue>816</issue><fpage>1</fpage><lpage>164</lpage><pub-id pub-id-type="doi">10.3897/zookeys.816.29738</pub-id></mixed-citation></tp:treatment-meta><tp:nomenclature><tp:taxon-name>
                        <tp:taxon-name-part taxon-name-part-type="genus" reg="Miscelus">Miscelus</tp:taxon-name-part>
                        <tp:taxon-name-part taxon-name-part-type="species" reg="javanus">javanus</tp:taxon-name-part>
                      </tp:taxon-name><tp:taxon-authority>Klug</tp:taxon-authority><xref ref-type="fig" rid="F90">Figs 90</xref><xref ref-type="fig" rid="F91">, 91</xref><xref ref-type="fig" rid="F92">, 92A–C</xref><xref ref-type="fig" rid="F93">, 93</xref><xref ref-type="fig" rid="F94">, 94d</xref><tp:nomenclature-citation-list><tp:nomenclature-citation><tp:taxon-name>
                            <tp:taxon-name-part taxon-name-part-type="genus" reg="Miscelus">Miscelus</tp:taxon-name-part>
                            <tp:taxon-name-part taxon-name-part-type="species" reg="javanus">javanus</tp:taxon-name-part>
                          </tp:taxon-name><comment>Klug, 1834: 82; <xref ref-type="bibr" rid="B30">Chaudoir 1861</xref>: 125; <xref ref-type="bibr" rid="B92">Putzeys 1875</xref>: 723; <xref ref-type="bibr" rid="B28">Bates 1892</xref>: 408; <xref ref-type="bibr" rid="B2">Andrewes 1922</xref>: 293; <xref ref-type="bibr" rid="B33">Csiki 1932</xref>: 1359; <xref ref-type="bibr" rid="B69">Jedlička 1963</xref>: 398; Darlington 1969: 94; <xref ref-type="bibr" rid="B79">Lorenz 2005</xref>: 454.</comment></tp:nomenclature-citation><tp:nomenclature-citation><tp:taxon-name>
                            <tp:taxon-name-part taxon-name-part-type="genus" reg="Miscelus">Miscelus</tp:taxon-name-part>
                            <tp:taxon-name-part taxon-name-part-type="species" reg="apicalus">apicalus</tp:taxon-name-part>
                          </tp:taxon-name><comment>Brulle, 1834: 130.</comment></tp:nomenclature-citation><tp:nomenclature-citation><tp:taxon-name>
                            <tp:taxon-name-part taxon-name-part-type="genus" reg="Miscelus">Miscelus</tp:taxon-name-part>
                            <tp:taxon-name-part taxon-name-part-type="species" reg="convexicollis">convexicollis</tp:taxon-name-part>
                          </tp:taxon-name><comment>Putzeys, 1875: 724.</comment></tp:nomenclature-citation><tp:nomenclature-citation><tp:taxon-name>
                            <tp:taxon-name-part taxon-name-part-type="genus" reg="Miscelus">Miscelus</tp:taxon-name-part>
                            <tp:taxon-name-part taxon-name-part-type="species" reg="paradoxus">paradoxus</tp:taxon-name-part>
                          </tp:taxon-name><comment>Putzeys, 1875: 724.</comment></tp:nomenclature-citation><tp:nomenclature-citation><tp:taxon-name>
                            <tp:taxon-name-part taxon-name-part-type="genus" reg="Miscelus">Miscelus</tp:taxon-name-part>
                            <tp:taxon-name-part taxon-name-part-type="species" reg="vulneratus">vulneratus</tp:taxon-name-part>
                          </tp:taxon-name><comment>Putzeys, 1875: 725.</comment></tp:nomenclature-citation><tp:nomenclature-citation><tp:taxon-name>
                            <tp:taxon-name-part taxon-name-part-type="genus" reg="Miscelus">Miscelus</tp:taxon-name-part>
                            <tp:taxon-name-part taxon-name-part-type="species" reg="planatus">planatus</tp:taxon-name-part>
                          </tp:taxon-name><comment>Schaufuss, 1885: 183; <xref ref-type="bibr" rid="B2">Andrewes 1922</xref>: 294.</comment></tp:nomenclature-citation></tp:nomenclature-citation-list></tp:nomenclature><tp:treatment-sec sec-type="type material" id="SECID0E5MAM"><title>Types and other material examined.</title><p>Nine specimens of <italic><tp:taxon-name><tp:taxon-name-part taxon-name-part-type="genus" reg="Miscelus">M.</tp:taxon-name-part><tp:taxon-name-part taxon-name-part-type="species" reg="javanus">javanus</tp:taxon-name-part></tp:taxon-name></italic>: four males and five females. For further details see EH Strickland Virtual Entomology Museum Database.</p></tp:treatment-sec><tp:treatment-sec sec-type="type locality" id="SECID0EPNAM"><title>Type locality.</title><p>Java.</p></tp:treatment-sec><tp:treatment-sec sec-type="diagnosis" id="SECID0EUNAM"><title>Diagnosis.</title><p>Specimens of this species are easily distinguished from other Taiwanese pericalines by having smooth tarsal claws and only a single pair of supraorbital setae</p></tp:treatment-sec><tp:treatment-sec sec-type="redescription" id="SECID0EZNAM"><title>Redescription.</title><p>OBL 9.17 – 11.67 mm. Length (n = four males, five females): head 0.80 – 0.92, pronotum 1.64 – 2.00, elytra 5.17 – 6.60, metepisternum 1.32 – 1.72 mm; width: head 1.64 – 2.52, pronotum 2.14 – 2.68, elytra 2.83 – 3.00, metepisternum 0.68 – 0.84 mm.</p><p><italic>Body proportions</italic>. HW/HL 2.05 – 2.86; PWM/PL 1.26 – 1.44; EL/EW 1.55 – 1.87; ML/MW 1.89 – 2.05.</p><p><italic>Color</italic>. Fig. <xref ref-type="fig" rid="F90">90</xref>. Dorsum of head brunneous to rufo-piceous, clypeus brunneous to rufo-piceous, slightly lighter than head, labrum brunneous, slightly lighter than clypeus; antennae and palpi brunneous to rufo-brunneous; pronotum brunneous to rufo-piceous, slightly iridescent; elytral disc rufo-brunneous to rufo-piceous, dark, with testaceous macula, centrally in apical 1/3, from suture to interval 5, ovoid in appearance; ventral surface rufous to brunneo-testaceous; legs brunneo-testaceous, tibia brunneous to rufo-piceous, darker.</p><fig id="F90" position="float" orientation="portrait"><label>Figure 90.</label><caption><p>Dorsal habitus and color pattern of <italic><tp:taxon-name><tp:taxon-name-part taxon-name-part-type="genus" reg="Miscelus">Miscelus</tp:taxon-name-part><tp:taxon-name-part taxon-name-part-type="species" reg="javanus">javanus</tp:taxon-name-part></tp:taxon-name></italic> Klug. (OBL 10.18 mm).</p></caption><graphic xmlns:xlink="http://www.w3.org/1999/xlink" xlink:href="zookeys-816-001-g090.jpg" position="float" orientation="portrait" xlink:type="simple" id="oo_256207.jpg"/></fig><p><italic>Microsculpture</italic>. Dorsum of head with microsculpture shallow, isodiametric; pronotum and elytra and ventral surface with microsculpture shallow, transverse.</p><p><italic>Macrosculpture</italic>. Dorsum of head with fine, scattered, setigerous punctures, setae hardly visible at 50×, labrum rugulose in basal half of lateral margins; pronotum with fine, scattered setigerous punctures, setae hardly visible at 50×, very faintly rugulose laterally across disc, one small depression on either side of disc medially; elytral intervals somewhat raised, intervals 3, 5, 7 raised more than others, all intervals with +/- single row of setigerous punctures centrally, intervals 5, 6, 7 slightly rugulose laterally along length, striae with row of setigerous punctures, setae hardly visible at 50×; ventral <!--PageBreak-->surface with randomly scattered punctures, setae easily visible, metasternum with two paramedian rows of seven to eight tubercles.</p><p><italic>Fixed setae.</italic> One pair of supraorbital setae; clypeus with two long, lateral setae; labrum with six setae along apical margin; two suborbital setae, two long setae in gula; pronotum with two pairs of setae, one at base of lateral margin, one in apical 1/3 of lateral margin; 16 lateral (umbilical) setae in interval 9; ventral surface with two setae on each of abdominal sterna III to VI; four setae along apical margin of sternum VII in females, two setae along apical margin of sternum VII in males; base of fore-femur of males with small patch of short, dense setae on ventral surface.</p><p><italic>Luster</italic>. Dorsal surface moderately dull; ventral surface moderately glossy to glossy.</p><!--PageBreak--><p><italic>Head</italic>. Mandibles rather robust and short, curving rather sharply at apex; labrum elongate, distinctively convex in apical half; mentum with tooth; eyes relatively flat; palpi cylindrical.</p><p><italic>Pronotum</italic>. Lateral margins narrow, apical margin emarginate, anterior transverse impression shallow, slightly rugulose; posterior transverse impression moderately deep, median longitudinal impression moderately shallow, apico-lateral margin with distinctive lobes posterio-lateral margin slightly sinuate, almost right-angled.</p><p><italic>Elytra</italic>. Hind angles truncate.</p><!--PageBreak--><p><italic>Hind wings</italic>. Macropterous.</p><p><italic>Legs</italic>. Fig. <xref ref-type="fig" rid="F91">91</xref>. Tarsal claws smooth, males with adhesive vestiture ventrally, two rows squamo-setae on tarsomeres 1–3 of fore-leg, patch of short dense setae (fsp) near the base of the fore-femur, ventral surface.</p><fig id="F91" position="float" orientation="portrait"><label>Figure 91.</label><caption><p>Digital image showing the patch of short dense seta present near the base of the fore-femur, ventral surface, of males of <italic><tp:taxon-name><tp:taxon-name-part taxon-name-part-type="genus" reg="Miscelus">Miscelus</tp:taxon-name-part><tp:taxon-name-part taxon-name-part-type="species" reg="javanus">javanus</tp:taxon-name-part></tp:taxon-name></italic> Klug. Legend: <bold>fsp</bold> femoral setae patch.</p></caption><graphic xmlns:xlink="http://www.w3.org/1999/xlink" xlink:href="zookeys-816-001-g091.jpg" position="float" orientation="portrait" xlink:type="simple" id="oo_256208.jpg"/></fig><p><italic>Male genitalia</italic>. Fig. <xref ref-type="fig" rid="F92">92A–C</xref>. Length 1.28 – 1.44 mm. Ostium anopic. Phallus cylindrical, rather uniform along length, apex short, spatulate, rounded at tip; endophallus with distinctive basal lobe, small microtrichial field visible towards apex in right and ventral aspect.</p><fig id="F92" position="float" orientation="portrait"><label>Figure 92.</label><caption><p>Digital images of the male genitalia, endophallus everted, of <italic><tp:taxon-name><tp:taxon-name-part taxon-name-part-type="genus" reg="Miscelus">Miscelus</tp:taxon-name-part><tp:taxon-name-part taxon-name-part-type="species" reg="javanus">javanus</tp:taxon-name-part></tp:taxon-name></italic> Klug. <bold>A</bold> right lateral aspect <bold>B</bold> ventral aspect <bold>C</bold> left lateral aspect.</p></caption><graphic xmlns:xlink="http://www.w3.org/1999/xlink" xlink:href="zookeys-816-001-g092.jpg" position="float" orientation="portrait" xlink:type="simple" id="oo_256209.jpg"/></fig><fig id="F93" position="float" orientation="portrait"><label>Figure 93.</label><caption><p>Map showing known localities for species of the genus <italic><tp:taxon-name><tp:taxon-name-part taxon-name-part-type="genus" reg="Miscelus">Miscelus</tp:taxon-name-part></tp:taxon-name></italic> Klug, in Taiwan.</p></caption><graphic xmlns:xlink="http://www.w3.org/1999/xlink" xlink:href="zookeys-816-001-g093.jpg" position="float" orientation="portrait" xlink:type="simple" id="oo_256210.jpg"/></fig><p><italic>Female genitalia</italic>. Fig. <xref ref-type="fig" rid="F94">94D</xref>. Width 1.06 – 1.08 mm. Gonocoxite 2 (gc2) with distinctive form, uniformly wide from base to mid-length, constricting sharply at right angle just after base of dorsal ensiform setae base, apex elongate and distinctly spatulate; two lateral ensiform setae (les), somewhat spatulate and close together, one dorsal ensiform seta. Sensory furrow, furrow pegs and associated nematiform setae not observed. One spermatheca present (sp1), elongate and cylindrical, distinctive, ribbed, lobe at base before elongate, curved portion; one spermathecal accessory gland (sg), ovoid to circular, associated spermathecal gland duct (sgd), with attachment site at base of spermatheca, below ribbed basal lobe.</p><fig id="F94" position="float" orientation="portrait"><label>Figure 94.</label><caption><p>Line drawings of the female reproductive tract, ventral aspect, of <bold>A</bold><italic><tp:taxon-name><tp:taxon-name-part taxon-name-part-type="genus" reg="Holcoderus">Holcoderus</tp:taxon-name-part><tp:taxon-name-part taxon-name-part-type="species" reg="formosanus">formosanus</tp:taxon-name-part></tp:taxon-name></italic> Jedlička <bold>B</bold><italic><tp:taxon-name><tp:taxon-name-part taxon-name-part-type="genus" reg="Horniulus">Horniulus</tp:taxon-name-part><tp:taxon-name-part taxon-name-part-type="species" reg="andrewesi">andrewesi</tp:taxon-name-part></tp:taxon-name></italic> Jedlička <bold>C</bold><italic><tp:taxon-name><tp:taxon-name-part taxon-name-part-type="genus" reg="Lioptera">Lioptera</tp:taxon-name-part><tp:taxon-name-part taxon-name-part-type="species" reg="erotyloides">erotyloides</tp:taxon-name-part></tp:taxon-name></italic> Bates <bold>D</bold><italic><tp:taxon-name><tp:taxon-name-part taxon-name-part-type="genus" reg="Miscelus">Miscelus</tp:taxon-name-part><tp:taxon-name-part taxon-name-part-type="species" reg="javanus">javanus</tp:taxon-name-part></tp:taxon-name></italic> Klug. Legend: <bold>bc</bold> bursa copulatrix; <bold>bsc</bold> bursal sclerite; <bold>co</bold> common oviduct; <bold>des</bold> dorsal ensiform setae; <bold>div</bold> diverticulum <bold>gc1</bold> gonocoxite 1; <bold>gc2</bold> gonocoxite 2; <bold>les</bold> lateral ensiform setae; <bold>lt</bold> lateral tergite; <bold>sg</bold> spermathecal gland; <bold>sgd</bold> spermathecal gland duct; <bold>sp1</bold> spermatheca 1. Scale bars: 0.5 mm.</p></caption><graphic xmlns:xlink="http://www.w3.org/1999/xlink" xlink:href="zookeys-816-001-g094.jpg" position="float" orientation="portrait" xlink:type="simple" id="oo_256211.jpg"/></fig></tp:treatment-sec><tp:treatment-sec sec-type="habitat" id="SECID0EDWAM"><title>Habitat, habits, and seasonal occurrence.</title><p>The known elevational range of <italic><tp:taxon-name><tp:taxon-name-part taxon-name-part-type="genus" reg="Miscelus">M.</tp:taxon-name-part><tp:taxon-name-part taxon-name-part-type="species" reg="javanus">javanus</tp:taxon-name-part></tp:taxon-name></italic> is from 100 to 650 meters in Taiwan. Over three years, only one specimen of this species was collected. It was during the day on a sandy riverbank. It is possible that this species is diurnal but little else is known. Specimens have been collected from February to December with most specimens collected in May. All known specimens were hand collected.</p></tp:treatment-sec><tp:treatment-sec sec-type="distribution" id="SECID0EUWAM"><title>Geographical distribution.</title><p><italic><tp:taxon-name><tp:taxon-name-part taxon-name-part-type="genus" reg="Miscelus">Miscelus</tp:taxon-name-part><tp:taxon-name-part taxon-name-part-type="species" reg="javanus">javanus</tp:taxon-name-part></tp:taxon-name></italic> is known from Sri Lanka, India, Thailand, the Philippines, New Guinea, Australia, and Taiwan. For Taiwan collecting localities see Figure <xref ref-type="fig" rid="F89">89</xref>.</p></tp:treatment-sec><tp:treatment-sec><!--Section generated to contain objects referenced in tp:taxon-treatment.--><fig id="F89" position="float" orientation="portrait"><label>Figure 89.</label><caption><p>Map showing known localities for species of the genus <italic><tp:taxon-name><tp:taxon-name-part taxon-name-part-type="genus" reg="Lioptera">Lioptera</tp:taxon-name-part></tp:taxon-name></italic> Chaudoir, in Taiwan.</p></caption><graphic xmlns:xlink="http://www.w3.org/1999/xlink" xlink:href="zookeys-816-001-g089.jpg" position="float" orientation="portrait" xlink:type="simple" id="oo_256206.jpg"/></fig></tp:treatment-sec><ref-list><ref id="B30"><mixed-citation xmlns:xlink="http://www.w3.org/1999/xlink" xlink:type="simple"><person-group><name name-style="western"><surname>Chaudoir</surname><given-names>M de</given-names></name></person-group> (<year>1861</year>) <article-title>Beitrag zur Kenntnis einiger Carabicinen-Gattungen.</article-title><source>Berliner Entomologische Zeitschrift</source><volume>5</volume>: <fpage>116</fpage>–<lpage>131</lpage>.</mixed-citation></ref><ref id="B92"><mixed-citation xmlns:xlink="http://www.w3.org/1999/xlink" xlink:type="simple"><person-group><name name-style="western"><surname>Putzeys</surname><given-names>MJ</given-names></name></person-group> (<year>1875</year>) <article-title>Descriptions de Carabiques nouveaux ou peu connus.</article-title><source>Annali Del Museo Civico Di Storia Naturale Giacomo Doria</source><volume>7</volume>: <fpage>721</fpage>–<lpage>748</lpage>.</mixed-citation></ref><ref id="B28"><mixed-citation xmlns:xlink="http://www.w3.org/1999/xlink" xlink:type="simple"><person-group><name name-style="western"><surname>Bates</surname><given-names>HW</given-names></name></person-group> (<year>1892</year>) Viaggio di Leonardo Fea in Birmania e regioni vicine. XLIV. List of <tp:taxon-name><tp:taxon-name-part taxon-name-part-type="family">Carabidae</tp:taxon-name-part></tp:taxon-name>. Annali del Museo Civico di Storia Naturale di Genova (Serie 2) 12(32): 267–428.</mixed-citation></ref><ref id="B2"><mixed-citation xmlns:xlink="http://www.w3.org/1999/xlink" xlink:type="simple"><person-group><name name-style="western"><surname>Andrewes</surname><given-names>HE</given-names></name></person-group> (<year>1922</year>) <article-title>Papers on Oriental <tp:taxon-name><tp:taxon-name-part taxon-name-part-type="family">Carabidae</tp:taxon-name-part></tp:taxon-name> VII.</article-title><source>The Annals and Magazine of Natural History</source><volume>9</volume>(<issue>9</issue>): <fpage>281</fpage>–<lpage>295</lpage>. <ext-link xlink:type="simple" ext-link-type="doi" xlink:href="10.1080/00222932208632677">https://doi.org/10.1080/00222932208632677</ext-link></mixed-citation></ref><ref id="B33"><mixed-citation xmlns:xlink="http://www.w3.org/1999/xlink" xlink:type="simple"><person-group><name name-style="western"><surname>Csiki</surname><given-names>E</given-names></name></person-group> (<year>1932</year>) Coleopterorum catalogus, pars 124, <tp:taxon-name><tp:taxon-name-part taxon-name-part-type="family">Carabidae</tp:taxon-name-part></tp:taxon-name>: <tp:taxon-name><tp:taxon-name-part taxon-name-part-type="subfamily">Harpalinae</tp:taxon-name-part></tp:taxon-name> VII, Vol. III, 1279–1598.</mixed-citation></ref><ref id="B69"><mixed-citation xmlns:xlink="http://www.w3.org/1999/xlink" xlink:type="simple"><person-group><name name-style="western"><surname>Jedlička</surname><given-names>A</given-names></name></person-group> (<year>1963</year>) <article-title>Monographie der Truncatipennen aus Ostasien. <tp:taxon-name><tp:taxon-name-part taxon-name-part-type="subfamily">Lebiinae</tp:taxon-name-part></tp:taxon-name>- <tp:taxon-name>Odacanthinae</tp:taxon-name>-<tp:taxon-name>Brachyninae</tp:taxon-name> (<tp:taxon-name><tp:taxon-name-part taxon-name-part-type="order">Coleoptera</tp:taxon-name-part></tp:taxon-name>, <tp:taxon-name><tp:taxon-name-part taxon-name-part-type="family">Carabidae</tp:taxon-name-part></tp:taxon-name>). Entomologische Abhandlungen und Berichte aus dem Staatlichen Museum fur Tierkunde in Dresden, Bd.</article-title><volume>28</volume>(<issue>7</issue>): <fpage>269</fpage>–<lpage>579</lpage>.</mixed-citation></ref><ref id="B79"><mixed-citation xmlns:xlink="http://www.w3.org/1999/xlink" xlink:type="simple"><person-group><name name-style="western"><surname>Lorenz</surname><given-names>W</given-names></name></person-group> (<year>2005</year>) <source>Systematic List of Extant Ground Beetles of the World. (<tp:taxon-name><tp:taxon-name-part taxon-name-part-type="class">Insecta</tp:taxon-name-part></tp:taxon-name>, <tp:taxon-name><tp:taxon-name-part taxon-name-part-type="order">Coleoptera</tp:taxon-name-part></tp:taxon-name>, <tp:taxon-name><tp:taxon-name-part taxon-name-part-type="suborder">Adephaga</tp:taxon-name-part></tp:taxon-name>: <tp:taxon-name><tp:taxon-name-part taxon-name-part-type="family">Trachypachidae</tp:taxon-name-part></tp:taxon-name> &amp; <tp:taxon-name><tp:taxon-name-part taxon-name-part-type="family">Carabidae</tp:taxon-name-part></tp:taxon-name> incl.</source><publisher-name>Paussinae</publisher-name>, <publisher-loc>Cicindelinae, Rhysodinae). Second ed. Germany</publisher-loc>, <size units="page">530 pp</size>.</mixed-citation></ref></ref-list></tp:taxon-treatment>
