# Supplementary material for: A taxonomic review of the pericaline ground-beetles in Taiwan, with descriptions of new species (Coleoptera, Carabidae, Lebiini)
Source: Zookeys. 2019 Jan 14;(816):1–164. doi: 10.3897/zookeys.816.29738 (PMC6341056; doi:10.3897/zookeys.816.29738)
Supplement: XML Treatment for Mochtherus [file zookeys.816.29738-treatment45.xml]

<!DOCTYPE tp:taxon-treatment
  PUBLIC "-//TaxonX//DTD Taxonomic Treatment Publishing DTD v0 20100105//EN" "tax-treatment-NSO.dtd">
<tp:taxon-treatment xmlns:tp="http://www.plazi.org/taxpub"><tp:treatment-meta><kwd-group><label>Taxon classification</label><kwd><named-content xmlns:xlink="http://www.w3.org/1999/xlink" content-type="kingdom">Animalia</named-content></kwd><kwd><named-content xmlns:xlink="http://www.w3.org/1999/xlink" content-type="order">Coleoptera</named-content></kwd><kwd><named-content xmlns:xlink="http://www.w3.org/1999/xlink" content-type="family">Carabidae</named-content></kwd></kwd-group><mixed-citation publication-type="journal"><person-group><name><surname>Hunting</surname><given-names>Wesley</given-names></name><name><surname>Yang</surname><given-names>Man-Miao</given-names></name></person-group><article-title>A taxonomic review of the pericaline ground-beetles in Taiwan, with descriptions of new species (<tp:taxon-name><tp:taxon-name-part taxon-name-part-type="order">Coleoptera</tp:taxon-name-part></tp:taxon-name>, <tp:taxon-name><tp:taxon-name-part taxon-name-part-type="family">Carabidae</tp:taxon-name-part></tp:taxon-name>, <tp:taxon-name><tp:taxon-name-part taxon-name-part-type="tribe">Lebiini</tp:taxon-name-part></tp:taxon-name>)</article-title><source>Zookeys</source><day>14</day><month>1</month><year>2019</year><volume>2019</volume><issue>816</issue><fpage>1</fpage><lpage>164</lpage><pub-id pub-id-type="doi">10.3897/zookeys.816.29738</pub-id></mixed-citation></tp:treatment-meta><tp:nomenclature><label>Genus</label><tp:taxon-name>
                        <tp:taxon-name-part taxon-name-part-type="genus" reg="Mochtherus">Mochtherus</tp:taxon-name-part>
                      </tp:taxon-name><tp:taxon-authority>Schmidt-Goebel, 1846</tp:taxon-authority><tp:nomenclature-citation-list><tp:nomenclature-citation><tp:taxon-name>
                            <tp:taxon-name-part taxon-name-part-type="genus" reg="Mochtherus">Mochtherus</tp:taxon-name-part>
                          </tp:taxon-name><comment>Schmidt-Goebel, 1846: 76; <xref ref-type="bibr" rid="B78">Lacordaire 1854</xref>: 137; <xref ref-type="bibr" rid="B23">Bates 1869</xref>: 71; <xref ref-type="bibr" rid="B31">Chaudoir 1869</xref>: 240; <xref ref-type="bibr" rid="B63">Jakobson 1907</xref>:394; <xref ref-type="bibr" rid="B33">Csiki 1932</xref>:1382; <xref ref-type="bibr" rid="B9">Andrewes 1939</xref>: 185; <xref ref-type="bibr" rid="B66">Jedlička 1935</xref>: 18; <xref ref-type="bibr" rid="B69">Jedlička 1963</xref>: 361; <xref ref-type="bibr" rid="B53">Habu 1967</xref>: 100; <xref ref-type="bibr" rid="B57">Habu 1982</xref>: 86; <xref ref-type="bibr" rid="B34">Darlington 1968</xref>: 122; <xref ref-type="bibr" rid="B79">Lorenz 2005</xref>: 460.</comment></tp:nomenclature-citation><tp:nomenclature-citation><tp:taxon-name>
                            <tp:taxon-name-part taxon-name-part-type="genus" reg="Cyrtopterus">Cyrtopterus</tp:taxon-name-part>
                          </tp:taxon-name><comment>Motschulsky, 1861: 106.</comment></tp:nomenclature-citation></tp:nomenclature-citation-list></tp:nomenclature><tp:treatment-sec sec-type="type species" id="SECID0EN1AM"><title>Type species.</title><p><italic><tp:taxon-name><tp:taxon-name-part taxon-name-part-type="genus" reg="Mochtherus">Mochtherus</tp:taxon-name-part><tp:taxon-name-part taxon-name-part-type="species" reg="angulatus">angulatus</tp:taxon-name-part></tp:taxon-name></italic> Schmidt-Goebel (= <italic><tp:taxon-name><tp:taxon-name-part taxon-name-part-type="genus" reg="Dolichoctis">Dolichoctis</tp:taxon-name-part><tp:taxon-name-part taxon-name-part-type="species" reg="tetraspilotus">tetraspilotus</tp:taxon-name-part></tp:taxon-name></italic> (MacLeay); designated by <xref ref-type="bibr" rid="B9">Andrewes 1939</xref>.</p></tp:treatment-sec><tp:treatment-sec sec-type="type locality" id="SECID0EN2AM"><title>Type locality.</title><p>Burma (Myanmar).</p></tp:treatment-sec><tp:treatment-sec sec-type="Recognition of Taiwanese species of Mochtherus" id="SECID0ES2AM"><title>Recognition of Taiwanese species of <italic><tp:taxon-name><tp:taxon-name-part taxon-name-part-type="genus" reg="Mochtherus">Mochtherus</tp:taxon-name-part></tp:taxon-name></italic></title></tp:treatment-sec><tp:treatment-sec sec-type="" id="SECID0E42AM"><title>.</title><p><italic>Color.</italic> Various.</p><p><italic>Fixed setae.</italic> Two pairs of supraorbital setae; clypeus with two lateral setae; labrum with six setae along apical margin; one pair of suborbital setae; pronotum with two setae along each margin, one at base of lateral margin and one on lateral margin at <!--PageBreak--><!--PageBreak-->pronotum max width; 15 to 16 lateral (umbilical) setae in interval 9; two setae on each of abdominal sterna III to VI; two setae along apical margin of sternum VII in males, females with four setae near apical margin of sternum VII.</p><p><italic>Elytra</italic>. Striae moderately impressed; elytral apices truncate.</p><p><italic>Hind wings</italic>. Macropterous.</p><p><italic>Legs</italic>. Males with adhesive vestiture ventrally, two rows of squamo-setae on tarsomeres 1–3 of fore-leg.</p><p><italic>Male genitalia</italic>. Ostium left pleuropic. Phallus cylindrical.</p><p><italic>Female genitalia</italic>. Gonocoxite 2 (gc2) wide at base, narrowing and curving outwards along length; one dorsal ensiform seta (des). Sensory furrow, furrow pegs and associated nematiform setae not observed.</p></tp:treatment-sec><tp:treatment-sec sec-type="Taxonomic notes" id="SECID0EA4AM"><title>Taxonomic notes.</title><p><xref ref-type="bibr" rid="B53">Habu (1967</xref>, <xref ref-type="bibr" rid="B57">1982</xref>) considered <tp:taxon-name><tp:taxon-name-part taxon-name-part-type="genus" reg="Mochtherus">Mochtherus</tp:taxon-name-part></tp:taxon-name> a subgenus of <tp:taxon-name><tp:taxon-name-part taxon-name-part-type="genus" reg="Dolichoctis">Dolichoctis</tp:taxon-name-part></tp:taxon-name>. Based on the differences in mentum and female genitalic characters, <italic><tp:taxon-name><tp:taxon-name-part taxon-name-part-type="genus" reg="Mochtherus">Mochtherus</tp:taxon-name-part></tp:taxon-name></italic> is regarded as a valid genus.</p></tp:treatment-sec><ref-list><ref id="B78"><mixed-citation xmlns:xlink="http://www.w3.org/1999/xlink" xlink:type="simple"><person-group><name name-style="western"><surname>Lacordaire</surname><given-names>T</given-names></name></person-group> (<year>1854</year>) Histoire naturelle des Insectes. Genera des Coleopteres I, 145 pp.</mixed-citation></ref><ref id="B23"><mixed-citation xmlns:xlink="http://www.w3.org/1999/xlink" xlink:type="simple"><person-group><name name-style="western"><surname>Bates</surname><given-names>HW</given-names></name></person-group> (<year>1869</year>) <article-title>On <italic><tp:taxon-name><tp:taxon-name-part taxon-name-part-type="genus">Coptodera</tp:taxon-name-part></tp:taxon-name></italic> and the allied genera.</article-title><source>Entomologists Monthly Magazine</source><volume>6</volume>: <fpage>69</fpage>–<lpage>80</lpage>.</mixed-citation></ref><ref id="B31"><mixed-citation xmlns:xlink="http://www.w3.org/1999/xlink" xlink:type="simple"><person-group><name name-style="western"><surname>Chaudoir</surname><given-names>M de</given-names></name></person-group> (<year>1869</year>) <article-title>Memoire sur les coptoderides.</article-title><source>Annales de la Société entomologique de Belgique</source><volume>12</volume>: <fpage>163</fpage>–<lpage>256</lpage>.</mixed-citation></ref><ref id="B63"><mixed-citation xmlns:xlink="http://www.w3.org/1999/xlink" xlink:type="simple"><person-group><name name-style="western"><surname>Jakobson</surname><given-names>GG</given-names></name></person-group> (<year>1907</year>) Fasc. In: Zhuki Rossi i Zapadnoi Evropy. AF Devrien, Sanct-Petersburg, 321–400.</mixed-citation></ref><ref id="B33"><mixed-citation xmlns:xlink="http://www.w3.org/1999/xlink" xlink:type="simple"><person-group><name name-style="western"><surname>Csiki</surname><given-names>E</given-names></name></person-group> (<year>1932</year>) Coleopterorum catalogus, pars 124, <tp:taxon-name><tp:taxon-name-part taxon-name-part-type="family">Carabidae</tp:taxon-name-part></tp:taxon-name>: <tp:taxon-name><tp:taxon-name-part taxon-name-part-type="subfamily">Harpalinae</tp:taxon-name-part></tp:taxon-name> VII, Vol. III, 1279–1598.</mixed-citation></ref><ref id="B9"><mixed-citation xmlns:xlink="http://www.w3.org/1999/xlink" xlink:type="simple"><person-group><name name-style="western"><surname>Andrewes</surname><given-names>HE</given-names></name></person-group> (<year>1939</year>) <article-title>Papers on Oriental <tp:taxon-name><tp:taxon-name-part taxon-name-part-type="family">Carabidae</tp:taxon-name-part></tp:taxon-name>. XXXV. On the types of some Indian genera.</article-title><source>The Annals and Magazine of Natural History Series</source><volume>3</volume>(<issue>11</issue>): <fpage>128</fpage>–<lpage>139</lpage>.</mixed-citation></ref><ref id="B66"><mixed-citation xmlns:xlink="http://www.w3.org/1999/xlink" xlink:type="simple"><person-group><name name-style="western"><surname>Jedlička</surname><given-names>A</given-names></name></person-group> (<year>1935</year>) <source>Neue <tp:taxon-name><tp:taxon-name-part taxon-name-part-type="family">Carabidae</tp:taxon-name-part></tp:taxon-name> aus Ostasien (10. Teil). A.</source><publisher-name>Jedlička</publisher-name>, <publisher-loc>Prague</publisher-loc>, <size units="page">20 pp</size>.</mixed-citation></ref><ref id="B69"><mixed-citation xmlns:xlink="http://www.w3.org/1999/xlink" xlink:type="simple"><person-group><name name-style="western"><surname>Jedlička</surname><given-names>A</given-names></name></person-group> (<year>1963</year>) <article-title>Monographie der Truncatipennen aus Ostasien. <tp:taxon-name><tp:taxon-name-part taxon-name-part-type="subfamily">Lebiinae</tp:taxon-name-part></tp:taxon-name>- <tp:taxon-name>Odacanthinae</tp:taxon-name>-<tp:taxon-name>Brachyninae</tp:taxon-name> (<tp:taxon-name><tp:taxon-name-part taxon-name-part-type="order">Coleoptera</tp:taxon-name-part></tp:taxon-name>, <tp:taxon-name><tp:taxon-name-part taxon-name-part-type="family">Carabidae</tp:taxon-name-part></tp:taxon-name>). Entomologische Abhandlungen und Berichte aus dem Staatlichen Museum fur Tierkunde in Dresden, Bd.</article-title><volume>28</volume>(<issue>7</issue>): <fpage>269</fpage>–<lpage>579</lpage>.</mixed-citation></ref><ref id="B53"><mixed-citation xmlns:xlink="http://www.w3.org/1999/xlink" xlink:type="simple"><person-group><name name-style="western"><surname>Habu</surname><given-names>A</given-names></name></person-group> (<year>1967</year>) <source><tp:taxon-name><tp:taxon-name-part taxon-name-part-type="family">Carabidae</tp:taxon-name-part></tp:taxon-name>. Truncatipennes group. (<tp:taxon-name><tp:taxon-name-part taxon-name-part-type="class">Insecta</tp:taxon-name-part></tp:taxon-name>: <tp:taxon-name><tp:taxon-name-part taxon-name-part-type="order">Coleoptera</tp:taxon-name-part></tp:taxon-name>). Fauna Japonica.</source><publisher-name>Tokyo Electrical Engineering College Press</publisher-name>, <publisher-loc>Tokyo</publisher-loc>, <size units="page">338 pp</size>. [27 pls]</mixed-citation></ref><ref id="B57"><mixed-citation xmlns:xlink="http://www.w3.org/1999/xlink" xlink:type="simple"><person-group><name name-style="western"><surname>Habu</surname><given-names>A</given-names></name></person-group> (<year>1982</year>) <article-title>Revised and supplementary notes on and descriptions of the Truncatipennes group of Japan (2).</article-title><source>The Entomological Review of Japan</source><volume>37</volume>(<issue>2</issue>): <fpage>83</fpage>–<lpage>152</lpage>.</mixed-citation></ref><ref id="B34"><mixed-citation xmlns:xlink="http://www.w3.org/1999/xlink" xlink:type="simple"><person-group><name name-style="western"><surname>Darlington</surname><given-names>Jr PJ</given-names></name></person-group> (<year>1968</year>) <article-title>The Carabid beetles of New Guinea. Part III. <tp:taxon-name><tp:taxon-name-part taxon-name-part-type="subfamily">Harpalinae</tp:taxon-name-part></tp:taxon-name> continued. <tp:taxon-name><tp:taxon-name-part taxon-name-part-type="tribe">Perigonini</tp:taxon-name-part></tp:taxon-name> to <tp:taxon-name><tp:taxon-name-part taxon-name-part-type="tribe">Pseudomorphini</tp:taxon-name-part></tp:taxon-name>.</article-title><source>Bulletin of the Museum of Comparative Zoology</source><volume>139</volume>: <fpage>1</fpage>–<lpage>253</lpage>.</mixed-citation></ref><ref id="B79"><mixed-citation xmlns:xlink="http://www.w3.org/1999/xlink" xlink:type="simple"><person-group><name name-style="western"><surname>Lorenz</surname><given-names>W</given-names></name></person-group> (<year>2005</year>) <source>Systematic List of Extant Ground Beetles of the World. (<tp:taxon-name><tp:taxon-name-part taxon-name-part-type="class">Insecta</tp:taxon-name-part></tp:taxon-name>, <tp:taxon-name><tp:taxon-name-part taxon-name-part-type="order">Coleoptera</tp:taxon-name-part></tp:taxon-name>, <tp:taxon-name><tp:taxon-name-part taxon-name-part-type="suborder">Adephaga</tp:taxon-name-part></tp:taxon-name>: <tp:taxon-name><tp:taxon-name-part taxon-name-part-type="family">Trachypachidae</tp:taxon-name-part></tp:taxon-name> &amp; <tp:taxon-name><tp:taxon-name-part taxon-name-part-type="family">Carabidae</tp:taxon-name-part></tp:taxon-name> incl.</source><publisher-name>Paussinae</publisher-name>, <publisher-loc>Cicindelinae, Rhysodinae). Second ed. Germany</publisher-loc>, <size units="page">530 pp</size>.</mixed-citation></ref></ref-list></tp:taxon-treatment>
