# Supplementary material for: A taxonomic review of the pericaline ground-beetles in Taiwan, with descriptions of new species (Coleoptera, Carabidae, Lebiini)
Source: Zookeys. 2019 Jan 14;(816):1–164. doi: 10.3897/zookeys.816.29738 (PMC6341056; doi:10.3897/zookeys.816.29738)
Supplement: XML Treatment for Mochtherus luctuosus [file zookeys.816.29738-treatment46.xml]

<!DOCTYPE tp:taxon-treatment
  PUBLIC "-//TaxonX//DTD Taxonomic Treatment Publishing DTD v0 20100105//EN" "tax-treatment-NSO.dtd">
<tp:taxon-treatment xmlns:tp="http://www.plazi.org/taxpub"><tp:treatment-meta><kwd-group><label>Taxon classification</label><kwd><named-content xmlns:xlink="http://www.w3.org/1999/xlink" content-type="kingdom">Animalia</named-content></kwd><kwd><named-content xmlns:xlink="http://www.w3.org/1999/xlink" content-type="order">Coleoptera</named-content></kwd><kwd><named-content xmlns:xlink="http://www.w3.org/1999/xlink" content-type="family">Carabidae</named-content></kwd></kwd-group><mixed-citation publication-type="journal"><person-group><name><surname>Hunting</surname><given-names>Wesley</given-names></name><name><surname>Yang</surname><given-names>Man-Miao</given-names></name></person-group><article-title>A taxonomic review of the pericaline ground-beetles in Taiwan, with descriptions of new species (<tp:taxon-name><tp:taxon-name-part taxon-name-part-type="order">Coleoptera</tp:taxon-name-part></tp:taxon-name>, <tp:taxon-name><tp:taxon-name-part taxon-name-part-type="family">Carabidae</tp:taxon-name-part></tp:taxon-name>, <tp:taxon-name><tp:taxon-name-part taxon-name-part-type="tribe">Lebiini</tp:taxon-name-part></tp:taxon-name>)</article-title><source>Zookeys</source><day>14</day><month>1</month><year>2019</year><volume>2019</volume><issue>816</issue><fpage>1</fpage><lpage>164</lpage><pub-id pub-id-type="doi">10.3897/zookeys.816.29738</pub-id></mixed-citation></tp:treatment-meta><tp:nomenclature><tp:taxon-name>
                        <tp:taxon-name-part taxon-name-part-type="genus" reg="Mochtherus">Mochtherus</tp:taxon-name-part>
                        <tp:taxon-name-part taxon-name-part-type="species" reg="luctuosus">luctuosus</tp:taxon-name-part>
                      </tp:taxon-name><tp:taxon-authority>Putzeys</tp:taxon-authority><xref ref-type="fig" rid="F95">Figs 95</xref><xref ref-type="fig" rid="F96">, 96A–D</xref><xref ref-type="fig" rid="F102">, 102A</xref><xref ref-type="fig" rid="F103">, 103</xref><!--PageBreak--><tp:nomenclature-citation-list><tp:nomenclature-citation><tp:taxon-name>
                            <tp:taxon-name-part taxon-name-part-type="genus" reg="Mochtherus">Mochtherus</tp:taxon-name-part>
                            <tp:taxon-name-part taxon-name-part-type="species" reg="luctuosus">luctuosus</tp:taxon-name-part>
                          </tp:taxon-name><comment>Putzeys, 1875: pl. Lll; <xref ref-type="bibr" rid="B25">Bates 1883</xref>: 281; <xref ref-type="bibr" rid="B33">Csiki 1932</xref>: 1382; <xref ref-type="bibr" rid="B69">Jedlička 1963</xref>: 353; <xref ref-type="bibr" rid="B79">Lorenz 2005</xref>: 460.</comment></tp:nomenclature-citation><tp:nomenclature-citation><tp:taxon-name>
                            <tp:taxon-name-part taxon-name-part-type="genus" reg="Sinurus">Sinurus</tp:taxon-name-part>
                            <tp:taxon-name-part taxon-name-part-type="species" reg="nitidus">nitidus</tp:taxon-name-part>
                          </tp:taxon-name><comment>Bates: Habu, 1953: 50.</comment></tp:nomenclature-citation><tp:nomenclature-citation><tp:taxon-name>
                            <tp:taxon-name-part taxon-name-part-type="genus" reg="Sinurus">Sinurus</tp:taxon-name-part>
                            <tp:taxon-name-part taxon-name-part-type="species" reg="luctuosus">luctuosus</tp:taxon-name-part>
                          </tp:taxon-name><comment>Putzeys: Habu and Baba, 1957: 17; <xref ref-type="bibr" rid="B50">Habu 1959</xref>: 9.</comment></tp:nomenclature-citation><tp:nomenclature-citation><tp:taxon-name><tp:taxon-name-part taxon-name-part-type="genus" reg="Dolichoctis">Dolichoctis</tp:taxon-name-part> (<tp:taxon-name-part taxon-name-part-type="subgenus" reg="Mochtherus">Mochtherus</tp:taxon-name-part>) <tp:taxon-name-part taxon-name-part-type="species" reg="uenoi">uenoi</tp:taxon-name-part></tp:taxon-name><comment>Habu, 1967: 108. syn. n.</comment></tp:nomenclature-citation></tp:nomenclature-citation-list></tp:nomenclature><tp:treatment-sec sec-type="type material" id="SECID0EVFBM"><title>Types and other material examined.</title><p>39 specimens of <italic><tp:taxon-name><tp:taxon-name-part taxon-name-part-type="genus" reg="Mochtherus">M.</tp:taxon-name-part><tp:taxon-name-part taxon-name-part-type="species" reg="luctuosus">luctuosus</tp:taxon-name-part></tp:taxon-name></italic>: 25 males and 14 females. For further details see EH Strickland Virtual Entomology Museum Database.</p></tp:treatment-sec><tp:treatment-sec sec-type="type locality" id="SECID0EGGBM"><title>Type locality.</title><p>Japan. “S. Nipon”.</p></tp:treatment-sec><tp:treatment-sec sec-type="Taxonomic notes" id="SECID0ELGBM"><title>Taxonomic notes.</title><p>When <xref ref-type="bibr" rid="B53">Habu (1967)</xref> described <italic><tp:taxon-name><tp:taxon-name-part taxon-name-part-type="genus" reg="Mochtherus">Mochtherus</tp:taxon-name-part><tp:taxon-name-part taxon-name-part-type="species" reg="uenoi">uenoi</tp:taxon-name-part></tp:taxon-name></italic> from Taiwan, he acknowledged that it very closely resembled <italic><tp:taxon-name><tp:taxon-name-part taxon-name-part-type="genus" reg="Mochtherus">M.</tp:taxon-name-part><tp:taxon-name-part taxon-name-part-type="species" reg="luctuosus">luctuosus</tp:taxon-name-part></tp:taxon-name></italic>. He based his description primarily on differences in two characters, pronotum form, and endophallus apex <!--PageBreak-->form. Upon examination of several specimens of this species, it became apparent that there was variation in both of these characters, as well as significant variation in overall body length.</p><p>Phallus apex form hardly differs from specimen to specimen; however, some individuals do have a slightly more pointed apex than others. Habu’s illustration of this is well within the range of variation observed. Variability in pronotum characteristics in this species is somewhat dramatic and if Habu had access to more material, he likely would have noticed that pronotum variation exists, even within local populations. Pronotum disc convexity is variable. Some individuals have a disc that is more convex and broadly rounded, while others are flatter in appearance. Pronotum margins are also variable. Some individuals have margins that are wider and more up-turned at the margins. This character can change the appearance on the sinuate baso-lateral margin that is typical of <italic><tp:taxon-name><tp:taxon-name-part taxon-name-part-type="genus" reg="Mochtherus">Mochtherus</tp:taxon-name-part></tp:taxon-name></italic>, making the sinuation appear less pronounced. Despite these differences, this species is easily distinguished in Taiwan as it is the only entirely black <italic><tp:taxon-name><tp:taxon-name-part taxon-name-part-type="genus" reg="Mochtherus">Mochtherus</tp:taxon-name-part></tp:taxon-name></italic> species present.</p><p>During the course of this work, a few specimens of the genus <italic><tp:taxon-name><tp:taxon-name-part taxon-name-part-type="genus" reg="Sinurus">Sinurus</tp:taxon-name-part></tp:taxon-name></italic> looked very similar to specimens regarded as <italic><tp:taxon-name><tp:taxon-name-part taxon-name-part-type="genus" reg="Mochtherus">M.</tp:taxon-name-part><tp:taxon-name-part taxon-name-part-type="species" reg="luctuosus">luctuosus</tp:taxon-name-part></tp:taxon-name></italic> from Taiwan. Non-type material from <!--PageBreak-->the type series of both <italic><tp:taxon-name><tp:taxon-name-part taxon-name-part-type="genus" reg="Sinurus">Sinurus</tp:taxon-name-part><tp:taxon-name-part taxon-name-part-type="species" reg="nitidus">nitidus</tp:taxon-name-part></tp:taxon-name></italic> Bates and <italic><tp:taxon-name><tp:taxon-name-part taxon-name-part-type="genus" reg="Sinurus">Sinurus</tp:taxon-name-part><tp:taxon-name-part taxon-name-part-type="species" reg="graciliceps">graciliceps</tp:taxon-name-part></tp:taxon-name></italic> Bates were dissected and the genitalic characters were very similar to all <italic><tp:taxon-name><tp:taxon-name-part taxon-name-part-type="genus" reg="Mochtherus">Mochtherus</tp:taxon-name-part></tp:taxon-name></italic> species examined.</p><p>Considering the variability observed within specimens of the species <italic><tp:taxon-name><tp:taxon-name-part taxon-name-part-type="genus" reg="Mochtherus">M.</tp:taxon-name-part><tp:taxon-name-part taxon-name-part-type="species" reg="luctuosus">luctuosus</tp:taxon-name-part></tp:taxon-name></italic> from Taiwan, both of these <italic><tp:taxon-name><tp:taxon-name-part taxon-name-part-type="genus" reg="Sinurus">Sinurus</tp:taxon-name-part></tp:taxon-name></italic> species belong in the genus <italic><tp:taxon-name><tp:taxon-name-part taxon-name-part-type="genus" reg="Mochtherus">Mochtherus</tp:taxon-name-part></tp:taxon-name></italic> and are likely conspecific with <italic><tp:taxon-name><tp:taxon-name-part taxon-name-part-type="genus" reg="Mochtherus">M.</tp:taxon-name-part><tp:taxon-name-part taxon-name-part-type="species" reg="luctuosus">luctuosus</tp:taxon-name-part></tp:taxon-name></italic>. One female specimen of <italic><tp:taxon-name><tp:taxon-name-part taxon-name-part-type="genus" reg="Sinurus">S.</tp:taxon-name-part><tp:taxon-name-part taxon-name-part-type="species" reg="opacus">opacus</tp:taxon-name-part></tp:taxon-name></italic> Chaudoir, which was the first species described in <italic><tp:taxon-name><tp:taxon-name-part taxon-name-part-type="genus" reg="Sinurus">Sinurus</tp:taxon-name-part></tp:taxon-name></italic>, was also dissected. It differs from the other two species in that the elytral microsculpture is granulated and the elytral margins are faintly serrate. The specimen was not in excellent condition but it was apparent that the general form of the gonocoxite, spermatheca, and associated gland were all very similar to that of <italic><tp:taxon-name><tp:taxon-name-part taxon-name-part-type="genus" reg="Mochtherus">Mochtherus</tp:taxon-name-part></tp:taxon-name></italic> species. It is possible that further work will show that this genus is congeneric with <italic><tp:taxon-name><tp:taxon-name-part taxon-name-part-type="genus" reg="Mochtherus">Mochtherus</tp:taxon-name-part></tp:taxon-name></italic>.</p></tp:treatment-sec><tp:treatment-sec sec-type="diagnosis" id="SECID0EWLBM"><title>Diagnosis.</title><p>Specimens of this species are easily distinguished from other species of <italic><tp:taxon-name><tp:taxon-name-part taxon-name-part-type="genus" reg="Mochtherus">Mochtherus</tp:taxon-name-part></tp:taxon-name></italic> by the entirely black dorsal coloration,</p></tp:treatment-sec><tp:treatment-sec sec-type="description" id="SECID0EDMBM"><title>Description.</title><p>OBL 7.50 – 11.00 mm. Length (n = ten males, ten females): head 0.72 – 0.90, pronotum 1.40 – 1.84, elytra 4.50 – 6.08, metepisternum 1.04 – 1.40 mm; width: head 1.44 – 1.92, pronotum 1.40 – 1.84, elytra 3.33 – 4.33, metepisternum 0.60 – 0.84 mm.</p><p><italic>Body proportions</italic>. HW/HL 1.91 – 2.14; PWM/PL 1.36 – 1.53; EL/EW 1.24 – 1.45; ML/MW 1.42 – 1.89 mm.</p><p><italic>Color</italic>. Fig. <xref ref-type="fig" rid="F95">95</xref>. Dorsum of head piceous, with small, diffuse patch just before clypeal suture, brunneous to brunneo-piceous, clypeus and labrum brunneous, some specimens with labrum darker centrally; palpi and antennae brunneous; pronotum disc brunneo-piceous to piceous, margins brunneous to piceous; elytral disc brunneous, dark, to piceous, suture and margins slightly lighter; ventral surface of head, metepisternum and lateral margins darker than other ventral surfaces, brunneous to piceous, all other surfaces brunneous, lighter to darker; legs brunneous to rufo-brunneous, most specimens with ventral surface of tibia darker, brunneo-piceous to piceous.</p><fig id="F95" position="float" orientation="portrait"><label>Figure 95.</label><caption><p>Dorsal habitus and color pattern of <italic><tp:taxon-name><tp:taxon-name-part taxon-name-part-type="genus" reg="Mochtherus">Mochtherus</tp:taxon-name-part><tp:taxon-name-part taxon-name-part-type="species" reg="luctuosus">luctuosus</tp:taxon-name-part></tp:taxon-name></italic> Putzeys. (OBL 8. 43 mm).</p></caption><graphic xmlns:xlink="http://www.w3.org/1999/xlink" xlink:href="zookeys-816-001-g095.jpg" position="float" orientation="portrait" xlink:type="simple" id="oo_256212.jpg"/></fig><p><italic>Microsculpture</italic>. Dorsum of head with mesh pattern somewhat granulate, isodiametric, somewhat transverse towards neck, clypeus with sculpticells stretched longitudinally, labrum with sculpticells shallow, almost isodiametric; pronotum with microsculpture transverse; elytra with sculpticells transverse; ventral surfaces with microsculpture transverse.</p><p><italic>Macrosculpture and pilosity</italic>. Dorsum of head with scattered setigerous punctures, setae short and punctures fine, not distinctively visible, labrum with a few short setae in apical half; mandible with a few short setae just beyond apex of scrobe; pronotum with scattered setigerous punctures, punctures fine, setae short but uniform in length and longer than the setae of both head and elytra; elytral intervals with scattered setigerous punctures, setae short and punctures fine, not distinctively visible; striae with +/- evenly spaced setigerous punctures along length, both punctures and setae so fine that they are hardly visible at 50×; ventral surface with randomly scattered setigerous punctures, setae relatively dense and easily visible in lateral view.</p><p><italic>Fixed setae.</italic> Elytra with two setae in interval 2, one seta posterior to apical 1/3, one seta posterior to apical 1/6.</p><!--PageBreak--><p><italic>Luster</italic>. Dorsal surface moderately glossy; ventral thoracic sterna and abdominal sterna moderately glossy.</p><p><italic>Head</italic>. Labrum faintly emarginate, longer than wide; mentum with broad tooth; eyes convex.</p><p><italic>Pronotum</italic>. Lateral margins wide, distinctively spatulate and turned up at edges, sinuate from lateral seta to base but edges rounded, not as dramatic as other <italic><tp:taxon-name><tp:taxon-name-part taxon-name-part-type="genus" reg="Mochtherus">Mochtherus</tp:taxon-name-part></tp:taxon-name></italic> species, basal angles obtuse, rounded; apical margin distinctly emarginate, large apico-lateral lobes; anterior transverse impression shallow, posterior transverse impression moderately shallow; median longitudinal impression moderately deep.</p><p><italic>Legs</italic>. Tarsal claws pectinate, 3–4 denticles per claw.</p><!--PageBreak--><p><italic>Male genitalia</italic>. Fig. <xref ref-type="fig" rid="F96">96A–D</xref>. Length 1.04 – 1.32 mm. Phallus slightly expanding towards apex in ventral view, terminating bluntly at apical area, apex, short and broad, distinctively spatulate and positioned on the right side of phallus in ventral view; endophallus expanding and angled from mid-length, one basal lobe, one basal microtrichial field (mtf), microtrichia moderately long.</p><fig id="F96" position="float" orientation="portrait"><label>Figure 96.</label><caption><p>Digital images of male genitalia of <italic><tp:taxon-name><tp:taxon-name-part taxon-name-part-type="genus" reg="Mochtherus">Mochtherus</tp:taxon-name-part><tp:taxon-name-part taxon-name-part-type="species" reg="luctuosus">luctuosus</tp:taxon-name-part></tp:taxon-name></italic> Putzeys. <bold>A</bold> left lateral aspect, endophallus everted <bold>B</bold> right lateral aspect <bold>C</bold> ventral aspect <bold>D</bold> left lateral aspect. Legend: <bold>mtf</bold> microtrichial field.</p></caption><graphic xmlns:xlink="http://www.w3.org/1999/xlink" xlink:href="zookeys-816-001-g096.jpg" position="float" orientation="portrait" xlink:type="simple" id="oo_256213.jpg"/></fig><p><italic>Female genitalia</italic>. Fig. <xref ref-type="fig" rid="F102">102A</xref>. Width 1.00 – 1.08 mm. Two lateral ensiform setae (les). One spermatheca (sp1), cylindrical and elongate tapering towards apex, length undetermined due to breakage; ring sclerite (srs) separating spermatheca duct from spermatheca, thin; one spermathecal accessory gland (sg), spermathecal gland duct (sgd) relatively long, attachment site medially on dorsal surface of ring sclerite when viewed from ventral aspect.</p></tp:treatment-sec><tp:treatment-sec sec-type="habitat" id="SECID0EDQBM"><title>Habitat, habits, and seasonal occurrence.</title><p>The known elevational range of <italic><tp:taxon-name><tp:taxon-name-part taxon-name-part-type="genus" reg="Mochtherus">M.</tp:taxon-name-part><tp:taxon-name-part taxon-name-part-type="species" reg="luctuosus">luctuosus</tp:taxon-name-part></tp:taxon-name></italic> is from 230 to 2000 meters. Adults are found in mixed primary and secondary forest of montane areas, as well as disturbed areas, and are crepuscular or nocturnal with most activity observed on tree trunks and deadwood at night. Several specimens were collected from the trunks of fallen trees. All other specimens were hand collected.</p></tp:treatment-sec><tp:treatment-sec sec-type="distribution" id="SECID0EUQBM"><title>Geographical distribution.</title><p><italic><tp:taxon-name><tp:taxon-name-part taxon-name-part-type="genus" reg="Mochtherus">Mochtherus</tp:taxon-name-part><tp:taxon-name-part taxon-name-part-type="species" reg="luctuosus">luctuosus</tp:taxon-name-part></tp:taxon-name></italic> is known from Japan and Taiwan. For Taiwan collecting localities see Figure <xref ref-type="fig" rid="F103">103</xref>.</p></tp:treatment-sec><tp:treatment-sec><!--Section generated to contain objects referenced in tp:taxon-treatment.--><fig id="F102" position="float" orientation="portrait"><label>Figure 102.</label><caption><p>Line drawings of the female reproductive tract of species of the genus <italic><tp:taxon-name><tp:taxon-name-part taxon-name-part-type="genus" reg="Mochtherus">Mochtherus</tp:taxon-name-part></tp:taxon-name></italic> Schmidt-Goebel, known from Taiwan, ventral aspect. <bold>A</bold><italic><tp:taxon-name><tp:taxon-name-part taxon-name-part-type="genus" reg="Mochtherus">M.</tp:taxon-name-part><tp:taxon-name-part taxon-name-part-type="species" reg="luctuosus">luctuosus</tp:taxon-name-part></tp:taxon-name></italic> Putzeys <bold>B</bold><italic><tp:taxon-name><tp:taxon-name-part taxon-name-part-type="genus" reg="Moctherus">M.</tp:taxon-name-part><tp:taxon-name-part taxon-name-part-type="species" reg="obscurabasis">obscurabasis</tp:taxon-name-part></tp:taxon-name></italic> sp. n. <bold>C</bold><italic><tp:taxon-name><tp:taxon-name-part taxon-name-part-type="genus" reg="Mochtherus">M.</tp:taxon-name-part><tp:taxon-name-part taxon-name-part-type="species" reg="tetraspilotus">tetraspilotus</tp:taxon-name-part></tp:taxon-name></italic> (MacLeay). Legend: <bold>bc</bold> bursa copulatrix; <bold>co</bold> common oviduct; <bold>des</bold> dorsal ensiform setae; <bold>div</bold> diverticulum; <bold>gc1</bold> gonocoxite 1; <bold>gc2</bold> gonocoxite 2; <bold>les</bold> lateral ensiform setae; <bold>lt</bold> lateral tergite; <bold>sg</bold> spermathecal gland; <bold>sgd</bold> spermathecal gland duct; <bold>sp1</bold> spermatheca 1; <bold>srs</bold> spermathecal ring sclerite. Scale bars: 0.5 mm.</p></caption><graphic xmlns:xlink="http://www.w3.org/1999/xlink" xlink:href="zookeys-816-001-g102.jpg" position="float" orientation="portrait" xlink:type="simple" id="oo_256219.jpg"/></fig><fig id="F103" position="float" orientation="portrait"><label>Figure 103.</label><caption><p>Map showing known localities for species of the genus <italic><tp:taxon-name><tp:taxon-name-part taxon-name-part-type="genus" reg="Mochtherus">Mochtherus</tp:taxon-name-part></tp:taxon-name></italic> Schmidt-Goebel, in Taiwan.</p></caption><graphic xmlns:xlink="http://www.w3.org/1999/xlink" xlink:href="zookeys-816-001-g103.jpg" position="float" orientation="portrait" xlink:type="simple" id="oo_256220.jpg"/></fig></tp:treatment-sec><ref-list><ref id="B25"><mixed-citation xmlns:xlink="http://www.w3.org/1999/xlink" xlink:type="simple"><person-group><name name-style="western"><surname>Bates</surname><given-names>HW</given-names></name></person-group> (<year>1883</year>) <article-title>XI. Supplement to the Geodephagous <tp:taxon-name><tp:taxon-name-part taxon-name-part-type="order">Coleoptera</tp:taxon-name-part></tp:taxon-name> of Japan, chiefly from the collection of Mr. George Lewis, made during his second visit, from February, 1880, to September.</article-title><source>Transactions of the Royal Entomological Society of London</source><volume>31</volume>: <fpage>205</fpage>–<lpage>290</lpage>. <ext-link xlink:type="simple" ext-link-type="uri" xlink:href="https://onlinelibrary.wiley.com/doi/abs/10.1111/j.1365-2311.1883.tb02947.x">https://onlinelibrary.wiley.com/doi/abs/10.1111/j.1365-2311.1883.tb02947.x</ext-link></mixed-citation></ref><ref id="B33"><mixed-citation xmlns:xlink="http://www.w3.org/1999/xlink" xlink:type="simple"><person-group><name name-style="western"><surname>Csiki</surname><given-names>E</given-names></name></person-group> (<year>1932</year>) Coleopterorum catalogus, pars 124, <tp:taxon-name><tp:taxon-name-part taxon-name-part-type="family">Carabidae</tp:taxon-name-part></tp:taxon-name>: <tp:taxon-name><tp:taxon-name-part taxon-name-part-type="subfamily">Harpalinae</tp:taxon-name-part></tp:taxon-name> VII, Vol. III, 1279–1598.</mixed-citation></ref><ref id="B69"><mixed-citation xmlns:xlink="http://www.w3.org/1999/xlink" xlink:type="simple"><person-group><name name-style="western"><surname>Jedlička</surname><given-names>A</given-names></name></person-group> (<year>1963</year>) <article-title>Monographie der Truncatipennen aus Ostasien. <tp:taxon-name><tp:taxon-name-part taxon-name-part-type="subfamily">Lebiinae</tp:taxon-name-part></tp:taxon-name>- <tp:taxon-name>Odacanthinae</tp:taxon-name>-<tp:taxon-name>Brachyninae</tp:taxon-name> (<tp:taxon-name><tp:taxon-name-part taxon-name-part-type="order">Coleoptera</tp:taxon-name-part></tp:taxon-name>, <tp:taxon-name><tp:taxon-name-part taxon-name-part-type="family">Carabidae</tp:taxon-name-part></tp:taxon-name>). Entomologische Abhandlungen und Berichte aus dem Staatlichen Museum fur Tierkunde in Dresden, Bd.</article-title><volume>28</volume>(<issue>7</issue>): <fpage>269</fpage>–<lpage>579</lpage>.</mixed-citation></ref><ref id="B79"><mixed-citation xmlns:xlink="http://www.w3.org/1999/xlink" xlink:type="simple"><person-group><name name-style="western"><surname>Lorenz</surname><given-names>W</given-names></name></person-group> (<year>2005</year>) <source>Systematic List of Extant Ground Beetles of the World. (<tp:taxon-name><tp:taxon-name-part taxon-name-part-type="class">Insecta</tp:taxon-name-part></tp:taxon-name>, <tp:taxon-name><tp:taxon-name-part taxon-name-part-type="order">Coleoptera</tp:taxon-name-part></tp:taxon-name>, <tp:taxon-name><tp:taxon-name-part taxon-name-part-type="suborder">Adephaga</tp:taxon-name-part></tp:taxon-name>: <tp:taxon-name><tp:taxon-name-part taxon-name-part-type="family">Trachypachidae</tp:taxon-name-part></tp:taxon-name> &amp; <tp:taxon-name><tp:taxon-name-part taxon-name-part-type="family">Carabidae</tp:taxon-name-part></tp:taxon-name> incl.</source><publisher-name>Paussinae</publisher-name>, <publisher-loc>Cicindelinae, Rhysodinae). Second ed. Germany</publisher-loc>, <size units="page">530 pp</size>.</mixed-citation></ref><ref id="B50"><mixed-citation xmlns:xlink="http://www.w3.org/1999/xlink" xlink:type="simple"><person-group><name name-style="western"><surname>Habu</surname><given-names>A</given-names></name></person-group> (<year>1959</year>) Family <tp:taxon-name><tp:taxon-name-part taxon-name-part-type="family">Carabidae</tp:taxon-name-part></tp:taxon-name> in Enumeratio Insectorum Montis Hikosan. Kyushu, 93 pp.</mixed-citation></ref><ref id="B53"><mixed-citation xmlns:xlink="http://www.w3.org/1999/xlink" xlink:type="simple"><person-group><name name-style="western"><surname>Habu</surname><given-names>A</given-names></name></person-group> (<year>1967</year>) <source><tp:taxon-name><tp:taxon-name-part taxon-name-part-type="family">Carabidae</tp:taxon-name-part></tp:taxon-name>. Truncatipennes group. (<tp:taxon-name><tp:taxon-name-part taxon-name-part-type="class">Insecta</tp:taxon-name-part></tp:taxon-name>: <tp:taxon-name><tp:taxon-name-part taxon-name-part-type="order">Coleoptera</tp:taxon-name-part></tp:taxon-name>). Fauna Japonica.</source><publisher-name>Tokyo Electrical Engineering College Press</publisher-name>, <publisher-loc>Tokyo</publisher-loc>, <size units="page">338 pp</size>. [27 pls]</mixed-citation></ref></ref-list></tp:taxon-treatment>
