# Supplementary material for: A taxonomic review of the pericaline ground-beetles in Taiwan, with descriptions of new species (Coleoptera, Carabidae, Lebiini)
Source: Zookeys. 2019 Jan 14;(816):1–164. doi: 10.3897/zookeys.816.29738 (PMC6341056; doi:10.3897/zookeys.816.29738)
Supplement: XML Treatment for Moctherus obscurabasis [file zookeys.816.29738-treatment47.xml]

<!DOCTYPE tp:taxon-treatment
  PUBLIC "-//TaxonX//DTD Taxonomic Treatment Publishing DTD v0 20100105//EN" "tax-treatment-NSO.dtd">
<tp:taxon-treatment xmlns:tp="http://www.plazi.org/taxpub"><tp:treatment-meta><kwd-group><label>Taxon classification</label><kwd><named-content xmlns:xlink="http://www.w3.org/1999/xlink" content-type="kingdom">Animalia</named-content></kwd><kwd><named-content xmlns:xlink="http://www.w3.org/1999/xlink" content-type="order">Coleoptera</named-content></kwd><kwd><named-content xmlns:xlink="http://www.w3.org/1999/xlink" content-type="family">Carabidae</named-content></kwd></kwd-group><mixed-citation publication-type="journal"><person-group><name><surname>Hunting</surname><given-names>Wesley</given-names></name><name><surname>Yang</surname><given-names>Man-Miao</given-names></name></person-group><article-title>A taxonomic review of the pericaline ground-beetles in Taiwan, with descriptions of new species (<tp:taxon-name><tp:taxon-name-part taxon-name-part-type="order">Coleoptera</tp:taxon-name-part></tp:taxon-name>, <tp:taxon-name><tp:taxon-name-part taxon-name-part-type="family">Carabidae</tp:taxon-name-part></tp:taxon-name>, <tp:taxon-name><tp:taxon-name-part taxon-name-part-type="tribe">Lebiini</tp:taxon-name-part></tp:taxon-name>)</article-title><source>Zookeys</source><day>14</day><month>1</month><year>2019</year><volume>2019</volume><issue>816</issue><fpage>1</fpage><lpage>164</lpage><pub-id pub-id-type="doi">10.3897/zookeys.816.29738</pub-id></mixed-citation></tp:treatment-meta><tp:nomenclature><tp:taxon-name>
                        <tp:taxon-name-part taxon-name-part-type="genus" reg="Moctherus">Moctherus</tp:taxon-name-part>
                        <tp:taxon-name-part taxon-name-part-type="species" reg="obscurabasis">obscurabasis</tp:taxon-name-part>
                        <object-id xmlns:xlink="http://www.w3.org/1999/xlink" content-type="zoobank" xlink:type="simple">http://zoobank.org/29ED5A42-C754-4922-9917-AD2ED7462211</object-id>
                      </tp:taxon-name><tp:taxon-status xmlns:xlink="http://www.w3.org/1999/xlink" xlink:type="simple">sp. n.</tp:taxon-status><xref ref-type="fig" rid="F97">Figs 97A, B</xref><xref ref-type="fig" rid="F98">, 98</xref><xref ref-type="fig" rid="F99">, 99A–D</xref><xref ref-type="fig" rid="F102">, 102B</xref><xref ref-type="fig" rid="F103">, 103</xref></tp:nomenclature><tp:treatment-sec sec-type="etymology" id="SECID0EFTBM"><title>Etymology.</title><p>From Latin <italic>obscura</italic> and <italic>basis</italic>, in reference to the dull appearance of the baso-medial half of the elytra due to the dense setae and relatively wide and shallow punctures.</p></tp:treatment-sec><tp:treatment-sec sec-type="type material" id="SECID0EPTBM"><title>Types and other material examined.</title><p><bold>Holotype</bold> (male) labeled “Holotype” [circular, ringed with red]; “TAIWAN: Nantou Co./Huisun Forest Station/Area, May 23, 2012/24.0874N, 121.0301E”; “veg. on trail to waterfall/~750m, Acc. Ti-168a/Coll. W. M. Hunting”; “<named-content xmlns:xlink="http://www.w3.org/1999/xlink" content-type="dwc:institutional_code" xlink:type="simple">NCHU</named-content># 100522”. Two <bold>paratypes</bold> of <italic><tp:taxon-name><tp:taxon-name-part taxon-name-part-type="genus" reg="Moctherus">M.</tp:taxon-name-part><tp:taxon-name-part taxon-name-part-type="species" reg="obscurabasis">obscurabasis</tp:taxon-name-part></tp:taxon-name></italic>: one male and one female. For further details see EH Strickland Virtual Entomology Museum Database.</p></tp:treatment-sec><tp:treatment-sec sec-type="diagnosis" id="SECID0EJUBM"><title>Diagnosis.</title><p>Specimens of this species are easily distinguished from other species of <italic><tp:taxon-name><tp:taxon-name-part taxon-name-part-type="genus" reg="Mochtherus">Mochtherus</tp:taxon-name-part></tp:taxon-name></italic> by the large size (more than 7.5 mm) and the baso-medial half of the elytra with setae long and dense, punctures wide, shallow and somewhat regularly spaced, giving a distinctive dull texture.</p></tp:treatment-sec><tp:treatment-sec sec-type="description" id="SECID0EWUBM"><title>Description.</title><p>OBL 8.17 – 8.67 mm. Length (n = one male, two females): head 0.84, pronotum 1.32 – 1.40, elytra 4.75 – 5.17, metepisternum 1.20 – 1.40 mm; width: head 1.76 – 1.84, pronotum 2.00 – 2.16, elytra 3.33 – 3.50, metepisternum 0.56 – 0.76 mm.</p><p><italic>Body proportions</italic>. HW/HL 2.14 – 2.19; PWM/PL 1.52 – 1.55; EL/EW 1.43 – 1.55; ML/MW 1.94 – 2.19 mm.</p><p><italic>Color</italic>. Fig. <xref ref-type="fig" rid="F97">97A, B</xref>. Dorsum of head rufo-brunneous to piceous, clypeus rufo-brunneous to brunneo-piceous, lighter than head, labrum brunneous, brunneo-piceous to piceous centrally; palpi and antennae brunneo-testaceous to brunneous; pronotum brunneous to brunneo-piceous, margins somewhat lighter; elytral disc brunneo-piceous to piceous, suture and margins slightly lighter, disc with four testaceous to rufo-testaceous maculaee, two anterior and two posterior, anterior macula ovoid, from stria 3 or 4 to interval 8, nearest to base at interval 7, closest to apex in interval 5 or 6, posterior macula circular to ovoid, from suture to interval 4 or 5), closest to base in interval 3 or 4, nearest to apex in interval 3 or 4; ventral surface brunneo-testaceous to brunneous, metepisternum brunneous to brunneo-piceous, darker; legs brunneous, light.</p><fig id="F97" position="float" orientation="portrait"><label>Figure 97.</label><caption><p>Dorsal habitus and intrapopulation variation of color pattern of <italic><tp:taxon-name><tp:taxon-name-part taxon-name-part-type="genus" reg="Mochtherus">Mochtherus</tp:taxon-name-part><tp:taxon-name-part taxon-name-part-type="species" reg="obscurabasis">obscurabasis</tp:taxon-name-part></tp:taxon-name></italic> sp. n.. <bold>A</bold> small elytral macula (OBL 8.17 mm) <bold>B</bold> large elytral macula (OBL 8.67 mm).</p></caption><graphic xmlns:xlink="http://www.w3.org/1999/xlink" xlink:href="zookeys-816-001-g097.jpg" position="float" orientation="portrait" xlink:type="simple" id="oo_256214.jpg"/></fig><p><italic>Microsculpture</italic>. Dorsum of head with mesh pattern somewhat granulate, isodiametric, labrum with sculpticells shallow, almost isodiametric; pronotum with microsculpture transverse; elytra with sculpticells transverse, most easily observed in apical half; metepisternum with microsculpture somewhat granulate, almost isodiametric to transverse; other ventral surfaces with microsculpture transverse.</p><p><italic>Macrosculpture and pilosity</italic>. Dorsum of head faintly and longitudinally rugulose, with scattered setigerous punctures, setae short and fine between eyes, somewhat long<!--PageBreak-->er behind eye, clypeus relatively smooth, with several scattered setigerous punctures, labrum smooth, with several short setae in apical half; scrobe of mandible with few setae near base; pronotum faintly rugulose transversely, punctate and densely setose; elytra with intervals punctate and setose, baso-medial half with setae longer and more dense, punctures wide, shallow, dense and somewhat regularly spaced, giving distinctive texture, striae faintly punctate, setae hardly visible at 50×; ventral surface with randomly scattered setigerous punctures, setae relatively dense and easily visible in lateral view.</p><p><italic>Fixed setae.</italic> Elytra with two setae in interval 2, one seta just back from mid-length, one seta in apical 1/6.</p><p><italic>Luster</italic>. Dorsal surface moderately dull with basal third of elytra dull; ventral thoracic sterna and abdominal sterna moderately glossy.</p><p><italic>Head</italic>. Mandibles with wide base, short; labrum longer than wide, rectangular; mentum with shallow tooth; eyes convex.</p><p><italic>Pronotum</italic>. Fig. <xref ref-type="fig" rid="F98">98</xref>. Anterior transverse impression very shallow; posterior transverse impression moderately deep; median longitudinal impression moderately deep; disc convex, apical margin emarginate, basal angles obtuse; lateral margins broadly rounded in apical portion, markedly sinuate from lateral seta to base.</p><fig id="F98" position="float" orientation="portrait"><label>Figure 98.</label><caption><p>Line drawing, dorsal view, showing form and setae pattern of the pronotum of <italic><tp:taxon-name><tp:taxon-name-part taxon-name-part-type="genus" reg="Mochtherus">Mochtherus</tp:taxon-name-part><tp:taxon-name-part taxon-name-part-type="species" reg="obscurabasis">obscurabasis</tp:taxon-name-part></tp:taxon-name></italic> sp. n..</p></caption><graphic xmlns:xlink="http://www.w3.org/1999/xlink" xlink:href="zookeys-816-001-g098.jpg" position="float" orientation="portrait" xlink:type="simple" id="oo_256215.jpg"/></fig><p><italic>Elytra</italic>. Lateral margin smooth, slightly rounded along length.</p><p><italic>Legs</italic>. Tarsal claws pectinate, 4–5 denticles per claw, apical denticles rather long.</p><p><italic>Male genitalia</italic>. Fig. <xref ref-type="fig" rid="F99">99A–D</xref>. Length 1.2 mm. Phallus relatively narrow, uniform width along length, apex somewhat elongate and narrow, curved along length to follow contour of phallus; endophallus with width relatively uniform along length, right angled lobe at base, one basal microtrichial field (mtf).</p><fig id="F99" position="float" orientation="portrait"><label>Figure 99.</label><caption><p>Digital images of male genitalia of <italic><tp:taxon-name><tp:taxon-name-part taxon-name-part-type="genus" reg="Mochtherus">Mochtherus</tp:taxon-name-part><tp:taxon-name-part taxon-name-part-type="species" reg="obscurabasis">obscurabasis</tp:taxon-name-part></tp:taxon-name></italic> sp. n.. <bold>A</bold> left lateral aspect, endophallus everted <bold>B</bold> right lateral aspect <bold>C</bold> ventral aspect <bold>D</bold> left lateral aspect. Legend: <bold>mtf</bold> microtrichial field.</p></caption><graphic xmlns:xlink="http://www.w3.org/1999/xlink" xlink:href="zookeys-816-001-g099.jpg" position="float" orientation="portrait" xlink:type="simple" id="oo_256216.jpg"/></fig><fig id="F100" position="float" orientation="portrait"><label>Figure 100.</label><caption><p>Dorsal habitus and color pattern of <italic><tp:taxon-name><tp:taxon-name-part taxon-name-part-type="genus" reg="Mochtherus">Mochtherus</tp:taxon-name-part><tp:taxon-name-part taxon-name-part-type="species" reg="tetraspilotus">tetraspilotus</tp:taxon-name-part></tp:taxon-name></italic> (MacLeay). (OBL 6.48 mm).</p></caption><graphic xmlns:xlink="http://www.w3.org/1999/xlink" xlink:href="zookeys-816-001-g100.jpg" position="float" orientation="portrait" xlink:type="simple" id="oo_256217.jpg"/></fig><fig id="F101" position="float" orientation="portrait"><label>Figure 101.</label><caption><p>Digital images of male genitalia of <italic><tp:taxon-name><tp:taxon-name-part taxon-name-part-type="genus" reg="Mochtherus">Mochtherus</tp:taxon-name-part><tp:taxon-name-part taxon-name-part-type="species" reg="tetraspilotus">tetraspilotus</tp:taxon-name-part></tp:taxon-name></italic> (MacLeay). <bold>A</bold> left lateral aspect, endophallus everted <bold>B</bold> right lateral aspect <bold>C</bold> ventral aspect <bold>D</bold> left lateral aspect. Legend: <bold>el</bold>, endophallic lobe; <bold>mtf</bold> microtrichial field.</p></caption><graphic xmlns:xlink="http://www.w3.org/1999/xlink" xlink:href="zookeys-816-001-g101.jpg" position="float" orientation="portrait" xlink:type="simple" id="oo_256218.jpg"/></fig><p><italic>Female genitalia</italic>. Fig. <xref ref-type="fig" rid="F102">102B</xref>. Width 0.96 mm. Two lateral ensiform setae (les), basal seta longer than apical seta. One spermatheca (sp1), cylindrical and elongate tapering towards apex, with markedly elongate apical end; ring sclerite (srs) separating spermatheca duct from spermatheca; one spermathecal accessory gland (sg), spermathecal gland duct (sgd) attachment site on right side of ring sclerite when viewed from ventral aspect.</p><fig id="F102" position="float" orientation="portrait"><label>Figure 102.</label><caption><p>Line drawings of the female reproductive tract of species of the genus <italic><tp:taxon-name><tp:taxon-name-part taxon-name-part-type="genus" reg="Mochtherus">Mochtherus</tp:taxon-name-part></tp:taxon-name></italic> Schmidt-Goebel, known from Taiwan, ventral aspect. <bold>A</bold><italic><tp:taxon-name><tp:taxon-name-part taxon-name-part-type="genus" reg="Mochtherus">M.</tp:taxon-name-part><tp:taxon-name-part taxon-name-part-type="species" reg="luctuosus">luctuosus</tp:taxon-name-part></tp:taxon-name></italic> Putzeys <bold>B</bold><italic><tp:taxon-name><tp:taxon-name-part taxon-name-part-type="genus" reg="Moctherus">M.</tp:taxon-name-part><tp:taxon-name-part taxon-name-part-type="species" reg="obscurabasis">obscurabasis</tp:taxon-name-part></tp:taxon-name></italic> sp. n. <bold>C</bold><italic><tp:taxon-name><tp:taxon-name-part taxon-name-part-type="genus" reg="Mochtherus">M.</tp:taxon-name-part><tp:taxon-name-part taxon-name-part-type="species" reg="tetraspilotus">tetraspilotus</tp:taxon-name-part></tp:taxon-name></italic> (MacLeay). Legend: <bold>bc</bold> bursa copulatrix; <bold>co</bold> common oviduct; <bold>des</bold> dorsal ensiform setae; <bold>div</bold> diverticulum; <bold>gc1</bold> gonocoxite 1; <bold>gc2</bold> gonocoxite 2; <bold>les</bold> lateral ensiform setae; <bold>lt</bold> lateral tergite; <bold>sg</bold> spermathecal gland; <bold>sgd</bold> spermathecal gland duct; <bold>sp1</bold> spermatheca 1; <bold>srs</bold> spermathecal ring sclerite. Scale bars: 0.5 mm.</p></caption><graphic xmlns:xlink="http://www.w3.org/1999/xlink" xlink:href="zookeys-816-001-g102.jpg" position="float" orientation="portrait" xlink:type="simple" id="oo_256219.jpg"/></fig></tp:treatment-sec><tp:treatment-sec sec-type="habitat" id="SECID0EC5BM"><title>Habitat, habits, and seasonal occurrence.</title><p>The known elevational range of <italic><tp:taxon-name><tp:taxon-name-part taxon-name-part-type="genus" reg="Moctherus">M.</tp:taxon-name-part><tp:taxon-name-part taxon-name-part-type="species" reg="obscurabasis">obscurabasis</tp:taxon-name-part></tp:taxon-name></italic> is from 750 to 1300 meters. Little is known about the habits of this species <!--PageBreak-->however, the single specimen collected was found in secondary, mixed forest, on the trunk of a live tree. The tree was on a dirt path and the time was approximately 9:00 pm. Specimens have been collected in May and July and the only known method of collecting is by hand.</p></tp:treatment-sec><tp:treatment-sec sec-type="distribution" id="SECID0EV5BM"><title>Geographical distribution.</title><p><italic><tp:taxon-name><tp:taxon-name-part taxon-name-part-type="genus" reg="Mochtherus">Mochtherus</tp:taxon-name-part><tp:taxon-name-part taxon-name-part-type="species" reg="obscurabasis">obscurabasis</tp:taxon-name-part></tp:taxon-name></italic> is known only from Taiwan. See Figure <xref ref-type="fig" rid="F103">103</xref>.</p><fig id="F103" position="float" orientation="portrait"><label>Figure 103.</label><caption><p>Map showing known localities for species of the genus <italic><tp:taxon-name><tp:taxon-name-part taxon-name-part-type="genus" reg="Mochtherus">Mochtherus</tp:taxon-name-part></tp:taxon-name></italic> Schmidt-Goebel, in Taiwan.</p></caption><graphic xmlns:xlink="http://www.w3.org/1999/xlink" xlink:href="zookeys-816-001-g103.jpg" position="float" orientation="portrait" xlink:type="simple" id="oo_256220.jpg"/></fig><!--PageBreak--></tp:treatment-sec></tp:taxon-treatment>
