# Supplementary material for: A taxonomic review of the pericaline ground-beetles in Taiwan, with descriptions of new species (Coleoptera, Carabidae, Lebiini)
Source: Zookeys. 2019 Jan 14;(816):1–164. doi: 10.3897/zookeys.816.29738 (PMC6341056; doi:10.3897/zookeys.816.29738)
Supplement: XML Treatment for Mochtherus tetraspilotus [file zookeys.816.29738-treatment48.xml]

<!DOCTYPE tp:taxon-treatment
  PUBLIC "-//TaxonX//DTD Taxonomic Treatment Publishing DTD v0 20100105//EN" "tax-treatment-NSO.dtd">
<tp:taxon-treatment xmlns:tp="http://www.plazi.org/taxpub"><tp:treatment-meta><kwd-group><label>Taxon classification</label><kwd><named-content xmlns:xlink="http://www.w3.org/1999/xlink" content-type="kingdom">Animalia</named-content></kwd><kwd><named-content xmlns:xlink="http://www.w3.org/1999/xlink" content-type="order">Coleoptera</named-content></kwd><kwd><named-content xmlns:xlink="http://www.w3.org/1999/xlink" content-type="family">Carabidae</named-content></kwd></kwd-group><mixed-citation publication-type="journal"><person-group><name><surname>Hunting</surname><given-names>Wesley</given-names></name><name><surname>Yang</surname><given-names>Man-Miao</given-names></name></person-group><article-title>A taxonomic review of the pericaline ground-beetles in Taiwan, with descriptions of new species (<tp:taxon-name><tp:taxon-name-part taxon-name-part-type="order">Coleoptera</tp:taxon-name-part></tp:taxon-name>, <tp:taxon-name><tp:taxon-name-part taxon-name-part-type="family">Carabidae</tp:taxon-name-part></tp:taxon-name>, <tp:taxon-name><tp:taxon-name-part taxon-name-part-type="tribe">Lebiini</tp:taxon-name-part></tp:taxon-name>)</article-title><source>Zookeys</source><day>14</day><month>1</month><year>2019</year><volume>2019</volume><issue>816</issue><fpage>1</fpage><lpage>164</lpage><pub-id pub-id-type="doi">10.3897/zookeys.816.29738</pub-id></mixed-citation></tp:treatment-meta><tp:nomenclature><tp:taxon-name>
                        <tp:taxon-name-part taxon-name-part-type="genus" reg="Mochtherus">Mochtherus</tp:taxon-name-part>
                        <tp:taxon-name-part taxon-name-part-type="species" reg="tetraspilotus">tetraspilotus</tp:taxon-name-part>
                      </tp:taxon-name><tp:taxon-authority>(MacLeay)</tp:taxon-authority><xref ref-type="fig" rid="F100">Figs 100</xref><xref ref-type="fig" rid="F101">, 101A–D</xref><xref ref-type="fig" rid="F102">, 102C</xref><xref ref-type="fig" rid="F103">, 103</xref><!--PageBreak--><tp:nomenclature-citation-list><tp:nomenclature-citation><tp:taxon-name>
                            <tp:taxon-name-part taxon-name-part-type="genus" reg="Dromius">Dromius</tp:taxon-name-part>
                            <tp:taxon-name-part taxon-name-part-type="species" reg="tetraspilotus">tetraspilotus</tp:taxon-name-part>
                          </tp:taxon-name><comment>MacLeay, 1825: 25.</comment></tp:nomenclature-citation><tp:nomenclature-citation><tp:taxon-name>
                            <tp:taxon-name-part taxon-name-part-type="genus" reg="Thyreopterus">Thyreopterus</tp:taxon-name-part>
                            <tp:taxon-name-part taxon-name-part-type="species" reg="tetrasemus">tetrasemus</tp:taxon-name-part>
                          </tp:taxon-name><comment>Dejan, 1831: 448.</comment></tp:nomenclature-citation><tp:nomenclature-citation><tp:taxon-name>
                            <tp:taxon-name-part taxon-name-part-type="genus" reg="Mochtherus">Mochtherus</tp:taxon-name-part>
                            <tp:taxon-name-part taxon-name-part-type="species" reg="angulatus">angulatus</tp:taxon-name-part>
                          </tp:taxon-name><comment>Schmidt-Goebel, 1846: 76; <xref ref-type="bibr" rid="B95">Schaum 1860</xref>:187; <xref ref-type="bibr" rid="B93">Redtenbacher 1868</xref>: 7; <xref ref-type="bibr" rid="B7">Andrewes 1933</xref>: 461.</comment></tp:nomenclature-citation><tp:nomenclature-citation><tp:taxon-name>
                            <tp:taxon-name-part taxon-name-part-type="genus" reg="Panagaeus">Panagaeus</tp:taxon-name-part>
                            <tp:taxon-name-part taxon-name-part-type="species" reg="retractus">retractus</tp:taxon-name-part>
                          </tp:taxon-name><comment>Walker, 1858: 203.</comment></tp:nomenclature-citation><tp:nomenclature-citation><tp:taxon-name>
                            <tp:taxon-name-part taxon-name-part-type="genus" reg="Cyrtopterus">Cyrtopterus</tp:taxon-name-part>
                            <tp:taxon-name-part taxon-name-part-type="species" reg="quadrinolatus">quadrinolatus</tp:taxon-name-part>
                          </tp:taxon-name><comment>Motschulsky, 1861: 106.</comment></tp:nomenclature-citation><tp:nomenclature-citation><tp:taxon-name>
                            <tp:taxon-name-part taxon-name-part-type="genus" reg="Mochtherus">Mochtherus</tp:taxon-name-part>
                            <tp:taxon-name-part taxon-name-part-type="species" reg="tetraspilotus">tetraspilotus</tp:taxon-name-part>
                          </tp:taxon-name><comment>MacLeay: Chaudoir, 1869; <xref ref-type="bibr" rid="B26">Bates 1886</xref>: 203; <xref ref-type="bibr" rid="B28">1892</xref>: 412; <xref ref-type="bibr" rid="B1">Andrewes 1919</xref>: 163; 164, 189; <xref ref-type="bibr" rid="B3">Andrewes 1923</xref>: 45; <xref ref-type="bibr" rid="B4">Andrewes 1927</xref>: 12; <xref ref-type="bibr" rid="B5">Andrewes 1929</xref>: 313; <xref ref-type="bibr" rid="B6">Andrewes 1930</xref>; 336; <xref ref-type="bibr" rid="B7">Andrewes 1933</xref>: 2; Heller 1919: 273; <xref ref-type="bibr" rid="B33">Csiki 1932</xref>: 1382; Shibata 1962: 18; <xref ref-type="bibr" rid="B69">Jedlička 1963</xref>: 353; Kisrchenhofer 1994: 1048; <xref ref-type="bibr" rid="B79">Lorenz 2005</xref>: 460.</comment></tp:nomenclature-citation></tp:nomenclature-citation-list></tp:nomenclature><tp:treatment-sec sec-type="type material" id="SECID0EXFCM"><title>Types and other material examined.</title><p>62 specimens of <italic><tp:taxon-name><tp:taxon-name-part taxon-name-part-type="genus" reg="Mochtherus">M.</tp:taxon-name-part><tp:taxon-name-part taxon-name-part-type="species" reg="tetraspilotus">tetraspilotus</tp:taxon-name-part></tp:taxon-name></italic>: 28 males and 34 females. For further details see EH Strickland Virtual Entomology Museum Database.</p></tp:treatment-sec><tp:treatment-sec sec-type="type locality" id="SECID0EIGCM"><title>Type locality.</title><p>Java.</p></tp:treatment-sec><tp:treatment-sec sec-type="diagnosis" id="SECID0ENGCM"><title>Diagnosis.</title><p>Specimens of this species are easily distinguished from other species of <italic><tp:taxon-name><tp:taxon-name-part taxon-name-part-type="genus" reg="Mochtherus">Mochtherus</tp:taxon-name-part></tp:taxon-name></italic> by the smaller size (less than 7.5 mm) and baso-medial half of elytra with setae and associated punctures not distinctively differing from remainder of disc.</p></tp:treatment-sec><tp:treatment-sec sec-type="redescription" id="SECID0E1GCM"><title>Redescription.</title><p>OBL 6.17 – 7.00 mm. Length (n = ten males, ten females): head 0.72 – 0.76, pronotum 1.08 – 1.20, elytra 3.67 – 4.17, metepisternum 0.84 – 0.96 mm; width: head 1.36 – 1.52, pronotum 1.60 – 1.88, elytra 2.67 – 3.17, metepisternum 0.52 – 0.56 mm.</p><p><italic>Body proportions</italic>. HW/HL 1.89 – 2.11; PWM/PL 1.41 – 1.63; EL/EW 1.25 – 1.44; ML/MW 1.40 – 171 mm.</p><p><italic>Color</italic>. Fig. <xref ref-type="fig" rid="F100">100</xref>. Dorsum of head rufo-brunneous to piceous, clypeus rufo-brunneous to brunneo-piceous, lighter than head, labrum brunneous, brunneo-piceous to piceous centrally; palpi and antennae brunneo-testaceous to brunneous; pronotum brunneous to brunneo-piceous, margins somewhat lighter; elytral disc brunneo-piceous to piceous, suture and margins brunneous to brunneo-piceous, somewhat lighter than disc, with four testaceous to rufo-testaceous maculae, two anterior and two posterior, anterior macula ovoid, from stria 4 (sometimes diffusely into interval 4) to interval 8, nearest to base at interval 7, closest to apex in interval 5 or 6, posterior macula circular to ovoid, from stria 1 to stria 5 (sometimes stria 4), closest to base in interval 4, nearest to apex in interval 3–4; ventral surface of head, pronotum and thoracic sclerites brunneous, abdominal sclerites testaceous to brunneo-testaceous; legs testaceous to brunneous.</p><p><italic>Microsculpture</italic>. Dorsum of head with mesh pattern somewhat granulated, isodiametric, labrum with sculpticells shallow, stretched longitudinally; pronotum with microsculpture transverse; elytra with sculpticells slightly wider than long, almost isodia<!--PageBreak-->metric; metepisternum with microsculpture almost isodiametric to isodiametric; other ventral surfaces with microsculpture transverse.</p><p><italic>Macrosculpture and pilosity</italic>. Dorsum of head faintly and longitudinally rugulose, with scattered setigerous punctures, setae short and fine, clypeus rugulose, with several scattered setigerous punctures, labrum relatively smooth, with several short setae in apical half; scrobe of mandible setose at base; pronotum faintly rugulose transversely, punctate and densely setose; elytra with intervals punctate and setose, setae longer and more dense medially in basal half, striae faintly punctate, setae hardly visible at 50×; ventral surface with randomly scattered setigerous punctures, setae relatively dense and easily visible in lateral view.</p><p><italic>Fixed setae.</italic> Elytra with two setae in interval 2, one seta just back from mid-length, one seta in apical 1/6.</p><p><italic>Luster</italic>. Dorsal surface moderately dull; ventral thoracic sterna and abdominal sterna moderately glossy.</p><p><italic>Head</italic>. Mandibles with wide base, short, mostly concealed by labrum in resting position; labrum longer than wide, rectangular; mentum with shallow tooth; eyes convex.</p><p><italic>Pronotum</italic>. Anterior transverse impression very shallow; posterior transverse impression moderately deep; median longitudinal impression moderately deep; Disc convex, apical edge slightly emarginate, basal angles obtuse; lateral margins broadly rounded in apical portion, markedly sinuate from lateral seta to base.</p><p><italic>Elytra</italic>. Lateral margin smooth, parallel along length.</p><!--PageBreak--><p><italic>Legs</italic>. Tarsal claws pectinate, three to four denticles per claw, apical denticles rather long.</p><p><italic>Male genitalia</italic>. Fig. <xref ref-type="fig" rid="F101">101A–D</xref>. Length 0.84 – 0.92 mm. Phallus uniform width along length, apex bluntly rounded and somewhat triangular in ventral view, more constricted and pointed in lateral view; endophallus relatively short, one basal microtrichial field (mtf), microtrichia distinctively long, two distinctive endophallic lobes (el), one near base and one medially.</p><p><italic>Female genitalia</italic>. Fig. <xref ref-type="fig" rid="F102">102C</xref>. Width 0.84 – 0.88 mm. Two lateral ensiform setae (les), rather long. One spermatheca (sp1), cylindrical, elongate and narrowing towards apex with markedly elongate apical end; ring sclerite (srs) separating spermatheca duct from spermatheca; one spermathecal accessory gland (sg), spermathecal gland duct (sgd) attachment site on right side of ring sclerite when viewed from ventral aspect.</p></tp:treatment-sec><tp:treatment-sec sec-type="habitat" id="SECID0E5ICM"><title>Habitat, habits, and seasonal occurrence.</title><p>The known elevational range of <italic><tp:taxon-name><tp:taxon-name-part taxon-name-part-type="genus" reg="Mochtherus">M.</tp:taxon-name-part><tp:taxon-name-part taxon-name-part-type="species" reg="tetraspilotus">tetraspilotus</tp:taxon-name-part></tp:taxon-name></italic> in Taiwan is from 480 to 1300 meters. Only one specimen is known from over 725 meters. Adults are crepuscular or nocturnal and are found in mixed primary and <!--PageBreak--><!--PageBreak-->secondary forest of montane areas, as well as disturbed areas. The vast majority of known specimens (54) were collected within a week of each other in 2013 on two nights in late November and early December. They were collected from the underside of fallen trees and deadwood. A single specimen is known from July and another from September. Known methods of collecting this species are sweep netting and hand collecting.</p></tp:treatment-sec><tp:treatment-sec sec-type="distribution" id="SECID0ESJCM"><title>Geographical distribution.</title><p><italic><tp:taxon-name><tp:taxon-name-part taxon-name-part-type="genus" reg="Mochtherus">Mochtherus</tp:taxon-name-part><tp:taxon-name-part taxon-name-part-type="species" reg="tetraspilotus">tetraspilotus</tp:taxon-name-part></tp:taxon-name></italic> is widespread and known from Japan, Burma, Philippines, Laos, Borneo, Java, Ceylon, India, USA, and Taiwan. For additional Taiwan collecting localities, see Figure <xref ref-type="fig" rid="F103">103</xref>.</p><!--PageBreak--></tp:treatment-sec><tp:treatment-sec><!--Section generated to contain objects referenced in tp:taxon-treatment.--><fig id="F100" position="float" orientation="portrait"><label>Figure 100.</label><caption><p>Dorsal habitus and color pattern of <italic><tp:taxon-name><tp:taxon-name-part taxon-name-part-type="genus" reg="Mochtherus">Mochtherus</tp:taxon-name-part><tp:taxon-name-part taxon-name-part-type="species" reg="tetraspilotus">tetraspilotus</tp:taxon-name-part></tp:taxon-name></italic> (MacLeay). (OBL 6.48 mm).</p></caption><graphic xmlns:xlink="http://www.w3.org/1999/xlink" xlink:href="zookeys-816-001-g100.jpg" position="float" orientation="portrait" xlink:type="simple" id="oo_256217.jpg"/></fig><fig id="F101" position="float" orientation="portrait"><label>Figure 101.</label><caption><p>Digital images of male genitalia of <italic><tp:taxon-name><tp:taxon-name-part taxon-name-part-type="genus" reg="Mochtherus">Mochtherus</tp:taxon-name-part><tp:taxon-name-part taxon-name-part-type="species" reg="tetraspilotus">tetraspilotus</tp:taxon-name-part></tp:taxon-name></italic> (MacLeay). <bold>A</bold> left lateral aspect, endophallus everted <bold>B</bold> right lateral aspect <bold>C</bold> ventral aspect <bold>D</bold> left lateral aspect. Legend: <bold>el</bold>, endophallic lobe; <bold>mtf</bold> microtrichial field.</p></caption><graphic xmlns:xlink="http://www.w3.org/1999/xlink" xlink:href="zookeys-816-001-g101.jpg" position="float" orientation="portrait" xlink:type="simple" id="oo_256218.jpg"/></fig><fig id="F102" position="float" orientation="portrait"><label>Figure 102.</label><caption><p>Line drawings of the female reproductive tract of species of the genus <italic><tp:taxon-name><tp:taxon-name-part taxon-name-part-type="genus" reg="Mochtherus">Mochtherus</tp:taxon-name-part></tp:taxon-name></italic> Schmidt-Goebel, known from Taiwan, ventral aspect. <bold>A</bold><italic><tp:taxon-name><tp:taxon-name-part taxon-name-part-type="genus" reg="Mochtherus">M.</tp:taxon-name-part><tp:taxon-name-part taxon-name-part-type="species" reg="luctuosus">luctuosus</tp:taxon-name-part></tp:taxon-name></italic> Putzeys <bold>B</bold><italic><tp:taxon-name><tp:taxon-name-part taxon-name-part-type="genus" reg="Moctherus">M.</tp:taxon-name-part><tp:taxon-name-part taxon-name-part-type="species" reg="obscurabasis">obscurabasis</tp:taxon-name-part></tp:taxon-name></italic> sp. n. <bold>C</bold><italic><tp:taxon-name><tp:taxon-name-part taxon-name-part-type="genus" reg="Mochtherus">M.</tp:taxon-name-part><tp:taxon-name-part taxon-name-part-type="species" reg="tetraspilotus">tetraspilotus</tp:taxon-name-part></tp:taxon-name></italic> (MacLeay). Legend: <bold>bc</bold> bursa copulatrix; <bold>co</bold> common oviduct; <bold>des</bold> dorsal ensiform setae; <bold>div</bold> diverticulum; <bold>gc1</bold> gonocoxite 1; <bold>gc2</bold> gonocoxite 2; <bold>les</bold> lateral ensiform setae; <bold>lt</bold> lateral tergite; <bold>sg</bold> spermathecal gland; <bold>sgd</bold> spermathecal gland duct; <bold>sp1</bold> spermatheca 1; <bold>srs</bold> spermathecal ring sclerite. Scale bars: 0.5 mm.</p></caption><graphic xmlns:xlink="http://www.w3.org/1999/xlink" xlink:href="zookeys-816-001-g102.jpg" position="float" orientation="portrait" xlink:type="simple" id="oo_256219.jpg"/></fig><fig id="F103" position="float" orientation="portrait"><label>Figure 103.</label><caption><p>Map showing known localities for species of the genus <italic><tp:taxon-name><tp:taxon-name-part taxon-name-part-type="genus" reg="Mochtherus">Mochtherus</tp:taxon-name-part></tp:taxon-name></italic> Schmidt-Goebel, in Taiwan.</p></caption><graphic xmlns:xlink="http://www.w3.org/1999/xlink" xlink:href="zookeys-816-001-g103.jpg" position="float" orientation="portrait" xlink:type="simple" id="oo_256220.jpg"/></fig></tp:treatment-sec><ref-list><ref id="B95"><mixed-citation xmlns:xlink="http://www.w3.org/1999/xlink" xlink:type="simple"><person-group><name name-style="western"><surname>Schaum</surname><given-names>HR</given-names></name></person-group> (<year>1860</year>) <article-title>Beitrage zur kenntniss einiger Laufkafer-Gattungen. Berliner Entomologische Zeitschrift.</article-title><volume>4</volume>: <fpage>180</fpage>–<lpage>203</lpage>.</mixed-citation></ref><ref id="B93"><mixed-citation xmlns:xlink="http://www.w3.org/1999/xlink" xlink:type="simple"><person-group><name name-style="western"><surname>Redtenbacher</surname><given-names>L</given-names></name></person-group> (<year>1868</year>) Reise der österreichischen Fregatte Novara um die Erde in den Jahren 1857, 1858,1859 unter den befehlen des Commodore B. von Wüllerstorf-Urbair. Zoologischer Theil. Zweiter Band: Coleopteren: 1–249.</mixed-citation></ref><ref id="B7"><mixed-citation xmlns:xlink="http://www.w3.org/1999/xlink" xlink:type="simple"><person-group><name name-style="western"><surname>Andrewes</surname><given-names>HE</given-names></name></person-group> (<year>1933</year>) <article-title>Catalogue of the <tp:taxon-name><tp:taxon-name-part taxon-name-part-type="family">Carabidae</tp:taxon-name-part></tp:taxon-name> of Sumatra.</article-title><source>Tijdschrift voor Entomologie</source><volume>76</volume>: <fpage>319</fpage>–<lpage>382</lpage>.</mixed-citation></ref><ref id="B26"><mixed-citation xmlns:xlink="http://www.w3.org/1999/xlink" xlink:type="simple"><person-group><name name-style="western"><surname>Bates</surname><given-names>HW</given-names></name></person-group> (<year>1886</year>) <article-title>On the Geodephagous <tp:taxon-name><tp:taxon-name-part taxon-name-part-type="order">Coleoptera</tp:taxon-name-part></tp:taxon-name> collected by Mr. George Lewis in Ceylon.</article-title><source>Annals and Magazine of Natural History</source><volume>5</volume>(<issue>17</issue>): <fpage>199</fpage>–<lpage>212</lpage>. <ext-link xlink:type="simple" ext-link-type="doi" xlink:href="10.1080/00222938609460134">https://doi.org/10.1080/00222938609460134</ext-link></mixed-citation></ref><ref id="B28"><mixed-citation xmlns:xlink="http://www.w3.org/1999/xlink" xlink:type="simple"><person-group><name name-style="western"><surname>Bates</surname><given-names>HW</given-names></name></person-group> (<year>1892</year>) Viaggio di Leonardo Fea in Birmania e regioni vicine. XLIV. List of <tp:taxon-name><tp:taxon-name-part taxon-name-part-type="family">Carabidae</tp:taxon-name-part></tp:taxon-name>. Annali del Museo Civico di Storia Naturale di Genova (Serie 2) 12(32): 267–428.</mixed-citation></ref><ref id="B1"><mixed-citation xmlns:xlink="http://www.w3.org/1999/xlink" xlink:type="simple"><person-group><name name-style="western"><surname>Andrewes</surname><given-names>HE</given-names></name></person-group> (<year>1919</year>) On the types of Oriental <tp:taxon-name><tp:taxon-name-part taxon-name-part-type="family">Carabidae</tp:taxon-name-part></tp:taxon-name> in the British Museum, and in the Hope Department of the Oxford University Museum. Transactions of the entomological Society of London VI: 119–217. <ext-link xlink:type="simple" ext-link-type="doi" xlink:href="10.1111/j.1365-2311.1919.tb00006.x">https://doi.org/10.1111/j.1365-2311.1919.tb00006.x</ext-link></mixed-citation></ref><ref id="B3"><mixed-citation xmlns:xlink="http://www.w3.org/1999/xlink" xlink:type="simple"><person-group><name name-style="western"><surname>Andrewes</surname><given-names>HE</given-names></name></person-group> (<year>1923</year>) On the types of Oriental <tp:taxon-name><tp:taxon-name-part taxon-name-part-type="family">Carabidae</tp:taxon-name-part></tp:taxon-name> describes by Schmidt- Goebel in his Faunula Coleopterorum Birmaniae, 63 pp.</mixed-citation></ref><ref id="B4"><mixed-citation xmlns:xlink="http://www.w3.org/1999/xlink" xlink:type="simple"><person-group><name name-style="western"><surname>Andrewes</surname><given-names>HE</given-names></name></person-group> (<year>1927</year>) <article-title>Insects of Samoa and other Samoan terrestrial <tp:taxon-name><tp:taxon-name-part taxon-name-part-type="phylum">Arthropoda</tp:taxon-name-part></tp:taxon-name>. <tp:taxon-name><tp:taxon-name-part taxon-name-part-type="order">Coleoptera</tp:taxon-name-part></tp:taxon-name> Fasc. 1. <tp:taxon-name><tp:taxon-name-part taxon-name-part-type="family">Carabidae</tp:taxon-name-part></tp:taxon-name>.</article-title><source>BMNH, London</source><volume>3</volume>(<issue>4</issue>): <fpage>1</fpage>–<lpage>346</lpage>.</mixed-citation></ref><ref id="B5"><mixed-citation xmlns:xlink="http://www.w3.org/1999/xlink" xlink:type="simple"><person-group><name name-style="western"><surname>Andrewes</surname><given-names>HE</given-names></name></person-group> (<year>1929</year>) <article-title>Fauna Sumatrensis. (Beitrag Nr. 64). <tp:taxon-name><tp:taxon-name-part taxon-name-part-type="family">Carabidae</tp:taxon-name-part></tp:taxon-name> (Col.).</article-title><source>Tijdschrift voor Entomologie</source><volume>72</volume>: <fpage>303</fpage>–<lpage>340</lpage>.</mixed-citation></ref><ref id="B6"><mixed-citation xmlns:xlink="http://www.w3.org/1999/xlink" xlink:type="simple"><person-group><name name-style="western"><surname>Andrewes</surname><given-names>HE</given-names></name></person-group> (<year>1930</year>) Fauna Buruana. <tp:taxon-name><tp:taxon-name-part taxon-name-part-type="order">Coleoptera</tp:taxon-name-part></tp:taxon-name>, Family <tp:taxon-name><tp:taxon-name-part taxon-name-part-type="family">Carabidae</tp:taxon-name-part></tp:taxon-name>. Treubia 7, supplement 336–337.</mixed-citation></ref><ref id="B33"><mixed-citation xmlns:xlink="http://www.w3.org/1999/xlink" xlink:type="simple"><person-group><name name-style="western"><surname>Csiki</surname><given-names>E</given-names></name></person-group> (<year>1932</year>) Coleopterorum catalogus, pars 124, <tp:taxon-name><tp:taxon-name-part taxon-name-part-type="family">Carabidae</tp:taxon-name-part></tp:taxon-name>: <tp:taxon-name><tp:taxon-name-part taxon-name-part-type="subfamily">Harpalinae</tp:taxon-name-part></tp:taxon-name> VII, Vol. III, 1279–1598.</mixed-citation></ref><ref id="B69"><mixed-citation xmlns:xlink="http://www.w3.org/1999/xlink" xlink:type="simple"><person-group><name name-style="western"><surname>Jedlička</surname><given-names>A</given-names></name></person-group> (<year>1963</year>) <article-title>Monographie der Truncatipennen aus Ostasien. <tp:taxon-name><tp:taxon-name-part taxon-name-part-type="subfamily">Lebiinae</tp:taxon-name-part></tp:taxon-name>- <tp:taxon-name>Odacanthinae</tp:taxon-name>-<tp:taxon-name>Brachyninae</tp:taxon-name> (<tp:taxon-name><tp:taxon-name-part taxon-name-part-type="order">Coleoptera</tp:taxon-name-part></tp:taxon-name>, <tp:taxon-name><tp:taxon-name-part taxon-name-part-type="family">Carabidae</tp:taxon-name-part></tp:taxon-name>). Entomologische Abhandlungen und Berichte aus dem Staatlichen Museum fur Tierkunde in Dresden, Bd.</article-title><volume>28</volume>(<issue>7</issue>): <fpage>269</fpage>–<lpage>579</lpage>.</mixed-citation></ref><ref id="B79"><mixed-citation xmlns:xlink="http://www.w3.org/1999/xlink" xlink:type="simple"><person-group><name name-style="western"><surname>Lorenz</surname><given-names>W</given-names></name></person-group> (<year>2005</year>) <source>Systematic List of Extant Ground Beetles of the World. (<tp:taxon-name><tp:taxon-name-part taxon-name-part-type="class">Insecta</tp:taxon-name-part></tp:taxon-name>, <tp:taxon-name><tp:taxon-name-part taxon-name-part-type="order">Coleoptera</tp:taxon-name-part></tp:taxon-name>, <tp:taxon-name><tp:taxon-name-part taxon-name-part-type="suborder">Adephaga</tp:taxon-name-part></tp:taxon-name>: <tp:taxon-name><tp:taxon-name-part taxon-name-part-type="family">Trachypachidae</tp:taxon-name-part></tp:taxon-name> &amp; <tp:taxon-name><tp:taxon-name-part taxon-name-part-type="family">Carabidae</tp:taxon-name-part></tp:taxon-name> incl.</source><publisher-name>Paussinae</publisher-name>, <publisher-loc>Cicindelinae, Rhysodinae). Second ed. Germany</publisher-loc>, <size units="page">530 pp</size>.</mixed-citation></ref></ref-list></tp:taxon-treatment>
