# Supplementary material for: A taxonomic review of the pericaline ground-beetles in Taiwan, with descriptions of new species (Coleoptera, Carabidae, Lebiini)
Source: Zookeys. 2019 Jan 14;(816):1–164. doi: 10.3897/zookeys.816.29738 (PMC6341056; doi:10.3897/zookeys.816.29738)
Supplement: XML Treatment for Pericalus formosanus [file zookeys.816.29738-treatment51.xml]

<!DOCTYPE tp:taxon-treatment
  PUBLIC "-//TaxonX//DTD Taxonomic Treatment Publishing DTD v0 20100105//EN" "tax-treatment-NSO.dtd">
<tp:taxon-treatment xmlns:tp="http://www.plazi.org/taxpub"><tp:treatment-meta><kwd-group><label>Taxon classification</label><kwd><named-content xmlns:xlink="http://www.w3.org/1999/xlink" content-type="kingdom">Animalia</named-content></kwd><kwd><named-content xmlns:xlink="http://www.w3.org/1999/xlink" content-type="order">Coleoptera</named-content></kwd><kwd><named-content xmlns:xlink="http://www.w3.org/1999/xlink" content-type="family">Carabidae</named-content></kwd></kwd-group><mixed-citation publication-type="journal"><person-group><name><surname>Hunting</surname><given-names>Wesley</given-names></name><name><surname>Yang</surname><given-names>Man-Miao</given-names></name></person-group><article-title>A taxonomic review of the pericaline ground-beetles in Taiwan, with descriptions of new species (<tp:taxon-name><tp:taxon-name-part taxon-name-part-type="order">Coleoptera</tp:taxon-name-part></tp:taxon-name>, <tp:taxon-name><tp:taxon-name-part taxon-name-part-type="family">Carabidae</tp:taxon-name-part></tp:taxon-name>, <tp:taxon-name><tp:taxon-name-part taxon-name-part-type="tribe">Lebiini</tp:taxon-name-part></tp:taxon-name>)</article-title><source>Zookeys</source><day>14</day><month>1</month><year>2019</year><volume>2019</volume><issue>816</issue><fpage>1</fpage><lpage>164</lpage><pub-id pub-id-type="doi">10.3897/zookeys.816.29738</pub-id></mixed-citation></tp:treatment-meta><tp:nomenclature><tp:taxon-name>
                        <tp:taxon-name-part taxon-name-part-type="genus" reg="Pericalus">Pericalus</tp:taxon-name-part>
                        <tp:taxon-name-part taxon-name-part-type="species" reg="formosanus">formosanus</tp:taxon-name-part>
                      </tp:taxon-name><tp:taxon-authority>Dupuis stat. resurr.</tp:taxon-authority><xref ref-type="fig" rid="F104">Figs 104A, B</xref><xref ref-type="fig" rid="F105">, 105A–D</xref><xref ref-type="fig" rid="F106">, 106</xref><xref ref-type="fig" rid="F110">, 110A</xref><tp:nomenclature-citation-list><tp:nomenclature-citation><tp:taxon-name>
                            <tp:taxon-name-part taxon-name-part-type="genus" reg="Pericalus">Pericalus</tp:taxon-name-part>
                            <tp:taxon-name-part taxon-name-part-type="species" reg="formosanus">formosanus</tp:taxon-name-part>
                          </tp:taxon-name><comment>Dupuis, 1913: 83; <xref ref-type="bibr" rid="B33">Csiki 1932</xref>: 1369; <xref ref-type="bibr" rid="B69">Jedlička 1963</xref>: 379; <xref ref-type="bibr" rid="B43">Fedorenko 2017</xref>: 311.</comment></tp:nomenclature-citation><tp:nomenclature-citation><tp:taxon-name>
                            <tp:taxon-name-part taxon-name-part-type="genus" reg="Pericalus">Pericalus</tp:taxon-name-part>
                            <tp:taxon-name-part taxon-name-part-type="species" reg="ornatus">ornatus</tp:taxon-name-part>
                            <tp:taxon-name-part taxon-name-part-type="subspecies" reg="formosanus">formosanus</tp:taxon-name-part>
                          </tp:taxon-name><comment>Dupuis: <xref ref-type="bibr" rid="B97">Shi and Liang 2018</xref>: 36.</comment></tp:nomenclature-citation></tp:nomenclature-citation-list></tp:nomenclature><tp:treatment-sec sec-type="type material" id="SECID0E5RCM"><title>Types and other material examined.</title><p><bold>Holotype</bold> (male) labeled “Chip Chip/ II Formosa/Sauter 07-09”; “TYPUS” [rectangular, red paper]; “<tp:taxon-name><tp:taxon-name-part taxon-name-part-type="genus" reg="Pericalus">Pericalus</tp:taxon-name-part><tp:taxon-name-part taxon-name-part-type="species" reg="formosanus">formosanus</tp:taxon-name-part></tp:taxon-name> Dupuis/Dupuis det. ”; “Syntypus”; “DEI <tp:taxon-name><tp:taxon-name-part taxon-name-part-type="order">Coleoptera</tp:taxon-name-part></tp:taxon-name>/# 200415”. Five <bold>paratypes</bold> and 151 other specimens of <italic><tp:taxon-name><tp:taxon-name-part taxon-name-part-type="genus" reg="Pericalus">P.</tp:taxon-name-part><tp:taxon-name-part taxon-name-part-type="species" reg="formosanus">formosanus</tp:taxon-name-part></tp:taxon-name></italic>: 75 males and 76 females. For further details see EH Strickland Virtual Entomology Museum Database.</p></tp:treatment-sec><tp:treatment-sec sec-type="type locality" id="SECID0ECTCM"><title>Type locality.</title><p>Taiwan. Kaoshiung County, “Hoozan” = Fengshan City.</p></tp:treatment-sec><tp:treatment-sec sec-type="Taxonomic notes" id="SECID0EHTCM"><title>Taxonomic notes.</title><p>In a recent paper <xref ref-type="bibr" rid="B97">Shi and Liang (2018)</xref> considered <italic><tp:taxon-name><tp:taxon-name-part taxon-name-part-type="genus" reg="Pericalus">P.</tp:taxon-name-part><tp:taxon-name-part taxon-name-part-type="species" reg="formosanus">formosanus</tp:taxon-name-part></tp:taxon-name></italic> to be a subspecies of <italic><tp:taxon-name><tp:taxon-name-part taxon-name-part-type="genus" reg="Pericalus">Pericalus</tp:taxon-name-part><tp:taxon-name-part taxon-name-part-type="species" reg="ornatus">ornatus</tp:taxon-name-part></tp:taxon-name></italic> Schmidt-Goebel, 1846. While these taxa are similar, we have deduced that there are sufficient differences to maintain the species status of <italic><tp:taxon-name><tp:taxon-name-part taxon-name-part-type="genus" reg="Pericalus">P.</tp:taxon-name-part><tp:taxon-name-part taxon-name-part-type="species" reg="formosanus">formosanus</tp:taxon-name-part></tp:taxon-name></italic>. Along with differences in the hind angles of the elytra, and number of discal setae (one in <italic><tp:taxon-name><tp:taxon-name-part taxon-name-part-type="genus" reg="Pericalus">P.</tp:taxon-name-part><tp:taxon-name-part taxon-name-part-type="species" reg="formosanus">formosanus</tp:taxon-name-part></tp:taxon-name></italic> and two in <italic><tp:taxon-name><tp:taxon-name-part taxon-name-part-type="genus" reg="Pericalus">P.</tp:taxon-name-part><tp:taxon-name-part taxon-name-part-type="species" reg="ornatus">ornatus</tp:taxon-name-part></tp:taxon-name></italic>), there are slight but consistent differences in the genitalic characteristics. Females of <italic><tp:taxon-name><tp:taxon-name-part taxon-name-part-type="genus" reg="Pericalus">P.</tp:taxon-name-part><tp:taxon-name-part taxon-name-part-type="species" reg="formosanus">formosanus</tp:taxon-name-part></tp:taxon-name></italic> have a spermathecal gland duct that is longer and a spermathecal gland (Fig. <xref ref-type="fig" rid="F110">110B</xref>) that is larger than seen in specimens of <italic><tp:taxon-name><tp:taxon-name-part taxon-name-part-type="genus" reg="Pericalus">P.</tp:taxon-name-part><tp:taxon-name-part taxon-name-part-type="species" reg="ornatus">ornatus</tp:taxon-name-part></tp:taxon-name></italic>. Males of <italic><tp:taxon-name><tp:taxon-name-part taxon-name-part-type="genus" reg="Pericalus">P.</tp:taxon-name-part><tp:taxon-name-part taxon-name-part-type="species" reg="formosanus">formosanus</tp:taxon-name-part></tp:taxon-name></italic> have a phallus with ostium more dorsally situated than in members of <italic><tp:taxon-name><tp:taxon-name-part taxon-name-part-type="genus" reg="Pericalus">P.</tp:taxon-name-part><tp:taxon-name-part taxon-name-part-type="species" reg="ornatus">ornatus</tp:taxon-name-part></tp:taxon-name></italic> and an endophallus that is obviously narrower in form and has only one prominent endophallic lobe (Fig. <xref ref-type="fig" rid="F108">108A</xref>), located more basally than the most basal endophallic lobe of specimens of <italic><tp:taxon-name><tp:taxon-name-part taxon-name-part-type="genus" reg="Pericalus">P.</tp:taxon-name-part><tp:taxon-name-part taxon-name-part-type="species" reg="ornatus">ornatus</tp:taxon-name-part></tp:taxon-name></italic>.</p><p>Shi and Liang observed that <xref ref-type="bibr" rid="B43">Fedorenko (2017)</xref>, recorded <italic><tp:taxon-name><tp:taxon-name-part taxon-name-part-type="genus" reg="Pericalus">P.</tp:taxon-name-part><tp:taxon-name-part taxon-name-part-type="species" reg="formosanus">formosanus</tp:taxon-name-part></tp:taxon-name></italic> from Vietnam based on misidentification of <italic><tp:taxon-name><tp:taxon-name-part taxon-name-part-type="genus" reg="Pericalus">P.</tp:taxon-name-part><tp:taxon-name-part taxon-name-part-type="species" reg="acutidens">acutidens</tp:taxon-name-part></tp:taxon-name></italic>. After examining his images of the everted endophallus, it is clear that it was a mistaken identity. <italic><tp:taxon-name><tp:taxon-name-part taxon-name-part-type="genus" reg="Pericalus">Pericalus</tp:taxon-name-part><tp:taxon-name-part taxon-name-part-type="species" reg="formosanus">formosanus</tp:taxon-name-part></tp:taxon-name></italic> is restricted to Taiwan and allopatric with all other species of <italic><tp:taxon-name><tp:taxon-name-part taxon-name-part-type="genus" reg="Pericalus">Pericalus</tp:taxon-name-part></tp:taxon-name></italic>.</p></tp:treatment-sec><tp:treatment-sec sec-type="diagnosis" id="SECID0EVYCM"><title>Diagnosis.</title><p>Specimens of this species are easily distinguished from other Taiwanese pericalines by having smooth tarsal claws, two pairs of supraorbital setae, two pairs of latero-marginal setae on the pronotum and a black dorsal coloration with eight maculae on the disc of the elytra.</p></tp:treatment-sec><tp:treatment-sec sec-type="redescription" id="SECID0E1YCM"><title>Redescription.</title><p>OBL 7.67 – 11.33 mm. Length (n = ten males, ten females): head 0.92 – 1.24, pronotum 1.28 – 2.12, elytra 4.33 – 6.33, metepisternum 1.04 – 1.40 mm; width: head 2.14 – 3.10, pronotum 3.33 – 4.67, elytra 3.33 – 4.67, metepisternum 0.56 – 0.84 mm.</p><p><italic>Body proportions</italic>. HW/HL 2.24 – 2.58; PWM/PL 1.45 – 1.58; EL/EW 1.25 – 1.46; ML/MW 1.40 – 1.94.</p><p><italic>Color</italic>. Fig. <xref ref-type="fig" rid="F104">104A, B</xref>. Various. Dorsum of head piceous, clypeus piceous with rufo-brunneous apical edge, antennae and palpi rufo-brunneous, scape sometimes darker; pronotum piceous; elytral disc piceous, with eight testaceous maculae, two in basal 1/3, two near mid-length, and four in apical 1/3, basal macula somewhat dentate, from interval 3 or 4 to interval 6 or 7, always closest to base in interval 5 and closest to apex <!--PageBreak-->in interval 4, mid-length macula from interval 4 to interval 5 or 6, apical macula with small patch from interval 2 to 3 and small patch in interval 7; ventral surface rufo-piceous to piceous; legs rufo-brunneous, tibia darker.</p><fig id="F104" position="float" orientation="portrait"><label>Figure 104.</label><caption><p>Dorsal habitus and intrapopulation variation of color pattern of <italic><tp:taxon-name><tp:taxon-name-part taxon-name-part-type="genus" reg="Pericalus">Pericalus</tp:taxon-name-part><tp:taxon-name-part taxon-name-part-type="species" reg="formosanus">formosanus</tp:taxon-name-part></tp:taxon-name></italic> Dupuis. <bold>A</bold> larger elytral macula (common) (OBL 11.02 mm). <bold>B</bold> smaller elytral macula (OBL 8.02 mm).</p></caption><graphic xmlns:xlink="http://www.w3.org/1999/xlink" xlink:href="zookeys-816-001-g104.jpg" position="float" orientation="portrait" xlink:type="simple" id="oo_256222.jpg"/></fig><p><italic>Microsculpture.</italic> Head with microsculpture almost isodiametric to isodiametric; pronotum with microsculpture shallow, somewhat transverse to transverse; elytra with sculpticells transverse, single row of isodiametric cells down center of each stria; ventral surface with transverse to almost isodiameteric microsculpture.</p><p><italic>Macrosculpture and pilosity</italic>. Dorsum of head and base of clypeus rugulose, surface with very fine, scattered, setigerous punctures, hardly visible at 50×; pronotum disc <!--PageBreak-->faintly rugulose centrally, more so along lateral margins, surface with very fine, scattered, setigerous punctures; elytral intervals convex, interval 7 slightly more raised than others in apical 1/3, entire dorsal surface with fine, scattered setigerous punctures, punctures hardly visible but setae easily viewed in lateral view at 50×, striae impunctate; ventral surface of head rugulose to gula suture, remaining ventral surface with randomly scattered setigerous punctures.</p><p><italic>Fixed setae.</italic> Two pairs of supraorbital setae; clypeus with two long, lateral setae; labrum with six setae along apical margin; one pair of suborbital setae; pronotum with two pairs of setae, one at base of lateral margin, one on lateral margin at pronotum max width; 24 – 25 lateral (umbilical) setae in interval 9; elytra with interval 3 with one seta in basal 1/6 (See also, variation); ventral surface with two setae on each of abdominal sterna III to VI; four setae along apical margin of sternum VII.</p></tp:treatment-sec><tp:treatment-sec sec-type="variation" id="SECID0EX1CM"><title>Variation.</title><p>of 151 specimens observed only one was observed to have two setae in interval 3, the typical apical setae and one at mid-length; see Fig. <xref ref-type="fig" rid="F104">104A</xref> (two setae) vs. Fig. <xref ref-type="fig" rid="F104">104B</xref> (one seta).</p><p><italic>Luster</italic>. Dorsal surface moderately glossy; ventral surface glossy.</p><p><italic>Head</italic>. Mandibles long, left mandible with distinctive notch on inside and dorsal surface in apical 1/3; labrum deeply bilobed, mentum without tooth; eyes large, convex; palpi cylindrical and elongate and with fine setae.</p><p><italic>Pronotum</italic>. Lateral margins explanate, with margins curved slightly upwards, anterior transverse impression moderately shallow, posterior transverse impression deep, median longitudinal impression moderately deep, apico-lateral margins broadly and distinctly lobed, posterio-lateral margins sinuate, right-angled.</p><p><italic>Elytra</italic>. Hind angles slightly sinuate, apex of lateral margin with distinctly sharp edge, pointed.</p><p><italic>Hind wings</italic>. Macropterous.</p><p><italic>Legs</italic>. Tarsal claws smooth, rather long and slender, males with adhesive vestiture ventrally, two rows squamo-setae on tarsomeres 1–3 of fore-leg.</p><p><italic>Male genitalia</italic>. Fig. <xref ref-type="fig" rid="F105">105A–D</xref>. Length 1.80 – 2.06 mm. Ostium catopic, open slightly more on the left side. Phallus cylindrical, widest at mid-length, apex short, rounded at tip; endophallus relatively long and narrow along length, with single distinctive lobe (el) at base.</p><fig id="F105" position="float" orientation="portrait"><label>Figure 105.</label><caption><p>Digital images of male genitalia of <italic><tp:taxon-name><tp:taxon-name-part taxon-name-part-type="genus" reg="Pericalus">Pericalus</tp:taxon-name-part><tp:taxon-name-part taxon-name-part-type="species" reg="formosanus">formosanus</tp:taxon-name-part></tp:taxon-name></italic> Dupuis. <bold>A</bold> left lateral aspect, endophallus everted <bold>B</bold> right lateral aspect <bold>C</bold> ventral aspect <bold>D</bold> left lateral aspect. Legend: <bold>el</bold> endophallic lobe.</p></caption><graphic xmlns:xlink="http://www.w3.org/1999/xlink" xlink:href="zookeys-816-001-g105.jpg" position="float" orientation="portrait" xlink:type="simple" id="oo_256223.jpg"/></fig><p><italic>Female genitalia</italic>. Fig. <xref ref-type="fig" rid="F110">110A</xref>. Width 1.15 – 1.30 mm. Gonocoxite 2 (gc2) distinctively long and narrow, relatively uniform in width along length; three lateral ensiform setae spaced widely apart (les), one dorsal ensiform seta. Sensory furrow, furrow pegs, and associated nematiform setae not observed. One spermatheca present (sp1), elongate and cylindrical, expanding slightly in apical half; one spermathecal accessory gland (sg), associated spermathecal gland duct (sgd), with attachment site just before widening of spermatheca.</p></tp:treatment-sec><tp:treatment-sec sec-type="habitat" id="SECID0EP4CM"><title>Habitat, habits, and seasonal occurrence.</title><p>The known elevational range of <italic><tp:taxon-name><tp:taxon-name-part taxon-name-part-type="genus" reg="Pericalus">P.</tp:taxon-name-part><tp:taxon-name-part taxon-name-part-type="species" reg="formosanus">formosanus</tp:taxon-name-part></tp:taxon-name></italic> is from 500 to 2095 meters with the majority of adults being collected between 1800 and 2000 meters. Adults of this species are crepuscular and are found in mixed primary and secondary forest of montane areas, typically in moist areas. <!--PageBreak-->They can be found inside and under deadwood during the day and on deadwood at night. Specimens are easily captured as they do not run or fly when illuminated. Specimens have been collected throughout the year with most collected from May to July. Methods of collecting include light trap on ground, u.v. light sheet, pitfall trap, and hand collecting.</p></tp:treatment-sec><tp:treatment-sec sec-type="distribution" id="SECID0EC5CM"><title>Geographical distribution.</title><p><italic><tp:taxon-name><tp:taxon-name-part taxon-name-part-type="genus" reg="Pericalus">Pericalus</tp:taxon-name-part><tp:taxon-name-part taxon-name-part-type="species" reg="formosanus">formosanus</tp:taxon-name-part></tp:taxon-name></italic> is known only from Taiwan. See Figure <xref ref-type="fig" rid="F106">106</xref>.</p><fig id="F106" position="float" orientation="portrait"><label>Figure 106.</label><caption><p>Map showing known localities for species of the genus <italic><tp:taxon-name><tp:taxon-name-part taxon-name-part-type="genus" reg="Pericalus">Pericalus</tp:taxon-name-part></tp:taxon-name></italic> MacLeay, in Taiwan.</p></caption><graphic xmlns:xlink="http://www.w3.org/1999/xlink" xlink:href="zookeys-816-001-g106.jpg" position="float" orientation="portrait" xlink:type="simple" id="oo_256224.jpg"/></fig><!--PageBreak--></tp:treatment-sec><tp:treatment-sec><!--Section generated to contain objects referenced in tp:taxon-treatment.--><fig id="F110" position="float" orientation="portrait"><label>Figure 110.</label><caption><p>Line drawings of the female reproductive tract, ventral aspect, of <bold>A</bold><italic><tp:taxon-name><tp:taxon-name-part taxon-name-part-type="genus" reg="Pericalus">Pericalus</tp:taxon-name-part><tp:taxon-name-part taxon-name-part-type="species" reg="formosanus">formosanus</tp:taxon-name-part></tp:taxon-name></italic> Dupuis <bold>B</bold><italic><tp:taxon-name><tp:taxon-name-part taxon-name-part-type="genus" reg="Serrimargo">Serrimargo</tp:taxon-name-part><tp:taxon-name-part taxon-name-part-type="species" reg="schenklingi">schenklingi</tp:taxon-name-part></tp:taxon-name></italic> (Dupuis). Legend: <bold>bc</bold> bursa copulatrix; <bold>co</bold> common oviduct; <bold>des</bold> dorsal ensiform setae; <bold>div</bold> diverticulum; <bold>gc1</bold> gonocoxite 1; <bold>gc2</bold> gonocoxite 2; <bold>les</bold> lateral ensiform setae; <bold>lt</bold> lateral tergite; <bold>sg</bold> spermathecal gland; <bold>sgd</bold> spermathecal gland duct; <bold>sp1</bold> spermatheca 1. Scale bars: 0.5 mm.</p></caption><graphic xmlns:xlink="http://www.w3.org/1999/xlink" xlink:href="zookeys-816-001-g110.jpg" position="float" orientation="portrait" xlink:type="simple" id="oo_256229.jpg"/></fig><fig id="F108" position="float" orientation="portrait"><label>Figure 108.</label><caption><p>Digital images of male genitalia of <italic><tp:taxon-name><tp:taxon-name-part taxon-name-part-type="genus" reg="Serrimargo">Serrimargo</tp:taxon-name-part><tp:taxon-name-part taxon-name-part-type="species" reg="schenklingi">schenklingi</tp:taxon-name-part></tp:taxon-name></italic> (Dupuis). <bold>A</bold> left lateral aspect, endophallus everted <bold>B</bold> right lateral aspect <bold>C</bold> ventral aspect <bold>D</bold> left lateral aspect. Legend: <bold>ef</bold> endophallic flagellum.</p></caption><graphic xmlns:xlink="http://www.w3.org/1999/xlink" xlink:href="zookeys-816-001-g108.jpg" position="float" orientation="portrait" xlink:type="simple" id="oo_256227.jpg"/></fig></tp:treatment-sec><ref-list><ref id="B33"><mixed-citation xmlns:xlink="http://www.w3.org/1999/xlink" xlink:type="simple"><person-group><name name-style="western"><surname>Csiki</surname><given-names>E</given-names></name></person-group> (<year>1932</year>) Coleopterorum catalogus, pars 124, <tp:taxon-name><tp:taxon-name-part taxon-name-part-type="family">Carabidae</tp:taxon-name-part></tp:taxon-name>: <tp:taxon-name><tp:taxon-name-part taxon-name-part-type="subfamily">Harpalinae</tp:taxon-name-part></tp:taxon-name> VII, Vol. III, 1279–1598.</mixed-citation></ref><ref id="B69"><mixed-citation xmlns:xlink="http://www.w3.org/1999/xlink" xlink:type="simple"><person-group><name name-style="western"><surname>Jedlička</surname><given-names>A</given-names></name></person-group> (<year>1963</year>) <article-title>Monographie der Truncatipennen aus Ostasien. <tp:taxon-name><tp:taxon-name-part taxon-name-part-type="subfamily">Lebiinae</tp:taxon-name-part></tp:taxon-name>- <tp:taxon-name>Odacanthinae</tp:taxon-name>-<tp:taxon-name>Brachyninae</tp:taxon-name> (<tp:taxon-name><tp:taxon-name-part taxon-name-part-type="order">Coleoptera</tp:taxon-name-part></tp:taxon-name>, <tp:taxon-name><tp:taxon-name-part taxon-name-part-type="family">Carabidae</tp:taxon-name-part></tp:taxon-name>). Entomologische Abhandlungen und Berichte aus dem Staatlichen Museum fur Tierkunde in Dresden, Bd.</article-title><volume>28</volume>(<issue>7</issue>): <fpage>269</fpage>–<lpage>579</lpage>.</mixed-citation></ref><ref id="B43"><mixed-citation xmlns:xlink="http://www.w3.org/1999/xlink" xlink:type="simple"><person-group><name name-style="western"><surname>Fedorenko</surname><given-names>DN</given-names></name></person-group> (<year>2017</year>) <article-title>A new species of <tp:taxon-name><tp:taxon-name-part taxon-name-part-type="genus">Pericalus</tp:taxon-name-part></tp:taxon-name> s.str. (<tp:taxon-name><tp:taxon-name-part taxon-name-part-type="order">Coleoptera</tp:taxon-name-part></tp:taxon-name>: <tp:taxon-name><tp:taxon-name-part taxon-name-part-type="family">Carabidae</tp:taxon-name-part></tp:taxon-name>, <tp:taxon-name><tp:taxon-name-part taxon-name-part-type="tribe">Lebiini</tp:taxon-name-part></tp:taxon-name>) from Vietnam, with notes on some Oriental members of the subgenus.</article-title><source>Russian Entomological Journal</source><volume>26</volume>(<issue>4</issue>): <fpage>303</fpage>–<lpage>312</lpage>. <ext-link xlink:type="simple" ext-link-type="uri" xlink:href="http://kmkjournals.com/upload/PDF/REJ/26/ent26_4_303_312_Fedorenko_for_Inet.pdf">http://kmkjournals.com/upload/PDF/REJ/26/ent26_4_303_312_Fedorenko_for_Inet.pdf</ext-link></mixed-citation></ref><ref id="B97"><mixed-citation xmlns:xlink="http://www.w3.org/1999/xlink" xlink:type="simple"><person-group><name name-style="western"><surname>Shi</surname><given-names>H</given-names></name><name name-style="western"><surname>Liang</surname><given-names>H</given-names></name></person-group> (<year>2018</year>) Revision of genus <italic><tp:taxon-name><tp:taxon-name-part taxon-name-part-type="genus">Pericalus</tp:taxon-name-part></tp:taxon-name></italic> from China, with descriptions of four new species (<tp:taxon-name><tp:taxon-name-part taxon-name-part-type="family">Carabidae</tp:taxon-name-part></tp:taxon-name>, <tp:taxon-name><tp:taxon-name-part taxon-name-part-type="tribe">Lebiini</tp:taxon-name-part></tp:taxon-name>, <tp:taxon-name><tp:taxon-name-part taxon-name-part-type="genus">Pericalina</tp:taxon-name-part></tp:taxon-name>) ZooKeys 758: 19–54. <ext-link xlink:type="simple" ext-link-type="doi" xlink:href="10.3897/zookeys.758.24169">https://doi.org/10.3897/zookeys.758.24169</ext-link></mixed-citation></ref></ref-list></tp:taxon-treatment>
