# Supplementary material for: A taxonomic review of the pericaline ground-beetles in Taiwan, with descriptions of new species (Coleoptera, Carabidae, Lebiini)
Source: Zookeys. 2019 Jan 14;(816):1–164. doi: 10.3897/zookeys.816.29738 (PMC6341056; doi:10.3897/zookeys.816.29738)
Supplement: XML Treatment for Serrimargo schenklingi [file zookeys.816.29738-treatment53.xml]

<!DOCTYPE tp:taxon-treatment
  PUBLIC "-//TaxonX//DTD Taxonomic Treatment Publishing DTD v0 20100105//EN" "tax-treatment-NSO.dtd">
<tp:taxon-treatment xmlns:tp="http://www.plazi.org/taxpub"><tp:treatment-meta><kwd-group><label>Taxon classification</label><kwd><named-content xmlns:xlink="http://www.w3.org/1999/xlink" content-type="kingdom">Animalia</named-content></kwd><kwd><named-content xmlns:xlink="http://www.w3.org/1999/xlink" content-type="order">Coleoptera</named-content></kwd><kwd><named-content xmlns:xlink="http://www.w3.org/1999/xlink" content-type="family">Carabidae</named-content></kwd></kwd-group><mixed-citation publication-type="journal"><person-group><name><surname>Hunting</surname><given-names>Wesley</given-names></name><name><surname>Yang</surname><given-names>Man-Miao</given-names></name></person-group><article-title>A taxonomic review of the pericaline ground-beetles in Taiwan, with descriptions of new species (<tp:taxon-name><tp:taxon-name-part taxon-name-part-type="order">Coleoptera</tp:taxon-name-part></tp:taxon-name>, <tp:taxon-name><tp:taxon-name-part taxon-name-part-type="family">Carabidae</tp:taxon-name-part></tp:taxon-name>, <tp:taxon-name><tp:taxon-name-part taxon-name-part-type="tribe">Lebiini</tp:taxon-name-part></tp:taxon-name>)</article-title><source>Zookeys</source><day>14</day><month>1</month><year>2019</year><volume>2019</volume><issue>816</issue><fpage>1</fpage><lpage>164</lpage><pub-id pub-id-type="doi">10.3897/zookeys.816.29738</pub-id></mixed-citation></tp:treatment-meta><tp:nomenclature><tp:taxon-name>
                        <tp:taxon-name-part taxon-name-part-type="genus" reg="Serrimargo">Serrimargo</tp:taxon-name-part>
                        <tp:taxon-name-part taxon-name-part-type="species" reg="schenklingi">schenklingi</tp:taxon-name-part>
                      </tp:taxon-name><tp:taxon-authority>(Dupuis)</tp:taxon-authority><xref ref-type="fig" rid="F107">Figs 107</xref><xref ref-type="fig" rid="F108">, 108A–D</xref><xref ref-type="fig" rid="F109">, 109</xref><xref ref-type="fig" rid="F110">, 110B</xref><!--PageBreak--><tp:nomenclature-citation-list><tp:nomenclature-citation><tp:taxon-name><tp:taxon-name-part taxon-name-part-type="genus" reg="Thyreopterus">Thyreopterus</tp:taxon-name-part> (<tp:taxon-name-part taxon-name-part-type="subgenus" reg="Peripristus">Peripristus</tp:taxon-name-part>) <tp:taxon-name-part taxon-name-part-type="species" reg="schenklingi">schenklingi</tp:taxon-name-part></tp:taxon-name><comment>Dupuis, 1912: 288.</comment></tp:nomenclature-citation><tp:nomenclature-citation><tp:taxon-name>
                            <tp:taxon-name-part taxon-name-part-type="genus" reg="Peripristus">Peripristus</tp:taxon-name-part>
                            <tp:taxon-name-part taxon-name-part-type="species" reg="ater">ater</tp:taxon-name-part>
                          </tp:taxon-name><comment>(var. <tp:taxon-name><tp:taxon-name-part taxon-name-part-type="genus" reg="Peripristus"/><tp:taxon-name-part taxon-name-part-type="species" reg="schenklingi"/><tp:taxon-name-part taxon-name-part-type="variety" reg="schenklingi">schenklingi</tp:taxon-name-part></tp:taxon-name>) Dupuis: <xref ref-type="bibr" rid="B33">Csiki 1932</xref>: 1356; <xref ref-type="bibr" rid="B69">Jedlička 1963</xref>: 370.</comment></tp:nomenclature-citation><tp:nomenclature-citation><tp:taxon-name>
                            <tp:taxon-name-part taxon-name-part-type="genus" reg="Peripristus">Peripristus</tp:taxon-name-part>
                            <tp:taxon-name-part taxon-name-part-type="species" reg="ater">ater</tp:taxon-name-part>
                            <tp:taxon-name-part taxon-name-part-type="subspecies" reg="schenklingi">schenklingi</tp:taxon-name-part>
                          </tp:taxon-name><comment>Dupuis: <xref ref-type="bibr" rid="B79">Lorenz 2005</xref>: 463.</comment></tp:nomenclature-citation></tp:nomenclature-citation-list></tp:nomenclature><tp:treatment-sec sec-type="type material" id="SECID0EWGDM"><title>Types and other material examined.</title><p><bold>Holotype</bold> (male) labeled “Kosempo/Formosa/Sauter VII 09”; “TYPUS” [rectangular, red paper]; “DUPUIS DET.”; “<tp:taxon-name><tp:taxon-name-part taxon-name-part-type="genus" reg="Thyreopterus">Thyreopterus</tp:taxon-name-part></tp:taxon-name>/<tp:taxon-name><tp:taxon-name-part taxon-name-part-type="genus" reg="Thyreopterus"/><tp:taxon-name-part taxon-name-part-type="species" reg="schenklingi">schenklingi</tp:taxon-name-part></tp:taxon-name>/Dupuis”[handwritten]; “DEI Muncheberg/Col-03827”; “<named-content xmlns:xlink="http://www.w3.org/1999/xlink" content-type="dwc:institutional_code" xlink:type="simple">NCHU</named-content>#/ 00507”. One <bold>paratype</bold> and 44 other specimens of <italic><tp:taxon-name><tp:taxon-name-part taxon-name-part-type="genus" reg="Serrimargo">S.</tp:taxon-name-part><tp:taxon-name-part taxon-name-part-type="species" reg="schenklingi">schenklingi</tp:taxon-name-part></tp:taxon-name></italic>: 28 males and 19 females. For further details see EH Strickland Virtual Entomology Museum Database.</p></tp:treatment-sec><tp:treatment-sec sec-type="type locality" id="SECID0E6HDM"><title>Type locality.</title><p>Taiwan. “Kosempo” = Chia-hsien, Kaohshiung City.</p></tp:treatment-sec><tp:treatment-sec sec-type="Taxonomic notes" id="SECID0EEIDM"><title>Taxonomic notes.</title><p><xref ref-type="bibr" rid="B44">Fedorenko (2018)</xref>, recently raised <italic><tp:taxon-name><tp:taxon-name-part taxon-name-part-type="genus" reg="Serrimargo">S.</tp:taxon-name-part><tp:taxon-name-part taxon-name-part-type="species" reg="schenklingi">schenklingi</tp:taxon-name-part></tp:taxon-name></italic> to species status. After examining the types of <italic><tp:taxon-name><tp:taxon-name-part taxon-name-part-type="genus" reg="Serrimargo">S.</tp:taxon-name-part><tp:taxon-name-part taxon-name-part-type="species" reg="schenklingi">schenklingi</tp:taxon-name-part></tp:taxon-name></italic> and comparing them with material of <italic><tp:taxon-name><tp:taxon-name-part taxon-name-part-type="genus" reg="Serrimargo">S.</tp:taxon-name-part><tp:taxon-name-part taxon-name-part-type="species" reg="ater">ater</tp:taxon-name-part></tp:taxon-name></italic>, this is indeed a valid species. After dissecting both male and female examples of recognized <italic><tp:taxon-name><tp:taxon-name-part taxon-name-part-type="genus" reg="Peripristus">Peripristus</tp:taxon-name-part></tp:taxon-name></italic> species and some <italic><tp:taxon-name><tp:taxon-name-part taxon-name-part-type="genus" reg="Serrimargo">Serrimargo</tp:taxon-name-part></tp:taxon-name></italic> that were available, it was clear that they were structurally very similar and closely related.</p></tp:treatment-sec><tp:treatment-sec sec-type="diagnosis" id="SECID0E4JDM"><title>Diagnosis.</title><p>Specimens of this species are easily distinguished from other Taiwanese pericalines by the smooth tarsal claws and the distinctively black and granulate surface of the elytra.</p></tp:treatment-sec><tp:treatment-sec sec-type="redescription" id="SECID0ECKDM"><title>Redescription.</title><p>OBL 9.50 – 13.33 mm. Length (ten males, ten females): head 1.00 – 1.28, pronotum 1.50 – 2.04, elytra 5.67 – 7.42, metepisternum 1.20 – 1.68 mm; width: head 1.08 – 2.80, pronotum 2.24 – 3.04, elytra 4.17 – 5.92, metepisternum 0.72 – 0.96 mm.</p><p><italic>Body proportions</italic>. HW/HL 1.91 – 2.26; PWM/PL 1.42 – 1.57; EL/EW 1.18 – 1.37; ML/MW 1.39 – 1.86 mm.</p><p><italic>Color</italic>. Fig. <xref ref-type="fig" rid="F107">107</xref>. Dorsum of head piceous, clypeus rufo-brunneous, darker centrally, labrum brunneo-testaceous to rufo-brunneous, antennae and palpi brunneo-testaceous to rufo-brunneous; pronotum piceous, margins brunneous to brunneo-piceous; <!--PageBreak-->elytral disc piceous, margins brunneous to brunneo-piceous; ventral surface of head rufous to rufo-piceous, gula lighter; ventral surface of pronotum, metepisternum and metasternum rufo-piceous; epipleuron of elytra and abdominal sterna lighter, brunneo-testaceous to brunneous; legs with coxa testaceous to brunneo-testaceous, femora rufo-brunneous to piceous, darker towards apex, tibia with ventral surface testaceous, dorsal surface darker, rufo-piceous to piceous.</p><fig id="F107" position="float" orientation="portrait"><label>Figure 107.</label><caption><p>Dorsal habitus and color pattern of <italic><tp:taxon-name><tp:taxon-name-part taxon-name-part-type="genus" reg="Serrimargo">Serrimargo</tp:taxon-name-part><tp:taxon-name-part taxon-name-part-type="species" reg="schenklingi">schenklingi</tp:taxon-name-part></tp:taxon-name></italic> (Dupuis). (OBL 12.00 mm).</p></caption><graphic xmlns:xlink="http://www.w3.org/1999/xlink" xlink:href="zookeys-816-001-g107.jpg" position="float" orientation="portrait" xlink:type="simple" id="oo_256225.jpg"/></fig><p><italic>Microsculpture.</italic> Head with microsculpture almost isodiametric to isodiametric; pronotum with microsculpture transverse; elytra with sculpticells isodiametric, somewhat granulate;d ventral surface with sculpticells of elytra epipleuron almost isodiametric to isodiametric, all other surfaces with transverse to almost isodiameteric microsculpture.</p><p><italic>Macrosculpture</italic>. Dorsum of head rugulose, surface with very fine, scattered, setigerous punctures, hardly visible at 50×; pronotum disc transversely rugulose, with single, shallow depression medially on each side, lateral margins shallowly rugulose, surface with very fine, scattered, setigerous punctures; elytra with lateral margins distinctly explanate, finely serrate along edge, intervals convex, in some specimens intervals slightly pointed, more so in apical half, intervals slightly pitted in appearance to more rugulose laterally, entire surface with very fine, scattered, setigerous punctures; ventral surface of head rugulose to gula suture; abdominal segments 4, 5 and 6 with a few additional deep punctures between typical fixed setae; remaining ventral surface with fine, randomly scattered setigerous punctures.</p><!--PageBreak--><p><italic>Fixed setae.</italic> Two pairs of supraorbital setae; clypeus with two long, lateral setae; labrum with six setae along apical margin; one pair of suborbital setae; pronotum with one pair of setae at base of lateral margin; 16–17 lateral (umbilical) setae in interval 9; elytra with interval 3 with two setae, placement slightly variable, one seta at approximately 1/3 from apex, next half way between first setae and apex; ventral surface with two setae on each of abdominal sterna III to VI, four setae along apical margin of sternum VII.</p><p><italic>Luster</italic>. Dorsal surface moderately dull; ventral surface moderately glossy.</p><p><italic>Head</italic>. Mandibles long and narrow, longer in some males; labrum rectangular, longer than wide, some specimens with very slightly emarginate apical edge; mentum with tooth; eyes large, convex; palpi cylindrical and elongate and with fine setae.</p><p><italic>Pronotum</italic>. Lateral margins explanate, with margins curved slightly upwards; anterior transverse impression moderately shallow; posterior transverse impression deep; median longitudinal impression moderately deep; apico-lateral margins broadly and distinctly lobed, posterio-lateral margins sinuate, right-angled.</p><p><italic>Elytra</italic>. Broadly rounded, hind angles slightly sinuate, lateral margins serrated.</p><p><italic>Hind wings</italic>. Macropterous.</p><!--PageBreak--><p><italic>Legs</italic>. Tarsal claws smooth, males with adhesive vestiture ventrally, two rows of squamo-setae on tarsomeres 1–3 of fore-leg.</p><p><italic>Male genitalia</italic>. Fig. <xref ref-type="fig" rid="F108">108A–D</xref>. Length 1.80 – 1.96 mm. Ostium left pleuropic. Phallus cylindrical, distinctively wide, apex short, rounded at tip; endophallus long and narrowing from base to apex, curled along length, one long and curled flagellum (ef) at apex of endophallus.</p><fig id="F108" position="float" orientation="portrait"><label>Figure 108.</label><caption><p>Digital images of male genitalia of <italic><tp:taxon-name><tp:taxon-name-part taxon-name-part-type="genus" reg="Serrimargo">Serrimargo</tp:taxon-name-part><tp:taxon-name-part taxon-name-part-type="species" reg="schenklingi">schenklingi</tp:taxon-name-part></tp:taxon-name></italic> (Dupuis). <bold>A</bold> left lateral aspect, endophallus everted <bold>B</bold> right lateral aspect <bold>C</bold> ventral aspect <bold>D</bold> left lateral aspect. Legend: <bold>ef</bold> endophallic flagellum.</p></caption><graphic xmlns:xlink="http://www.w3.org/1999/xlink" xlink:href="zookeys-816-001-g108.jpg" position="float" orientation="portrait" xlink:type="simple" id="oo_256227.jpg"/></fig><p><italic>Female genitalia</italic>. Fig. <xref ref-type="fig" rid="F110">110B</xref>. Width 1.16 – 1.28 mm. Gonocoxite 2 (gc2) long and narrow, narrowing from base to apex; two lateral ensiform setae spaced apart (les), <!--PageBreak-->one dorsal ensiform seta. Sensory furrow, furrow pegs and associated nematiform setae not observed. One spermatheca present (sp1), elongate and cylindrical, associated duct (sd) relatively long, with distinctive diverticulum (div) at approximately 1/3 from spermatheca duct base; one spermathecal accessory gland (sg), associated spermathecal gland duct (sgd), with attachment site near base of spermatheca.</p></tp:treatment-sec><tp:treatment-sec sec-type="habitat" id="SECID0EHODM"><title>Habitat, habits, and seasonal occurrence.</title><p>The known elevational range of <italic><tp:taxon-name><tp:taxon-name-part taxon-name-part-type="genus" reg="Serrimargo">S.</tp:taxon-name-part><tp:taxon-name-part taxon-name-part-type="species" reg="schenklingi">schenklingi</tp:taxon-name-part></tp:taxon-name></italic> is from 584 to 750 meters. Adults of this species which are crepuscular are found in mixed primary and secondary forest of montane areas, and those that are crepuscular or nocturnal are typically found in moist areas on deadwood. Most collected specimens (31 individuals) came from two large dead trees that were in close proximity. The trees were lying down on a hill. One side received no light during the day and was covered, in places, by a mat of white fungus. Individuals were aggregated on these white mats. When disturbed with light, they would quickly move to find darkness. Specimens have been collected from April to December with most specimens collected October and December. The only know method of collection is by hand.</p></tp:treatment-sec><tp:treatment-sec sec-type="distribution" id="SECID0EYODM"><title>Geographical distribution.</title><p><italic><tp:taxon-name><tp:taxon-name-part taxon-name-part-type="genus" reg="Serrimargo">Serrimargo</tp:taxon-name-part><tp:taxon-name-part taxon-name-part-type="species" reg="schenklingi">schenklingi</tp:taxon-name-part></tp:taxon-name></italic> is known from south China, Vietnam, and Taiwan. For Taiwan collecting localities see Figure <xref ref-type="fig" rid="F109">109</xref>.</p><fig id="F109" position="float" orientation="portrait"><label>Figure 109.</label><caption><p>Map showing known localities for species of the genus <italic><tp:taxon-name><tp:taxon-name-part taxon-name-part-type="genus" reg="Serrimargo">Serrimargo</tp:taxon-name-part></tp:taxon-name></italic> Chaudoir, in Taiwan.</p></caption><graphic xmlns:xlink="http://www.w3.org/1999/xlink" xlink:href="zookeys-816-001-g109.jpg" position="float" orientation="portrait" xlink:type="simple" id="oo_256228.jpg"/></fig><fig id="F110" position="float" orientation="portrait"><label>Figure 110.</label><caption><p>Line drawings of the female reproductive tract, ventral aspect, of <bold>A</bold><italic><tp:taxon-name><tp:taxon-name-part taxon-name-part-type="genus" reg="Pericalus">Pericalus</tp:taxon-name-part><tp:taxon-name-part taxon-name-part-type="species" reg="formosanus">formosanus</tp:taxon-name-part></tp:taxon-name></italic> Dupuis <bold>B</bold><italic><tp:taxon-name><tp:taxon-name-part taxon-name-part-type="genus" reg="Serrimargo">Serrimargo</tp:taxon-name-part><tp:taxon-name-part taxon-name-part-type="species" reg="schenklingi">schenklingi</tp:taxon-name-part></tp:taxon-name></italic> (Dupuis). Legend: <bold>bc</bold> bursa copulatrix; <bold>co</bold> common oviduct; <bold>des</bold> dorsal ensiform setae; <bold>div</bold> diverticulum; <bold>gc1</bold> gonocoxite 1; <bold>gc2</bold> gonocoxite 2; <bold>les</bold> lateral ensiform setae; <bold>lt</bold> lateral tergite; <bold>sg</bold> spermathecal gland; <bold>sgd</bold> spermathecal gland duct; <bold>sp1</bold> spermatheca 1. Scale bars: 0.5 mm.</p></caption><graphic xmlns:xlink="http://www.w3.org/1999/xlink" xlink:href="zookeys-816-001-g110.jpg" position="float" orientation="portrait" xlink:type="simple" id="oo_256229.jpg"/></fig><!--PageBreak--></tp:treatment-sec><ref-list><ref id="B33"><mixed-citation xmlns:xlink="http://www.w3.org/1999/xlink" xlink:type="simple"><person-group><name name-style="western"><surname>Csiki</surname><given-names>E</given-names></name></person-group> (<year>1932</year>) Coleopterorum catalogus, pars 124, <tp:taxon-name><tp:taxon-name-part taxon-name-part-type="family">Carabidae</tp:taxon-name-part></tp:taxon-name>: <tp:taxon-name><tp:taxon-name-part taxon-name-part-type="subfamily">Harpalinae</tp:taxon-name-part></tp:taxon-name> VII, Vol. III, 1279–1598.</mixed-citation></ref><ref id="B69"><mixed-citation xmlns:xlink="http://www.w3.org/1999/xlink" xlink:type="simple"><person-group><name name-style="western"><surname>Jedlička</surname><given-names>A</given-names></name></person-group> (<year>1963</year>) <article-title>Monographie der Truncatipennen aus Ostasien. <tp:taxon-name><tp:taxon-name-part taxon-name-part-type="subfamily">Lebiinae</tp:taxon-name-part></tp:taxon-name>- <tp:taxon-name>Odacanthinae</tp:taxon-name>-<tp:taxon-name>Brachyninae</tp:taxon-name> (<tp:taxon-name><tp:taxon-name-part taxon-name-part-type="order">Coleoptera</tp:taxon-name-part></tp:taxon-name>, <tp:taxon-name><tp:taxon-name-part taxon-name-part-type="family">Carabidae</tp:taxon-name-part></tp:taxon-name>). Entomologische Abhandlungen und Berichte aus dem Staatlichen Museum fur Tierkunde in Dresden, Bd.</article-title><volume>28</volume>(<issue>7</issue>): <fpage>269</fpage>–<lpage>579</lpage>.</mixed-citation></ref><ref id="B79"><mixed-citation xmlns:xlink="http://www.w3.org/1999/xlink" xlink:type="simple"><person-group><name name-style="western"><surname>Lorenz</surname><given-names>W</given-names></name></person-group> (<year>2005</year>) <source>Systematic List of Extant Ground Beetles of the World. (<tp:taxon-name><tp:taxon-name-part taxon-name-part-type="class">Insecta</tp:taxon-name-part></tp:taxon-name>, <tp:taxon-name><tp:taxon-name-part taxon-name-part-type="order">Coleoptera</tp:taxon-name-part></tp:taxon-name>, <tp:taxon-name><tp:taxon-name-part taxon-name-part-type="suborder">Adephaga</tp:taxon-name-part></tp:taxon-name>: <tp:taxon-name><tp:taxon-name-part taxon-name-part-type="family">Trachypachidae</tp:taxon-name-part></tp:taxon-name> &amp; <tp:taxon-name><tp:taxon-name-part taxon-name-part-type="family">Carabidae</tp:taxon-name-part></tp:taxon-name> incl.</source><publisher-name>Paussinae</publisher-name>, <publisher-loc>Cicindelinae, Rhysodinae). Second ed. Germany</publisher-loc>, <size units="page">530 pp</size>.</mixed-citation></ref><ref id="B44"><mixed-citation xmlns:xlink="http://www.w3.org/1999/xlink" xlink:type="simple"><person-group><name name-style="western"><surname>Fedorenko</surname><given-names>DN</given-names></name></person-group> (<year>2018</year>) <article-title>A review of the genus <tp:taxon-name><tp:taxon-name-part taxon-name-part-type="genus">Serrimargo</tp:taxon-name-part></tp:taxon-name>, with description of new species and a new subspecies (<tp:taxon-name><tp:taxon-name-part taxon-name-part-type="order">Coleoptera</tp:taxon-name-part></tp:taxon-name>: <tp:taxon-name><tp:taxon-name-part taxon-name-part-type="family">Carabidae</tp:taxon-name-part></tp:taxon-name>: <tp:taxon-name><tp:taxon-name-part taxon-name-part-type="tribe">Lebiini</tp:taxon-name-part></tp:taxon-name>).</article-title><source>Russian Entomological Journal</source><volume>27</volume>(<issue>1</issue>): <fpage>1</fpage>–<lpage>10</lpage>. <ext-link xlink:type="simple" ext-link-type="doi" xlink:href="10.15298/rusentj.27.1.01">https://doi.org/10.15298/rusentj.27.1.01</ext-link></mixed-citation></ref></ref-list></tp:taxon-treatment>
